# Supplementary material for: Flavonoid Biosynthesis Is Likely More Susceptible to Elevation and Tree Age Than Other Branch Pathways Involved in Phenylpropanoid Biosynthesis in Ginkgo Leaves
Source: Front Plant Sci. 2019 Jul 30;10:983. doi: 10.3389/fpls.2019.00983 (PMC6682722; doi:10.3389/fpls.2019.00983)
Supplement: Supplementary file 3 [file Data_Sheet_1.xlsx]

## Sheet: merged_fpkm
Datasheet S1. The FPKM Table.
geneID	LY_1	LY_2	LY_3	HY_1	HY_2	HY_3	LO_1	LO_2	LO_3	HO_1	HO_2	HO_3
Cluster-24089.62294	8.12	4.48	8.23	12.14	6.94	4.82	4.83	7.88	6.28	11.14	12.36	8.53
Cluster-24089.42570	13.61	12.06	13.53	14.09	10.32	14.33	11.46	10.12	8.89	13.05	16.04	13.17
Cluster-24161.0	0.15	0.15	0	0.61	0	0.25	0	0.13	0.68	0.16	0.17	0.14
Cluster-68506.0	0.11	0	0	0	0.48	0.09	0	0.28	0	0	0	0
Cluster-24089.5487	0	0	0	0	0	0.65	0.41	0	0	0.13	0.29	0.12
Cluster-24089.73521	3.97	3.4	6.7	4.35	4.2	4.47	1.91	5.05	6.26	2.6	9.48	4.04
Cluster-16479.0	0.27	1.08	0.29	0	0	0	0	0	0	0	0	0
Cluster-38419.0	0.15	0.15	0.08	0.07	0.13	0	0	0.07	0.13	0	0	0.2
Cluster-24089.93130	0.43	0	0.34	0.08	0	0	0.27	0.2	0	0.13	0	0
Cluster-24089.15361	0.81	0.6	0.48	0.48	0.45	0.4	0.66	0.54	0.54	1.21	1.11	0.5
Cluster-24089.49089	0.26	0.25	0.25	0	0	0.05	0.06	0.05	0.33	0	0.07	0
Cluster-24089.14454	1.38	0.86	0.92	0	0.22	0.41	0.64	0.65	1.33	0.25	0.42	1.02
Cluster-24089.90863	0.07	0	0.17	0	0.4	0	0.09	1.02	1.46	0	0.15	0.05
Cluster-16135.0	0	0	0	1.96	0	0	0.5	0	0	0	0.56	0
Cluster-51103.0	0	0	0	0	0	0.45	0	0	0	0	0.41	0
Cluster-24408.0	0	0.31	0.66	0.15	0	0.26	0.48	0.13	0.83	0.48	1.04	0.14
Cluster-55583.0	0	0	0	0	3.9	0	0	0	0	0	0	0
Cluster-4629.0	0	0	0	0	0	0	0	1.81	0	0	0	0
Cluster-18800.0	0.23	0.08	0	0.08	0	0	0.08	0.8	0	0	0	0
Cluster-36764.0	1.01	1.15	2.92	0.83	0.89	0.49	1.39	0.94	0.97	0.52	0.65	0.46
Cluster-24089.3139	0	0	0	0	0.5	0	0	0	1.18	0	0	0
Cluster-24089.94252	0	0.34	0	0	0	0	0	0	0.23	0	0	0.61
Cluster-24089.46508	0.35	0.32	0.73	0.37	1.01	1.27	0.8	1.05	0	0.66	0.3	0.99
Cluster-34884.2	0	0.3	0	0	0	0	0	0.26	0.81	0	0	0
Cluster-24089.34991	0	5.55	1.57	0	1.14	1.08	4.14	0	1.17	1.23	0	6.31
Cluster-24089.20898	0	0	0.09	2.37	0.07	0	0.51	0.07	0.29	0	0	0.37
Cluster-44625.0	0	0.32	0.45	0	0.28	0	0.44	0.46	0.1	0	0	0
Cluster-24089.4395	0.31	0	0	0	0.27	0	0	0	0.55	0	0	0
Cluster-24089.71292	0.83	0.73	1.25	2.11	0.3	0.93	0.89	0.5	1.05	1.52	2.42	1.75
Cluster-4203.0	0.57	0	0.45	0	0	0	0.44	0.49	0.5	0	0	0
Cluster-24089.66261	18.61	21.47	23.47	17.04	17.91	28.27	23.74	23.9	13.43	19.19	16.9	24.76
Cluster-24089.59234	1.94	2.71	1.77	1.53	1.91	1.88	2.44	1.61	1.96	1.38	2.39	2.28
Cluster-24089.66766	22.75	0	5.43	17.31	0	18.2	0	0	0	15.81	0	0
Cluster-24089.18239	1.08	0.49	1.18	0.65	1.17	0.18	1.49	1.59	1.44	0.39	1.11	0.91
Cluster-17189.0	0	0	0	0	0	0	0	0.54	0.88	0	0	0.1
Cluster-65392.0	0.2	0.1	0.1	0	0.43	0	0.3	0.25	2.35	0	0.22	0.18
Cluster-24089.76207	0.13	0.39	0	0	0.35	0	0.54	0	0.82	0	0	0.12
Cluster-24089.35859	4.51	3.95	4.3	3.59	2.56	3.48	3.21	4.19	3.01	2.89	4.54	3.02
Cluster-24089.18783	9.44	14.71	0	0	17.64	0	4.8	4.19	4.04	2.08	2.77	13.29
Cluster-24089.102377	0.48	0	0	0.24	0.21	0	0.34	0.21	0.23	0.72	0.8	0
Cluster-24089.77923	0.56	0.52	0.33	1.11	0.5	0.76	0.71	0.36	0.5	0.98	0.76	0.41
Cluster-24089.18120	0	0	0	0	0.16	0.15	0	0.15	0	0	0	0
Cluster-46587.1	0	0	0	0	0	0	0	0	0.41	0	0	0
Cluster-24089.92723	0.44	0	0	0.75	0.91	0	0	0	0.26	0	0.65	0.6
Cluster-24089.58161	0.54	1.17	1.14	0.93	4.33	1.1	1.93	0.35	0.63	3.36	1.08	1.13
Cluster-24089.36767	0.12	0	0	0.12	0.05	0.28	0.2	0.53	0.48	0.11	0	0.07
Cluster-24089.21552	0	0.56	0	2.26	0.74	0	0	0	0	0	0.32	0
Cluster-24089.84029	0	0	0	0	0	0	0.25	0.21	0.31	0.25	0	0
Cluster-40322.0	0	0	0	0.57	0	0	0	0	0.76	0	0	0
Cluster-24089.17758	0.26	0.12	0.19	0	0	0	0.47	0	0.33	0.75	0.1	0.34
Cluster-24089.89374	0	1.13	0.3	0	0.25	0	0	9.15	0.13	0	0	0
Cluster-18234.0	0	0	0	0.83	0	0	0.12	0	0	0	0.13	0
Cluster-24089.27925	0	0	0.14	0	0.19	0	0	0	0	0	0	0
Cluster-24089.55672	0	0.35	0	0.71	0.3	0.4	0	0.47	0.13	0.38	0.74	0.41
Cluster-24089.35359	2.7	1.18	1.28	1.31	0.85	3.18	3.61	2	1.15	2.76	1.24	1.32
Cluster-51151.3	0.84	0	0.28	0.4	0	0	0.14	0.56	0.12	0	0	0
Cluster-24089.99548	0.16	0	0.16	0.46	0	0.51	0.32	0.13	0.14	0	0.34	0
Cluster-24089.77094	0	0	0	0	0	0	0	0	0	0	0	0
Cluster-16473.0	0	0	0	0.84	0	0	0	0	0.07	0	0.09	0.08
Cluster-24089.29083	0	0	0.34	0	0	0	0	0.59	0.12	0	0	0.06
Cluster-44613.1	0	0.27	0	0	0.08	0	0	0.32	0	0	0.1	0.08
Cluster-24089.49731	27.11	25	25.48	14.32	25.57	31.19	32.22	28.66	24.36	39.5	20.76	24.39
Cluster-24089.59583	4.14	3.05	4.44	4.32	3.55	2.71	3	1.99	1.77	2.58	3.91	3.99
Cluster-56847.0	0	0	0	0	2.4	0	0	0.61	0	0	0	0
Cluster-24089.14729	0	0	0	0	0	0	0	1.7	0	0	0	0
Cluster-6453.0	0.07	0	0.08	0	0	0	0.15	0.32	0.26	0	0	0
Cluster-16387.0	0	0	0	0.94	0	0	0	0	0	0	0	0
Cluster-30013.0	0.16	0.24	0.08	0	0.07	0	0.33	0.21	0	0.17	0	0
Cluster-24089.73031	1.56	0	0	0	0	0.29	0	0	0	0	1.01	0
Cluster-24089.31528	0	0	0.28	0	0	0.31	0.55	0.6	0.24	0	0	0
Cluster-24089.81607	0.17	0.06	0.37	0.31	0.33	0.11	0.11	0.19	0.46	0.54	0.26	0.13
Cluster-42460.0	0	0	0.09	0	0.39	0	0.36	0.53	1.57	0	0	0
Cluster-24089.6111	0.24	0.42	0.73	0	0	0.68	0.24	0.3	0.69	0	0	0.12
Cluster-189.0	0.08	0	0	0	0	0	0	0	0.86	0	0	0
Cluster-47065.0	0.2	0.19	0.07	0.39	0.17	0.11	0.33	0.11	0	0.13	0.36	0.06
Cluster-24089.15207	0	0	0	0	0	0	0	1.55	0	0	0	0
Cluster-24089.69658	0	0	0	0	0	0.08	0	0	0	0	0.05	0.04
Cluster-20592.0	0.4	0.13	0.23	0.22	0	0.29	0.09	0.08	0.04	0	0.1	0
Cluster-24089.76180	3.94	0	0	0	0	0	0	0	0	0	0	0
Cluster-24089.66720	0	0	0	0	0.01	0	0	0.13	0	0	0	0
Cluster-55459.0	0	0	0	0	0.15	0	0.35	0	0.74	0	0	0.15
Cluster-24089.2972	0	0	0	0	0	0	0	0	0	0	0	0
Cluster-46533.1	0	0.22	0.12	0.56	0.1	0	0	0.1	0	0.23	0.13	0.21
Cluster-31875.0	0	0	0	0.35	0.16	0	0	0.31	0	0	0	0
Cluster-39446.0	0.68	0.33	0	2.35	0	0	0.69	0.29	0.3	0.67	1.14	0
Cluster-48389.0	0.23	0	0.24	0	0	0	0.7	0	0	0	0.25	0.62
Cluster-24089.31243	0.14	0	0.16	0.57	0	0.43	0.12	0.08	1.49	0	0.24	0.32
Cluster-60688.2	0.41	0.3	0.16	0	0.59	0	0.48	0.36	2.21	0	0.45	0
Cluster-25575.0	0	0.28	0.1	0.1	0	0	0.1	0	0.09	0.1	0.32	0.09
Cluster-24089.84866	0	0	0	3.51	0.22	0	0	0	0	0	0.19	0.15
Cluster-24089.73501	13.96	15.41	14.76	12.42	12.27	12.98	14.57	9.77	14.93	13.96	11.9	19.29
Cluster-23629.0	0	0	0	2.25	0	0	0	0	0	0	1.3	0
Cluster-24089.37821	10.71	10.77	8.52	5.91	11.33	14.39	11.88	11.77	10.93	16.42	6.36	7.45
Cluster-24089.58658	9.08	10.16	8.16	8.48	8.57	5.71	12.07	12.7	6.35	5.5	7.84	9.41
Cluster-67049.0	0.21	0.55	0.26	0.21	0.71	0.44	0.09	0.52	3.51	0.33	0.79	0.06
Cluster-24089.43226	0.15	0.19	0.56	0.15	0	0.25	0.18	0	0	0	0	0
Cluster-9744.0	1.49	0	0	0	0	0	0	1.31	1.28	0	0	0
Cluster-50619.2	0	0.18	0.09	0	0.06	0	0.1	0.15	0.62	0	0	0
Cluster-24089.25972	0	0	0	11.28	0	2.15	0	0	0	0	0	0
Cluster-24089.67714	7.36	7.53	8.79	4.27	3.09	2.36	3.28	6.75	1.27	1.94	4.26	6.65
Cluster-24089.73970	1.77	4.62	3.33	3.3	6	2.41	2.61	1.69	1.39	3.36	1.96	2.48
Cluster-24089.91999	0	0.32	0	0	0.18	0.13	0	0.38	0	0	0	0.39
Cluster-24089.47553	73.3	34.79	53.21	60.06	59.12	60.14	68.27	32.04	60.31	65.3	63.4	77.55
Cluster-24089.22594	0	0	0	0.94	0	0	0	0	0	0	0.19	0
Cluster-24089.74377	0.13	0	0.23	1.66	0.15	0.58	0	0.7	0	1.48	0.16	0
Cluster-24089.75676	17.52	16.4	17.78	34.43	13.73	9.52	12.14	12.89	2.89	6	21.33	17.97
Cluster-24089.83676	0	0.42	0	0.85	0	0.87	0	0.18	0.38	0	0.24	0
Cluster-24089.98781	0	0	0	0	0.55	0	0	0	0	0	0	0
Cluster-6707.0	0	0	0	0	0	0	0.23	0	0	0	0.75	0
Cluster-51539.1	0	0	0	0	0	0	0	0.82	0	0	0	0
Cluster-43141.0	0	0	0.1	0.28	0.25	0.31	0.19	0	0.08	0.19	0.21	0.09
Cluster-24089.14434	0.24	0.19	0	0	0	0	0.22	0.45	0.2	0	0	0.3
Cluster-38840.1	0	0	0	0	0	0	0	0	0.4	0	0.22	0
Cluster-24089.12188	0	0	0.39	0.72	0	0	0	0	0.32	0	0	0
Cluster-24089.6291	0	0	0.2	0	0	0.15	0	0	0	0	0	0
Cluster-24089.1964	0.02	0.02	0	0	0.04	0	0.03	0.03	0	0	0.02	0
Cluster-24089.70401	0.14	0.22	0.21	0	0.4	0	0.62	0.54	2.38	0	0.28	0.15
Cluster-68183.0	0	0.15	0.08	0.23	0.2	0.13	0.24	0.27	0.21	0.08	0.17	0
Cluster-51057.0	0	0	0	0	0	0	0	0	0	0	0	0
Cluster-24089.103121	0	0.25	0	0	0.45	0.21	1.05	0	0	0	0	0
Cluster-66848.0	0	0.15	0.63	0	0.13	0	0	0	0.13	0	0	0
Cluster-47089.0	0	0	0.17	0	0.19	0	0	0	0	0	0.52	0.01
Cluster-53207.0	0.62	0	0	0	0	0.25	0.32	0.27	0.27	1.24	0	0
Cluster-24089.85052	0	1.17	0.43	5.48	1.03	0.32	0.4	0	0.69	0.77	0	0
Cluster-53575.1	0	0	0	0.39	0.12	0.32	0.14	0	0.12	0	0	0.36
Cluster-24089.15437	2.39	2.55	2.96	3.85	2.01	8.16	9.61	7.39	2.2	15.85	7.98	3.15
Cluster-24089.103400	0	0	0	0	0	0	0	0	2.86	0	0	0
Cluster-42340.0	0	0	0	0	1.09	0	0	0.36	0.18	0.42	0.93	0
Cluster-60153.0	0.48	0.19	0.1	0	1	0	0.29	0.82	3.29	0	0.21	0.17
Cluster-24089.79464	0.05	0.03	0.2	0.49	0.49	0	0.17	0.04	0	0.07	0.09	0.11
Cluster-17700.0	0	0	0	0.44	0	0	0.34	0.17	0.12	0	0	0
Cluster-36325.0	0.14	0.1	0.12	0.2	0	0.04	0.35	0.22	0.1	0.05	0.12	0
Cluster-53635.0	0	0	0.3	0.14	0	0	0	0	0	0.14	0.16	0
Cluster-24089.94739	0.02	0.02	0	0	0.19	0	0.12	1.17	0.71	0	0	0.02
Cluster-460.0	1.76	0	0	0	0	0	0	0	2.32	0	0	0
Cluster-11762.0	0	0	0	0	0	0	0	0.79	0	0	0	0
Cluster-49899.0	0	0	0	0	0.11	0	0.4	0	0	0	0	0.12
Cluster-1580.1	0.22	0	0.08	0	0	0	0.3	0.13	0.72	0.08	0.16	0
Cluster-24089.1167	0.12	0	0	0	0	0	0	0.49	2.04	0	0	0
Cluster-24089.20557	0.23	0	0.14	0.09	0.04	0.3	0	0.12	0.16	0.14	0.15	0.29
Cluster-24089.16392	0	3.37	1	0	0.27	0.51	0.32	1.61	0.27	0	0	0.28
Cluster-24089.32603	0.04	0	0	0.52	0	0	0	0	0.18	0	0.56	0
Cluster-8544.1	0	0	0	0	0	0	0	1.28	0	0	0	0
Cluster-36280.3	0	0.06	0	0.23	0.06	0.05	0.12	0	0.28	0.18	0.06	0
Cluster-45750.1	0.37	0	0	0.2	0.18	0.23	0.13	0.07	0.18	0.08	0.13	0.11
Cluster-48032.0	0	0	0	0	0.11	0	0	1.9	0	0	0.15	0
Cluster-24089.56587	19.63	15.02	15.8	23.31	14.36	9.06	17.85	7.89	8.08	10.97	23.5	16.08
Cluster-24089.26378	2.46	1.63	1.28	1.26	0.91	1.66	2.27	1.6	1.83	2.22	1.84	1.41
Cluster-24089.26084	0.53	0.24	0.58	0.52	0.55	0.58	0.62	0.34	0.52	0.44	0.64	1.21
Cluster-24089.9379	0	2.91	2.11	0	0	0	0.38	0.14	1.61	0	0	0
Cluster-42611.0	0	0.09	0.03	0	0.22	0.47	0	0.05	0	0.03	0	0
Cluster-24089.89059	0.05	0.82	1.81	1.14	0	1.42	0.9	0.25	0	2.57	0	1.65
Cluster-24089.36067	0.06	0.12	0.33	0	0.77	0	0.58	0.27	2.56	0	0.14	0.17
Cluster-26278.0	0	0.26	0.14	0	0	0	0.56	0.58	0	0.14	0.15	0
Cluster-24089.1242	0.11	0.1	0	0	0.28	0	0.16	0.64	1.47	0	0.12	0
Cluster-27084.0	0	0	0	0.49	0	0.27	0	0	0	0.34	0	0
Cluster-41541.0	0	0.41	0.15	0	0.25	0	0.14	0	0.37	0	0.16	0
Cluster-1774.0	0	0	0	0	0	0	0.41	0	4.24	0	0	0
Cluster-42648.0	1.72	0.93	1.3	0.85	2.35	1.57	1.18	1.23	1.02	2.92	1.27	2.32
Cluster-24089.17510	0.39	0.42	0.33	0.61	0.21	0.87	0.79	0.09	0.34	0.47	0.7	0.94
Cluster-24089.96761	0.12	0	0.25	0	0	0	0	0	0	0	0	0
Cluster-24089.12534	0	0	0	0	0	0	0	0.25	0	0	0	0
Cluster-61367.1	0	0	0	1.7	0.25	0	0	0	0	0	0	0
Cluster-24089.39644	1.45	0.75	1.52	0.59	2.63	0.63	1.31	2.42	0.98	2.18	1.41	1.54
Cluster-24089.10682	0	3.45	0	0	0	0.55	0	0	1.19	0	0	0
Cluster-24089.56401	0	0	0	0.06	0	0.09	0	0.16	0.27	0.12	0	0.1
Cluster-24089.36195	0	0.2	0	0.36	0	0.07	0	0.14	0.25	0	0	0
Cluster-68398.0	0	0.2	0	0	0.54	0	0	0	0.36	0	0	0
Cluster-24089.4332	0.15	0	0.15	0	0.13	0	0	0	3.86	0	0	0.13
Cluster-44517.0	0	0	0	0.6	0.53	0.25	0	0	1.07	0	0.67	0.14
Cluster-68305.1	0.21	0	0.39	0.12	0.4	0.17	0	0.11	0.69	0	0.18	0
Cluster-24089.102397	0	0	0	0	0.23	0	0	0.25	0	0	0	0
Cluster-24089.55851	0.79	0.16	0.37	0.68	0.77	0.72	0.66	0.42	0	0	0.19	0.33
Cluster-24089.11862	1.36	1.62	1.5	1.42	2.66	1.24	2.41	0.97	1.07	1.86	0.42	1.09
Cluster-24089.22419	0.56	0.31	0.68	0.48	0.42	0.45	1.1	0.36	0.46	0.64	0.6	0.53
Cluster-53528.2	0	0.12	0	0.25	0.44	0.21	0.13	0	0.56	0	0.28	0.45
Cluster-24089.106514	0	0.23	0.12	0	0.19	0	0	0.51	1.54	0	0.13	0
Cluster-24089.47101	0.04	0	0.2	0	0	0.03	0	0.03	0	0.04	0	0.1
Cluster-24089.22183	3.09	4.39	5.37	5.86	2.25	5.73	6.39	3.1	0.99	6.05	5.94	7.09
Cluster-37339.0	0	0	0	0.12	0.16	0	0.13	0.05	0.11	0	0.07	0.11
Cluster-24089.102786	0	0	0	0	0	0	0.15	0.13	1.2	0	0	0
Cluster-24089.34414	6.33	8.38	6.69	7.72	7.99	8.57	9.28	8.51	5.97	7.2	5.11	6.75
Cluster-24089.33496	0.72	0.52	0.91	1.02	0.88	0.39	1.02	0.36	1.76	0.58	0.54	0.44
Cluster-24089.21482	2.96	2.83	3.13	2.04	2.13	0.53	2.33	3.09	1.75	1.37	2.66	2.43
Cluster-24089.93944	0	0	0	0	0	0	3.4	0	2.86	0	3.95	0
Cluster-24089.107849	0	0	0	0.36	0	0	0	0	0	0	0.2	0
Cluster-24089.43240	13.92	11.3	12.74	7.8	11.77	6.92	12.07	14.81	9.34	5.45	13.25	13.69
Cluster-24089.56337	0.89	0.79	0.98	1.25	1.98	0.7	1.69	1.1	0.45	0.97	1.81	1.11
Cluster-24089.62723	0.17	0.27	0.31	0.29	0.06	0.29	0.24	0.07	0.33	0.13	0.05	0.14
Cluster-44719.0	0.41	0.44	0	0	0.56	0	0	3.74	0.14	0	0.53	0
Cluster-24089.71337	0.28	0.07	0.09	0	0.48	0.33	0.26	0.36	0.35	0.51	0.58	0.51
Cluster-6960.0	0	1.21	0	0	0.11	0	0	1.18	0.35	0	0	0
Cluster-24089.37005	11.22	9.06	8.47	8.01	9.97	10.72	10.04	12.32	9.88	10.03	9.16	7.11
Cluster-52269.0	0	0	0	0	0.8	0	0	0.26	0	0	0	0
Cluster-20749.0	0	0	0	0.92	0	0	0	0	0	0	0	0
Cluster-24089.70574	0.21	0	0.09	0.08	0.04	0.41	0.13	0.07	0.11	0.47	0.09	0.11
Cluster-61633.0	0.58	0.76	0.71	1.73	0.17	0.48	0.3	0.17	0.86	0.3	6.22	1.84
Cluster-24089.79691	5.63	3.31	3.74	1.43	3.53	1.98	11.06	3.46	1.99	3.58	3.93	3.63
Cluster-24089.80102	0.18	0.04	0	0.4	0.09	0.12	0.11	0.13	0.16	0.04	0.12	0.1
Cluster-24089.72030	6.83	14.72	12.99	9.04	14.4	13.72	10.26	6.6	9.09	20.28	4.23	13.31
Cluster-24089.105540	0	0	0	0	0	0	0	0	1.23	0	0	0
Cluster-24089.104659	0.13	0	0.28	0	2.07	0	1.75	0	3.72	0	1.02	0.24
Cluster-24089.107798	0	0.65	0	0	0	0.11	0.13	0	0.14	0.03	0	0.38
Cluster-24089.11646	0.05	0.15	0	0	0	0	0.05	0.57	0.36	0	0	0
Cluster-24089.10198	0	0	0.17	0	0	0.15	0.09	0.39	0.17	0.11	0	0.08
Cluster-65460.0	0.14	0	0.07	0	0.06	0	0.07	0.23	0.61	0	0.38	0
Cluster-24089.76469	1.13	0.74	1.12	0.69	0.47	0.93	0.97	0.75	1.19	0.37	1.41	1.01
Cluster-24089.107135	0.09	0.13	0.1	0	0.2	0	0.52	0.59	1.78	0	0.05	0.08
Cluster-24089.39302	0.49	0.07	0.29	0.21	0.37	0.64	0.46	0.27	0	0.23	0.18	0.46
Cluster-24089.38172	5.81	4.58	8.01	4.47	5.66	5.42	6.29	4.86	6.42	3.59	5.19	6.99
Cluster-24089.45597	53.42	45.52	37.93	27.36	54.87	54.56	46.03	63.77	42.94	41.57	28.89	45.29
Cluster-31160.0	0	0.18	0.39	0.91	0.64	0	0	0	0	0.37	0	0
Cluster-12262.0	0.16	0	0.43	0	0	0	0.17	0.14	0	0	0	0
Cluster-24089.81545	0.34	0.09	0.51	1.14	0.5	0.3	0.61	0.25	0.19	0.39	0.91	0.36
Cluster-24089.37210	0.42	0.57	0.79	1.08	0.37	0.28	0.52	0.14	0	1.03	0.28	0.3
Cluster-57598.0	0.38	0	0.82	1.88	0.33	0	0.39	0.99	1.33	0	0	0
Cluster-60141.0	0	0.22	0.24	0	0.79	0	0	0	0.2	0	0	0
Cluster-24089.72379	0	0.35	0.24	0.36	0.39	0.3	0	0.12	0	0.3	0.24	0.12
Cluster-24089.44867	6.68	4.28	7.18	5.42	6.06	7.22	6.94	6.18	3.73	4.39	7.68	7.56
Cluster-57420.1	0	0	0.23	7.73	1.14	0	0.22	0.37	0.57	0	1.21	0.78
Cluster-42701.1	0	0	0	0	0	0	0	0	1.45	0	0	0
Cluster-10026.0	0	0.14	0	0	0	0	0	0.5	0.52	0	0	0
Cluster-63603.0	0.22	0	0	0	0.13	0	0.08	0.13	0.13	0	0	0
Cluster-24089.9699	3.44	7.22	0	0	8.52	2.68	0	3.08	8.82	0	0	0
Cluster-24089.27300	0.83	2.11	2.19	1.85	1.4	2.69	2.21	1.64	1.24	2.67	2.35	2.36
Cluster-24089.28692	0.15	0.43	0.34	0.29	0	0.16	0.15	0	0.26	0.15	0.4	0.27
Cluster-24089.82831	1.33	0.46	0.4	0.28	0.25	0.54	0.68	0.33	0.17	0.39	0.21	0.85
Cluster-24089.602	0	0.15	0.16	0.61	0.4	0.25	0.32	0.26	0.14	0	0	0
Cluster-24089.28776	0.59	0.58	1.43	0.85	0.73	0.25	0.51	0.78	0.25	0.64	0.3	0
Cluster-24089.69617	1.64	0.1	3.53	3.45	3.46	5.19	0	2.33	3.4	7.22	5.54	2.23
Cluster-24089.50249	77.64	59.73	65.43	185.54	88.87	95.79	41.37	42.49	37.85	58.11	92.86	74.93
Cluster-24089.84555	0.24	0.07	0.08	1.66	0.66	1.35	0.55	0.39	0.95	1.34	1.28	0.77
Cluster-24089.81701	0.12	0.55	0.43	0.07	0.5	0.79	2.19	0.99	0.89	0.33	0.24	0.37
Cluster-24089.70238	0.16	0.06	0.25	0.73	0.3	0.69	0	0.26	0.1	1.23	0.47	0.1
Cluster-24089.25425	1.94	2.38	2.82	2.41	1.93	1.76	2.46	4.06	1.08	1.31	3.09	3.34
Cluster-22301.0	0	1.96	0	0	0	0.77	0	0	0	0	3.32	0
Cluster-8357.1	0	0	0	0	0	0	0	1.5	1.01	0	0	0
Cluster-25464.0	0.12	0.12	0.13	0	0	0	0	0.1	0.22	0.12	0	0
Cluster-64102.0	0	0	0	0	0	0	0	0	1.38	0	0.19	0
Cluster-18202.1	0	0	0	0.76	0	0	0	0.58	0.17	0	0	0
Cluster-53243.0	0	0	0	0	0	0	0.06	0.29	0.15	0	0	0
Cluster-24089.81827	0.21	0.07	0.18	0.05	0	0	0.1	0.04	0	0	0.17	0
Cluster-50472.0	0.24	0.3	0	0	0.13	0	0.33	0.22	0.29	0	0.33	0.21
Cluster-38662.0	0.19	0	0.07	0	0.63	0	0.8	0.56	1.9	0	0.07	0.06
Cluster-24089.90312	0	0.09	0.12	0	0.77	0	0.5	2.67	2.31	0	0	0
Cluster-16114.0	0.33	0.98	0	0.65	0	0	0.67	0.57	0	0	0	0
Cluster-35805.0	0	0	0	0	0.64	0.46	0	0	0	0	0	0
Cluster-63813.0	0	0.19	0	0.19	0	0.16	0	0.17	0	0	0	0
Cluster-24089.97764	0.09	0	0.06	0.19	0.09	0.09	0	0.19	0.09	0	0	0.2
Cluster-24089.75327	0.09	0	0	0	0.16	0	0.56	0	0.08	0.09	0	0.08
Cluster-24089.15806	0.15	0.07	0.15	0	0.52	0	0.15	0.94	2.79	0	0.08	0.07
Cluster-68271.1	0	0.89	0	0	0	0.49	3.08	1.3	0.26	0	0.34	0.27
Cluster-24089.97363	0.3	0.22	0.23	0	1.1	0	0.53	0.76	4.39	0	0.41	0.07
Cluster-24089.97038	0	0	0	0	0.54	0	0	0	0	0	10.73	13.29
Cluster-24089.36201	0	0.85	0.39	0.12	0.98	0	0.13	0.75	0.33	0	0	0
Cluster-24089.101500	0	0.07	0	0.07	0.06	0.24	0.3	0.06	0.06	0.07	0.24	0.2
Cluster-24089.51426	0.79	0.33	0.24	0.11	0.45	1.37	0.31	0.3	1.08	1.02	0.75	0.38
Cluster-25466.0	0	0	0	0.6	0	0.66	0	0	0.53	0.2	0	0
Cluster-24089.22523	3.45	0.87	4.86	2.59	8.07	6.92	10.54	7.55	1.5	4.83	7.91	5.57
Cluster-24089.102104	0	0	0	0	0	0	0	0.63	0	0	0	0
Cluster-24089.29056	0	0	0	0	0	0	0	0	0	0	0	0.48
Cluster-24089.16543	0.21	1.24	0.33	0.21	1.77	0.26	0.22	0.27	0.56	0.43	0.7	0.19
Cluster-24089.95760	0.45	0.29	0.16	0	0	0	0	0.39	0	0	0	0
Cluster-24089.73252	4.08	5.5	4.82	4.61	5.01	8.55	4.95	2.48	3.9	7.51	5.17	5.46
Cluster-68567.0	0.18	0	0.46	0.09	0.46	0.22	0.45	0.15	0.08	0	0.68	0
Cluster-23559.1	0	0	0	0.13	0	0	0	0.23	0.59	0	0	0
Cluster-24089.101712	0	0.7	0.5	0	0.41	0	0.97	0	0.21	0	0.53	0.43
Cluster-24089.51985	0	0	0	0.28	0	0	0	0	0	0	0	0
Cluster-24089.71358	0	0	0	0	0	0	0	0	0	0	0.85	0
Cluster-4067.0	0	0	0	0	0	0	0	0.77	0.16	0	0	0
Cluster-12655.0	0.23	0	0	0	0	0	0.23	2.61	2.09	0	0	0.1
Cluster-24089.70276	0.69	0.7	0	0.69	1.78	0	0	0	0	0	3.16	0.64
Cluster-24089.10923	0.98	1.03	0.89	0	0.78	0	0.86	0.59	0.87	0.09	0.53	0.52
Cluster-24089.9360	0.83	0	0	0.41	0	0.34	0	0	0	0	0	0.38
Cluster-64623.0	0	0.18	0	0	0.08	0	0	0	0.41	0	0	0
Cluster-24089.105532	1.3	0	0.15	0	0	0	0	0.37	0.26	0	0.48	0
Cluster-24089.18844	2.32	1.18	1.32	0.08	1.78	0.97	2.73	2.35	1.42	0.99	1.67	1.92
Cluster-24089.5920	0	0	0	0	0.3	0	0	0.2	0	0	0.63	0.1
Cluster-57528.4	0	0	0	0	0.09	0.35	0.05	0.11	0.11	0	0.15	0.13
Cluster-8957.0	0	0	0.35	0	0	0	0	3.02	0.29	0	0	0
Cluster-24089.88362	0.14	0.28	0.21	0.06	0.11	0.18	0.15	0.25	0.13	0.3	0.26	0.36
Cluster-24089.83423	0	8.29	0	0	0	0	0	14.07	0	0	0	0
Cluster-9543.0	0.1	0	0.11	0	0	0	0	0.26	0.09	0	0.23	0
Cluster-24089.43657	1.04	1.29	2.28	1.97	0.2	3.51	2.56	1.42	2.98	3.07	1.6	1.16
Cluster-11174.0	0	0	0.24	0	0	0	0	0.79	0.41	0	0	0
Cluster-63764.0	0.14	0.36	0.15	1.24	0.24	1.03	0.57	0.24	0.37	1.55	0.62	1.11
Cluster-46224.0	0	0.1	0	0	0.35	0.16	0.31	0.09	0.35	0	0.11	0
Cluster-24089.86580	0	0	0	0	0.61	0	0	0	0.62	0	0	0.66
Cluster-24089.105943	0	0	0	0	0	0	0	0	0	0	0.85	0
Cluster-24089.47888	9.25	11.21	9.47	8.16	7.82	10.08	9.74	11.68	7.88	11.13	10.12	10.65
Cluster-55807.0	0.09	0	0	0.47	0.08	0.23	0	0	0	0.1	0	0
Cluster-46400.0	0	0	0	0.36	0.11	0.4	0	0.52	0.18	0.12	0.13	0.22
Cluster-24089.80932	1.17	1.74	1.25	1.33	2.03	1.86	2.37	1.45	1.52	3.58	1.78	1.83
Cluster-24089.86543	0	0	0.23	0.11	0	0.64	0.11	0.29	0.1	0.11	0.37	0.5
Cluster-24089.83398	1.1	0.79	0.67	0.81	1.02	0.7	1.57	1.11	0.18	0.57	1.51	0.93
Cluster-12168.0	0.19	0	0	0	0	0	0.38	0.32	0.33	0	0	0
Cluster-1160.0	0.37	0	0.39	0	0	0	0	0	3.53	0	0	0
Cluster-13685.0	0	0.78	0	0	0	0	0	0	0	0	2.64	0.71
Cluster-24089.77598	0	0.08	0	0.08	0	0.26	0	0.07	0.14	0.08	0	0
Cluster-4706.1	0	0.1	0.21	0	0	0	0	6.31	0	0	0	0
Cluster-50780.1	0	0	0	0	0.41	0	0.48	1.21	1.61	0	0	0
Cluster-8155.1	0.32	0	0	0	0	0	0	0.14	0.71	0	0.18	0
Cluster-24089.71390	0.49	0.61	0.28	0	0.66	0.36	0.37	0	0.53	0	0	0
Cluster-24089.37244	0	0	0	0.51	0.29	0	0	0	0	1.18	0	0
Cluster-24089.107025	0	0	0	0	0.09	0	0	0.35	0.81	0	0.11	0.09
Cluster-24089.18559	0.1	0.1	0.05	0.19	0	0	0.25	0.29	0.09	0	0.11	0.04
Cluster-24089.28154	0	0.04	0.09	0.03	0	0.08	0.15	0.06	0	0.12	0.14	0.09
Cluster-24089.86600	0	0	0	2.39	0	0.99	0	0	0	0	0	0
Cluster-47056.0	0.09	0	0	0	0	0	0	0	0	0	0.22	0
Cluster-24089.48245	15.09	18.78	15.7	12.6	15.95	18.11	17.39	19.84	16.29	25.28	13.82	16.24
Cluster-24089.87863	0	0	0.24	0	0.32	0.19	0.14	0	0.21	0	0.11	0.09
Cluster-2795.0	0	0	0	0	0	0	0	2.37	0	0	0	0
Cluster-34998.0	0.12	0.45	0	0.23	0.3	0	0.12	0	0	0.12	0.13	0
Cluster-24089.107869	0.12	0	0	0	0	0	0.37	0	0.11	0.25	0	0.11
Cluster-41654.0	0.13	0	0	0	0.45	0	0	0	0.11	0	0	0.23
Cluster-61208.0	0	0.57	0	1.51	1.24	0.38	0.12	0.81	0	0.24	0.39	0.11
Cluster-9910.1	0	0	0	0.74	0	0	0	0	0	0	0	0
Cluster-24089.69511	6.37	7.45	5.63	3.91	6.83	7.42	8.3	7.13	4.48	7.15	6.17	5.05
Cluster-24089.26982	0.06	0.37	0.13	0	0.39	0	0	0.17	0.06	0.07	0.14	0
Cluster-24089.25650	0.44	0.17	0	0	0	0.66	0.76	0	0	0.97	0.12	0.15
Cluster-24089.36778	8.81	0	5.4	0	0	0	26.95	11.84	3.76	0	10.46	4.17
Cluster-24089.51357	0.42	0	0	0.83	0	0.68	0.43	0.36	1.1	0.82	0.47	1.15
Cluster-24089.53135	5.67	7.19	6.71	5.72	5.84	6.62	7.8	7.29	5.73	5.98	6.3	5.89
Cluster-11104.0	0	0	0	0	0	0	0	0.76	0	0	0	0
Cluster-24089.18815	0.07	0.1	0.04	0.07	0.34	0	0.18	0.24	1.58	0	0.16	0
Cluster-43003.0	0	0	0	0	0.24	0	0	0.7	0	0	0.3	0
Cluster-24089.59440	9.91	9.94	9.71	9.45	8.72	9.43	10.31	11.16	10.89	7.63	11.28	12.8
Cluster-24089.30914	0	0	0.15	0	0.13	0.23	0.29	0.12	0.38	0	0	0
Cluster-11358.0	0	0	0.38	0	0	0	0	3.37	1.56	0	0	0
Cluster-24089.26115	0	0	0	0	0	0	0	0	0	0	0	0
Cluster-24089.83060	0	0.07	0	1	0	0.55	0.07	0.08	0.24	0.52	0.05	0.36
Cluster-49517.0	0	0.27	0	0	1.28	0.22	0.15	0.54	0.51	0	0.98	0.13
Cluster-56752.0	0	0.08	0.27	0	0.38	0	0	0	0	0	0	0
Cluster-29146.1	0	0	0.23	0.21	0	0	0	0	0.38	0.21	0.48	1.16
Cluster-24089.30138	4.79	3.61	4.11	1.99	3.5	3.52	4.05	4.95	3.11	2.78	4.56	3.49
Cluster-27846.0	0	0	0.22	0	0.12	0.34	0	0.45	0.05	0.66	0.15	0
Cluster-36036.0	0	0.06	0.12	0.06	0.1	0	0.06	0	0.15	0	0.06	0.05
Cluster-54003.0	0.11	0	0	0	0.1	0	0	0	0.3	0	0.13	0
Cluster-24089.13189	0	0	0	0	0	0	0	0	0	0	0	0
Cluster-24089.71830	0.98	0.41	1.43	1.17	1.01	1.7	0	0.34	0.55	0.9	0	0
Cluster-24089.37208	4.51	5.82	5.9	4.55	8.54	10.12	7.5	7.65	6.36	8.61	4.34	4.28
Cluster-57747.0	0	0	0.7	1.28	1.69	0	0	0	0.85	1.6	0	0
Cluster-25327.1	0.09	0.09	0	0.37	0.08	0	0	0.16	0.58	0.1	0.1	0
Cluster-24089.67235	0.92	1.82	0.74	0.24	0.41	1.55	1.17	1.15	0.59	0.85	0.65	0.54
Cluster-11986.0	0	0	0.31	0	0	0	0	1.26	0	0	0	0
Cluster-35313.0	0	0	0	0	0.17	0.31	0	0.49	0.5	0.19	0	0
Cluster-24089.11844	0	0	0.22	0	0	0	0	2.1	0	0	0	0
Cluster-24089.39135	1.49	1.38	1.68	1.97	1.48	2.14	1.02	0.88	1.06	2.62	0.66	1.85
Cluster-11586.0	0.1	0.03	0.11	0	0	0	0	0.65	0	0	0	0
Cluster-24089.14502	0.43	0.55	0.76	0.68	0.55	0	0.34	0.91	0.68	0	0.72	0.96
Cluster-24089.62363	9.66	6.87	8.92	5.75	14.44	9.2	9.54	8.45	6	13.42	8.21	6.75
Cluster-24089.95752	0.41	1.14	0.87	1.08	0.3	0.17	0.95	0.41	2.08	0	0.68	0.46
Cluster-24089.49054	0.18	1.05	0.72	0.35	0.61	0.32	0.38	0.9	0.33	0.2	0.35	0
Cluster-21373.0	0.18	0	0.1	0.63	0	0.07	0	0.16	0.16	0	0	0.08
Cluster-24089.99251	0	0	0	0	0	1.4	0	0	0.76	0	0	2.42
Cluster-14.0	1.13	0	0	0	0	0	0	0	0	0	0	0
Cluster-24089.25724	0.73	0.18	0.38	0.18	0.32	0.45	0.56	0.47	0.8	0	0.4	0.16
Cluster-24089.59893	2.58	1.57	2.17	2.01	1.7	2.1	2.24	2.39	1.75	1.1	3.84	2.48
Cluster-38349.0	0	0.15	0.32	0.15	0.13	0	0.31	0.65	0	0.3	0	0
Cluster-35625.0	0	0	0	0.13	0.35	0	0.27	0.23	0.24	0	0	0
Cluster-24089.58350	6.21	0	0	0	0	0	0	0	0	0	0	0
Cluster-25589.0	0	0.34	0.48	0	0	0	0.59	0.1	0.2	0.12	0.13	0.42
Cluster-25454.1	0	0	0	0	0	0.04	0.26	0.26	0	0.15	0.11	0.04
Cluster-24089.99906	0.1	0.05	0.05	0	0.18	0.08	0	0.04	0.23	0	0.11	0.09
Cluster-45059.0	0	0	0.52	0	0.21	0.6	0.25	0	0	0.24	0.55	0.22
Cluster-24089.26130	0.69	0	0	0	0.59	0	0.7	0	0	0	0	0
Cluster-61194.0	0.1	0	0	0	0.26	0	0	0.42	1.64	0	0	0
Cluster-24089.34443	0.9	0.74	0.71	1.1	0.31	0.17	1.34	0.56	0.89	0.47	0.69	0.8
Cluster-24089.84086	0	0	0	0	0.33	0	0	0	0	0	1.28	0
Cluster-46859.0	0.27	0.26	0	0.15	0.44	0	0.12	0.24	0.68	0.23	0	0
Cluster-24089.59481	62.84	48.36	63.97	69.64	36.31	61.99	49.28	45.9	40.97	48.18	85.46	62.57
Cluster-24089.2421	0.62	0	0.08	0	0	0	0	0	0.2	0	0	0.14
Cluster-24089.27326	0.23	0	0.48	0	0.11	0	0	0.19	0	0.29	0.3	0
Cluster-24089.71238	0.51	0.61	0.68	0.93	0.83	2.37	1.17	0.3	1.56	1.19	0.58	0.82
Cluster-24089.76173	15.49	14.84	16.44	21.55	19.11	16.21	15	15.85	13.18	15.49	15.54	15.58
Cluster-24089.49191	1.85	1.84	2.08	0.4	2.4	0.31	1.56	1.25	1.01	2.29	1.52	1.73
Cluster-60891.0	0.06	0.17	0.06	0	0.05	0	0.53	0.25	0.1	0	0.57	0.1
Cluster-34782.0	0.13	0	0.14	0.13	0.46	0.11	0.27	0.23	0.12	0.27	0.15	0
Cluster-26859.0	0.13	0	0	0.08	0	0.14	0	0.11	0.08	0.09	0	0.04
Cluster-24089.23009	0	0.32	0.56	0	0	0	0.64	0	0	0	0	0
Cluster-24089.33081	3.52	4.96	5.39	3.82	4.28	3.81	2.47	3.98	4.66	5.61	4.17	4.46
Cluster-24089.41626	0	0	0	0	0	0	0	0	0	0	0	0
Cluster-36756.0	0.12	0.07	0.08	0.04	0.1	0.02	0.32	0.1	0.09	0	0.23	0.12
Cluster-24089.23473	0.11	0	0	0.12	0.32	0.07	0.35	0.31	0.1	0.08	0	0
Cluster-24089.72063	0	0	0	0	0.24	0	0.22	0.52	1.36	0	0.07	0
Cluster-61070.0	0.15	0.29	0	0.44	0.65	0.36	0.15	0.25	0.65	0.3	0.33	0
Cluster-24089.94494	1.61	0	0	0.26	0.06	0	0	1.07	0	0	0.71	0
Cluster-24089.19248	1.25	0.31	1.67	1.24	4.61	1.78	3.83	3.5	3.29	1.85	2.79	3.96
Cluster-24089.59589	44.22	40.65	41.71	33.84	44.89	44.83	41.55	46.2	36.97	45.39	37.29	34.16
Cluster-60120.0	0.21	0	0	0	0.19	0	0.44	1.47	2.63	0.21	0	0.19
Cluster-13401.0	0	0	0	0	0	0	0	0	0.58	0	0	0.1
Cluster-24089.86450	0.3	0	0.12	0	0.2	0.53	0	0	0.31	0.53	0.3	0.17
Cluster-24089.23653	0	0	0	0	0.11	0	0	0	0.11	0	0.14	0.35
Cluster-24089.31343	0.92	0	0	0	0	0	0.43	0	0.67	0.53	0	0
Cluster-22305.0	0	0	0	0.32	0	0.09	0.11	0.09	0.19	0	0	0
Cluster-65914.0	0	0	0	0	0	0	0.65	0.36	0	0	0	0.19
Cluster-24089.40310	0.27	0.63	0	0.75	0	0.68	0.3	0.1	0.49	0.39	0.37	0.34
Cluster-24089.22430	6.59	6.22	3.21	12.07	1.86	4.72	6.78	13.91	4.57	4.86	8.45	6.72
Cluster-24089.9887	0	0	0	0	0	0	0	0	0	0	0	0
Cluster-24089.102853	0	0	0	0	0	0	0	2.31	0	0	0	0
Cluster-10608.0	0	0	0	0	0	0	0	2.97	0	0	0	0
Cluster-24089.73623	0.21	0.76	0.54	0.15	0.46	0.47	1.64	0.39	0.49	0.39	0.46	0.37
Cluster-24089.28490	0.27	0	0.87	0	1.01	0.4	0.1	1.3	0.48	0	0	0
Cluster-24089.11598	0	0	0.19	0.36	0	0.74	0.19	0.94	0	0	0.4	0.33
Cluster-24089.1617	0	0	0	0	0	0	0	0.12	0.21	0	0	0
Cluster-24089.37375	18.94	15.48	17.56	8.82	13.88	11.23	13.4	11.81	12.06	10.23	7.95	13.94
Cluster-41011.0	0	0	0	0	0.06	0	0.56	0	0.06	0.69	0.38	0
Cluster-24089.33997	5.53	11.67	6.96	12.32	7.36	11.9	6.3	4.4	4.06	11.12	7.74	6.88
Cluster-21561.2	0	0	0	0	0	0	0	0	0	0	8.94	0
Cluster-62943.0	0	0	0	1.56	0	0	0	0	0	0	0.39	0
Cluster-30612.0	0.08	0	0	0	0.51	0.95	0	0	0	0	0	0
Cluster-24089.61420	0	0	0	0	2.63	0	0	4.03	10.7	0	1.76	0.71
Cluster-34828.0	0	0	0	0	0.92	0	0	0.95	0	0	5.01	0
Cluster-24089.4746	0.89	1.44	1.5	0.77	1.57	0.88	1.41	1.3	1.05	0.76	0.65	1.23
Cluster-24089.26499	0	65.26	70.55	35.76	3.2	26.77	15.82	0	49.26	0	4.11	3
Cluster-24089.107364	0.08	0.16	0	0	0.19	0	0	0.88	1.91	0	0.42	0.1
Cluster-63252.0	0	0.1	0	0	0	0	0	3.29	0.2	0	0	0
Cluster-66781.3	0.15	0.15	0	0	0.68	0	0.47	0.13	1.23	0	0.68	0.14
Cluster-24089.44044	15.07	10.06	10.68	11.17	15.27	13.2	18.83	13.94	8.57	15.07	15.53	11.53
Cluster-67021.0	0.34	0.41	0.18	0	0.3	0	0.43	0.8	2.85	0	0.19	0
Cluster-24089.36877	2.13	0.42	1.58	8.65	0.93	4.18	2.18	5.51	0.56	1.07	1.9	0.19
Cluster-60780.4	0	0	0	0	0	0	0	2.63	0	0	0	0
Cluster-18644.0	0	0	0	1.46	0	0	0	0.12	0	0	0	0
Cluster-24089.55857	0	0	0	0	0	0	0.23	0	0	0	0	0
Cluster-24089.35976	7.07	9.75	8.45	5.69	5.51	8.45	6.91	8.17	6.46	8.71	8.27	10.01
Cluster-24089.27566	0.18	0.12	0.06	0.12	0.11	0.1	0.19	0.15	0	0.18	0.26	0.22
Cluster-24089.95606	0	0.2	0	0	0	0.16	0.21	0	0	0	0	0
Cluster-61591.0	0.19	0	0.1	0	0.09	0	0.25	0.04	1.25	0	0.16	0.04
Cluster-24089.66247	0.26	0.5	0	0.25	0	0.42	0.26	0.22	0.23	0	0.57	0
Cluster-24089.35841	0.41	1.64	0.91	0.74	0.65	1.47	1.03	1.06	0.73	1.54	1.11	1.64
Cluster-24089.101677	1.1	0	8.85	2.22	2.8	1.76	1.12	2.91	10.5	3.04	2.55	3.07
Cluster-7406.1	0.38	0	0.41	0	0	0	0	0.98	0	0	0	0
Cluster-67913.0	0	0	0	0	0.83	0	0	0	2.54	0	0	0
Cluster-23689.0	0.17	0	0	0.13	0	0.21	0	0	0	0.28	0.14	0.14
Cluster-22772.0	0	0	0	0.17	0	0	0	0	0	0	0	0
Cluster-13691.0	0	0.25	0.27	0	0	0	0.39	1.09	0.23	0	0	0.11
Cluster-11771.0	0.33	0	0	0	0	0	0.33	0.28	0.38	0	0	0
Cluster-23246.0	0	0	0	2.85	0	1.52	0	0	0	0	0	0
Cluster-24613.0	0	1.39	0	0	0	1.08	0	0	0	0	0	1.26
Cluster-24089.74866	0.46	0.37	0.16	0	2.23	0	1.42	0	8.28	0	0.34	0.55
Cluster-24089.41111	3.07	3.7	2.79	6.73	1.78	4.12	2.52	2.87	2.36	3.26	4.75	2.43
Cluster-24089.80713	6.43	4.06	4.28	6.51	6.6	7.23	8.01	3.93	4.84	5.82	9.86	24.39
Cluster-24089.78846	0.66	0.32	0.19	0.44	1.17	0.43	0.2	0	0	0	0.61	0
Cluster-33999.0	0	0	0	0	0.33	0	0	0	4.02	0	0.43	0
Cluster-24089.10457	0	0	0	0	0	0	0	0	0.32	0.36	0.83	0
Cluster-24089.2304	0.13	0	0	0.19	0	0.36	0.19	0.33	0.5	0	0.07	0.11
Cluster-24089.30633	0.18	0.56	0.15	0	0.42	0	0.47	0.31	0.13	0	0.9	0
Cluster-24089.101477	0	0	0	0	0	0	0	0	0	0	0	0
Cluster-24089.35030	0	0.28	0.44	0	0.74	0	0.43	1.09	0	0	0	0
Cluster-24089.98349	1.95	1.99	1.11	0.98	1.66	0	3.98	2.57	0.85	0.91	3.37	3.62
Cluster-24089.89742	0.44	0.28	0.34	0	2.97	0	0.75	4.52	9.81	0	0.4	0.16
Cluster-12281.0	0	0	0	0	0	0	0	2.66	0	0	0	0
Cluster-15791.0	0	0	0.63	0.57	0	0	0	2.48	0	0	0	0
Cluster-24089.30943	0	0	0	0	0.19	0	0.58	0.59	0	0	0	0
Cluster-24089.15719	0.34	0.17	0	0.68	0.3	0.28	0.18	0.59	0.61	0	0.1	0.31
Cluster-24089.92885	0.16	0.23	0	0	0	0.06	0.08	0.27	0.21	0.08	0.09	0
Cluster-66088.0	0	0	0.17	0.74	0.22	0.34	0	0.21	0.37	0	0.09	0.15
Cluster-24089.43204	0.6	0.45	0.86	0.15	0	0	0.44	0.43	0.51	0.21	0.11	0
Cluster-24089.49601	0.45	0	0.13	0	0.22	0	0.34	0.31	0.42	0.24	0	0.11
Cluster-32461.0	0.07	0	0	0.14	0.06	0.12	0.2	0	0.38	0.19	0.29	0.06
Cluster-24089.92413	0	0	0	0.4	0	0	0	0.52	0	0	0	0
Cluster-24089.47615	0.5	0.5	0.59	0.78	0.06	0.43	0.71	0.43	0.06	1.17	0.62	0.17
Cluster-1858.0	0	0	1.13	0	0	0	0	0	3.44	0	0	0
Cluster-24089.45427	1.48	0.62	0	0.3	0.5	0	0	0	0.81	0	0.36	0.69
Cluster-855.0	0	0.26	0.49	0	0	0	0	0	0.12	0	0	0
Cluster-24089.24008	0	0	0	0.74	0	0.21	0	0	0	0	0	0
Cluster-24089.26258	4.31	1.42	1.55	2.49	0.93	1.75	1.47	2.48	5.36	0.71	3.62	2.61
Cluster-24089.89678	0.32	0.1	0.28	0	0.33	0	0.44	0.77	2.92	0	0.29	0.05
Cluster-24089.84590	2.91	0	0	0	0	0	0	0	0	5.07	0	0
Cluster-24089.104351	0	19.67	0	0	0	0	0	0	0	0	0	0
Cluster-24089.90098	0	0	0	0	0.22	0	0	0.22	2.5	0	0	0
Cluster-60320.0	0	0.15	0.32	0	0.4	0	0.16	0.52	0	0	0	0
Cluster-24089.17882	0	0	0.11	0.3	0.18	0.08	0.1	0.35	0.09	0	0.23	0.09
Cluster-24089.15348	0	0	0	0	0	0	0	13.57	0	0	0	0
Cluster-24089.63622	4.86	10.26	0	0	11.97	7.49	0	8.72	16.6	4.17	5.78	18.42
Cluster-24089.93336	0	0	0	0	0	0	0	0	0	0	0	0
Cluster-24089.63009	13.3	12.41	12.67	8.17	15.83	9.03	17.32	16.79	11.67	7.89	7.91	7.89
Cluster-24089.30933	0	0	0.34	0.35	0.16	0.63	0	0.26	0.72	0	0.55	0.29
Cluster-1101.0	0	0	0	0	0	0	0	0	0.57	0	0	0
Cluster-25141.0	0.51	0.25	0.27	0	0	0.1	0	0	0.11	0.13	0.28	0
Cluster-24089.67217	0	0	0	0	0.5	0	0	0	0.13	0.15	0.32	0
Cluster-24089.79115	0.51	0	0	0	0	0	0	0.87	0.28	0	0.39	0.85
Cluster-43369.0	0	0	0	0.26	0.23	0.22	0.09	0	0.55	0.18	0.49	0.08
Cluster-24089.61729	12.56	11.92	11.4	23.8	22.09	13.3	14.1	13.88	13.28	10.02	14.05	12.32
Cluster-24089.5229	0	0	0	0.39	0	0	0.4	0.68	0	0	0.44	0.36
Cluster-24089.83346	0	0	0.03	0	0	0	0	0	0.72	0	0.83	0
Cluster-45825.2	0.44	0.11	0	3.33	0.48	0	0	0.09	0.29	0	0.76	1.47
Cluster-10719.0	0	0.17	0	0	0	0	0.54	0.22	0.14	0	0	0
Cluster-24089.78723	0.54	0.12	0.38	1.18	0.16	1.48	0.31	0.46	0.32	1.54	0.66	0.81
Cluster-24089.84139	0.24	0.08	0.11	0.29	0.26	0.25	0.33	0.28	0.13	0.15	0.13	0.16
Cluster-24089.29356	0.15	0.12	0	0.2	0.1	0	0.09	0.08	0.2	0	0	0
Cluster-24089.106992	0.13	0	0	0	0	0	0	0.44	0	0	0.14	0
Cluster-24089.1518	0	0.13	0.14	0	0	0	0	0.23	0.23	0	0	0
Cluster-1512.0	0	0	0	0	0	0	0	0	1.29	0	0	0
Cluster-62768.0	1.5	0.54	1.58	0.14	1.08	0.56	1.68	1.29	0.12	0.14	1.36	0.62
Cluster-24089.18476	4.31	3.18	3.81	2.49	4.91	1.72	3.98	5.9	3.63	2.55	2.83	2.35
Cluster-63825.0	0	3.32	0	0	1.84	0	0	0	0	0	0	0
Cluster-24089.96899	0.26	0.41	1.6	0.6	0	0.15	1.94	0.15	0	0	0.87	0
Cluster-24089.23482	0.31	0.08	0.42	0.17	0.17	0	0.24	0.13	0.26	0.18	0.34	0.21
Cluster-24089.101427	0.32	0	0	0.16	0.14	0.26	0.65	0.41	0.56	0.32	0.35	0.28
Cluster-24089.26005	0	0	0	0	0	0	0	1.55	0	0	2.04	1.64
Cluster-49537.0	0	0.17	0	0	0.23	0.22	0.09	0	0.08	0.09	0.1	0
Cluster-24089.95476	0	0	0	0.33	0	0	0.49	0	0	0	0	0.49
Cluster-24089.14882	1.11	0.54	0.98	0	0.9	0.69	0.29	0.7	0.42	0.69	0.36	0.51
Cluster-24089.13460	0	0	0	0	0	0	0	0.15	0	0	0	0
Cluster-11013.0	0	0	0	0	0	0	0.06	0.26	0.42	0	0.07	0
Cluster-24089.59535	2.97	1.49	0.48	0	0.46	0.8	2.56	5.65	1.83	2.78	1.75	1.69
Cluster-24089.22784	1.25	0.37	1.76	1.55	0.96	0.69	0	1.67	0.72	0.82	1.21	0.32
Cluster-24089.3263	0.16	0.58	0	0.21	0	0	0.36	0.33	0.14	0	0	0.14
Cluster-24089.42207	0	0	0	0	0	0.8	1.36	0	0	0	1.44	1.23
Cluster-24089.92160	0	0.64	0	0	0	0	1.95	2.22	6.65	0	0	0.58
Cluster-24089.101893	0	0	0.15	0.56	0	0.12	0	0	0	0	0.16	0
Cluster-24089.47263	0	0	0.23	0.65	0.19	0.36	0	0.19	0.19	0	0.24	0
Cluster-63894.0	0.13	0.13	0.14	0.13	0.23	0	0	0.11	0	0	0.15	0.12
Cluster-30465.0	0	0	0	0	0	0	0	0.33	0	0	0	0
Cluster-23754.0	0	0.7	0.25	0	0	0.19	0.49	0.41	0	1.19	0	0
Cluster-24089.842	0.12	0.03	0.07	0.16	0.08	0.27	0.3	0.18	0	0.03	0.21	0.05
Cluster-33436.0	0	0	0	11.68	3.1	0	0	0	0	0	0	0
Cluster-68743.0	0	0.27	0	0	0.48	0.07	0.37	0.39	0.08	0	0	0
Cluster-24089.98759	0.18	0	0	0	0	0.3	0.37	0	0	0	0.2	0
Cluster-17116.0	0	0.14	0	0.15	0	0	0	0.76	0	0	0.16	0
Cluster-24089.35970	4.09	1.55	2.03	10.78	6.09	6.99	3.62	3.32	2.62	2.55	3.77	4.51
Cluster-24089.51877	2.54	2.06	2.74	3.36	2.78	3.16	3.56	2.73	2.2	2.53	2.82	3.23
Cluster-24089.20107	0	0	0	0	0	0	0	0	0	0	0	0
Cluster-24089.60486	1.79	6.5	3.87	0	14.87	0.12	11.57	21.3	47.15	0.63	3.78	3.59
Cluster-24089.3439	0.35	0	0	0.17	0.08	0.44	0.18	0.61	0.55	0	0.29	0
Cluster-24089.21443	1.41	1.44	0	2.84	0	0	0	0	0	0	0	0
Cluster-59062.0	0	0.05	0.05	0	0	0	0	1.8	0	0	0	0
Cluster-24089.83127	0	0	0	0.35	0	0	0	0.07	0	0	0.09	0
Cluster-16503.0	0.53	0	0.17	0.39	0	0	0.09	0.09	0	0.2	0	0.12
Cluster-24089.69506	2.29	1.51	2.54	1.22	1.44	1.28	1.83	2.25	1.17	1.13	2.95	2.14
Cluster-61810.0	0	0	0	0	1.22	0.13	0.16	0	0	0	0	0
Cluster-36457.0	0	0	0	1.98	0.29	0	0	0	0	0	0	0
Cluster-58034.1	0	0	0	2.08	0	0	0	0	1.75	0	0	0
Cluster-24089.49016	0.59	0	0.63	1.17	2.57	0.24	0	0.76	0.26	1.35	1.65	0.53
Cluster-36433.0	0	0	0	0.11	0.05	0.13	0	0.14	0.48	0	0	0.05
Cluster-9130.0	0.24	0	0	0	0	0	0	1.9	0	0	0.27	0
Cluster-24089.48941	121.32	64.54	92.59	33.59	97.13	54.38	102.87	72.82	68.83	29.21	103.08	116.92
Cluster-24089.80282	0	0.2	0.43	0	0.18	0	0	0.35	0.36	0	0.22	0.18
Cluster-43854.0	0.52	0	0	0	0.45	0	0	0	0	0.5	0	0
Cluster-23112.0	0	0.31	0.17	0	0	0.26	0	0	0.5	0	0	0
Cluster-24089.82713	1.38	0	0	0	0	0	0	0	0	0	0	0
Cluster-24089.71742	0	0	0	0	15.66	2.46	0	0	0	0	0	0
Cluster-24089.24009	0.65	0	0.34	0	0.14	0.13	0.17	0.14	0.43	0	0	0.29
Cluster-18424.0	0	0	0	0.15	0	0	0.46	0	0	0	0.49	0
Cluster-24089.93339	0	0	0.23	0	0	0	0	0	0	0	0.16	0.35
Cluster-24089.69158	0.86	0.13	0.67	0	0.69	0.49	0.77	1.74	1.56	1.12	0.48	0.5
Cluster-24089.63561	10.12	10.49	10.05	16.67	10.65	21.79	11.26	10.08	8.23	18.17	12.53	12.29
Cluster-18670.0	0	0.2	0.22	0.2	0	0	0	0	0.36	0	0	0
Cluster-24089.97096	0	0	0	0	0	0	0	5	0	0	0	0
Cluster-24089.23656	0.35	0	0.32	0.22	0.04	0.15	0.41	0.19	0.2	0.14	0.39	0.32
Cluster-24089.60420	18.81	14.96	12.4	3.53	11.94	7.86	15.01	5.18	20.18	2.02	40.86	15.33
Cluster-27983.0	0	0	0	0.37	0	0.3	0.38	0	0	0	0	0
Cluster-24089.12680	0	0	0	0	0	0	0	3.68	0	0	0	0
Cluster-24089.93509	0	0	0	1.31	0	0	0	0	0.38	0	0	0
Cluster-17339.0	1.71	0	0	0	0	0	0	0.3	1.5	0	0.77	0.93
Cluster-51189.0	0.13	0.06	0.07	0.06	0.06	0	0.2	0.45	0	0	0	0
Cluster-11598.0	0.19	0	0	0	0	0	1.18	0.66	0.84	0	0	0
Cluster-53352.0	0	0	0.17	0.16	0.14	0	0.39	0.23	0.05	0	0	0.1
Cluster-61511.0	0	0	0	0	0.28	0	0.33	0	0.57	0	0	0
Cluster-24089.84277	1.91	0.7	1.17	0.99	0.66	0	1	0.47	0.47	1.34	1.92	2.3
Cluster-24089.106528	0	0	0	0.09	0	0.29	0	0.15	0.54	0	0.1	0
Cluster-24089.67064	0.67	0.09	0.11	3.94	0.35	0.46	0	0.26	1.88	2.38	0	0.27
Cluster-24089.27598	0.73	0.58	4.06	0.73	0	4.25	0	0.38	0.92	1.04	0	0.82
Cluster-24089.25264	0	0	0	0	0	0	0	0	0	0	0	0
Cluster-24089.43938	0.05	0.03	0	0.18	0.28	0.19	0.03	0.18	0.23	0.08	0.09	0.07
Cluster-24089.46934	0	0.11	0	0	0	0.12	0	0	0	0.01	0	0.14
Cluster-37112.0	0	0.12	0	0.88	1	0.31	0	0	0.11	0	0	0
Cluster-35803.0	0	0	0.21	0.4	0.33	0.16	0	0	0	0.2	0.21	0
Cluster-19805.0	0	0.14	0	0	0	0	0	0	0	0	0.16	0
Cluster-21499.0	0	0	0	1.81	0	0.49	0	0	0	0	0	0
Cluster-63660.1	0	0	0	0	0	0	0	0.22	1.76	0	0	0
Cluster-5840.0	0	4.17	3.14	0	0	0	0	0	11.68	0	0	0
Cluster-24089.61955	6.37	5.87	4.66	5.66	5.44	5.61	5.72	6.41	5	4.86	5.54	4.94
Cluster-35036.0	0.08	0	0	0	0	0.18	0	0	0	0	0	0
Cluster-62491.4	0.59	0	0	0.19	0.34	0	0.4	0	0.17	0	0.43	0.18
Cluster-24089.39755	10.08	8.01	9	8.28	7.5	8.32	9.87	8.13	6.84	9.28	8.75	10.12
Cluster-24089.26901	6.97	5.91	5.48	5.16	7.16	3.56	8.15	6.27	4.53	3.42	7.68	6.28
Cluster-24089.10440	0	0	0	0.59	0	0	0.41	0.17	1.28	0	0	0.18
Cluster-12307.0	0	0.26	0.18	0	0	0	0.18	0.08	0.08	0	0.29	0.08
Cluster-24089.98098	0.09	0	0.19	0.18	0	0	0.38	0	0	0	0.4	0
Cluster-24089.33025	2.58	2.37	1.47	1.4	2.64	1.68	2.4	2.42	2.84	1.93	1.51	2.51
Cluster-24089.21265	0.15	0.14	0.31	1.69	1.53	0	0.15	0.37	1.03	0.44	0.8	0.26
Cluster-282.0	0.09	0	0	0	0	0	0	0	0.62	0	0	0
Cluster-24089.54498	7.85	11.04	9.62	9.99	6.05	9.75	6.82	7.64	9.79	9.87	11.96	8.37
Cluster-24089.99424	0	0	2.62	0	0.96	4.46	1.16	7.02	0	2.09	0	1.06
Cluster-24089.100945	1.07	2.37	1.42	0	0	0.65	0.55	1.15	0.94	0	0	0
Cluster-24089.59292	0.19	0.47	0.22	1.47	1.1	0.04	0.42	0.46	3.38	0.1	1.3	0.6
Cluster-24089.58242	35.15	34.12	35.12	41.72	27.44	32.76	33.54	33.51	26.49	31.51	31	35.3
Cluster-67637.2	0	0	0	0	0	0	0	0.29	0	0	0	0
Cluster-24089.6827	0	0	0	0.14	0.11	0	0	0.04	0	0.08	0.14	0
Cluster-24089.34183	0	0	0	0	0	0	1.54	0	0	0	0	0
Cluster-2198.0	0.18	0.32	0	0	0	0	0	0	0	0	0	0
Cluster-68127.0	0	0	0	1.11	1.41	0	0	0	0	0.49	0	0
Cluster-60780.3	0.5	0	0	0	0	0	0	0	1.32	0	0.57	0.46
Cluster-48290.0	0	0	0.09	0	0.44	0	0.17	0.5	1.47	0	0	0
Cluster-24089.36023	0	0	0	0.2	0	0.14	0.69	0.26	0	0.74	0.23	0.95
Cluster-57628.0	0	0	0	0	0	0	0	0	0.52	0	0.99	0
Cluster-24711.0	0.17	0	0	0.17	0	0.14	0	0	0.61	0	0.39	0
Cluster-24089.26777	0	1.44	0.78	0.05	0.54	0.61	3.27	1.19	1.66	0.94	0.76	1.01
Cluster-39387.1	0	0.24	0	0	0.21	0	0.25	0	0	0	0	0
Cluster-7527.0	0	0	0	0	0	0	0	0.87	0	0	0	0
Cluster-24089.85494	0	0	0	2.37	0	0	0	0	0	0	0.09	0
Cluster-24089.44170	3.97	0	0	0.99	7.57	1.59	8.08	1.74	3.44	1.84	2.28	2.75
Cluster-24089.31747	0.09	0.34	0.09	0	0.08	0.5	0.45	0	0.31	0.27	0.29	0.08
Cluster-24089.60224	16.09	16.91	16.97	16.71	15.61	25.15	19.53	13.92	10.39	32.1	15.33	15.8
Cluster-35800.0	0	1.31	0	1.29	4.33	0	1.31	0	5.54	1.17	1.49	3.58
Cluster-24089.20500	0	0	0	0.61	0	0.5	0	0	0	0	0	0
Cluster-30003.0	0	0	0	0.36	1.26	0.29	0	0	0.32	0.12	0.27	0
Cluster-24089.82762	0	0	0	0	0	2.46	6.43	0	2.7	5.49	3.73	0
Cluster-24089.50431	0.08	0.14	0.02	0.17	0	0.24	0.04	0.02	0.09	0.13	0.17	0.24
Cluster-8673.0	0	0	0	0	0	0	0	0.64	0	0	0	0
Cluster-24089.87793	0.54	0.28	0.13	2.35	0	0	0.13	0.59	1.36	0.32	0	0.32
Cluster-24089.694	0	0	0	2.22	0	0	0	0.22	0	0	0	0
Cluster-547.0	0	0	0	0	0	0	0	0	1.49	0	0	0
Cluster-24089.58061	0	0	0	1.67	1.97	1.24	0	0	3.34	0	0.85	0.71
Cluster-45287.0	0	0	0	3.92	0.1	0	0.34	0.09	0	0	0	0
Cluster-37749.0	0	0	0	0	0	0	0	0	0	0	0	0
Cluster-24089.26311	0.03	0.08	0.05	0	0	0.53	0	0.14	0.18	0	0	0
Cluster-24089.92783	0	0	0	0	0	0	0	0	0	0	4.6	0
Cluster-62014.0	0	0	0	0	0.6	0	0.24	0.79	0.2	0	0.51	0
Cluster-23121.0	0	0	0	0.25	0	0.21	0	0.65	0.44	0	0.56	0
Cluster-24089.41973	14.55	13.2	14.68	11.94	12.6	11.99	16.73	21.23	13.99	15.8	15.23	14.68
Cluster-14884.0	0	0	0	0	0	0	0.11	0	0	0	0	0.15
Cluster-24089.70805	0.31	0.29	0.46	0.3	0.59	0.63	0.25	0.27	0.34	0.61	0.4	0.22
Cluster-24089.13110	0.52	0.22	0.23	0	0.78	0	1.52	2.41	5.97	0	0.41	0.4
Cluster-24089.81246	1.04	1.17	1.74	1.67	0.58	1.92	1.97	1.44	1.65	1.29	1.83	1.71
Cluster-24089.63993	0.63	0.74	0.27	0.87	0.55	0.31	0.91	1.3	0.45	0.64	0.98	1.02
Cluster-24089.28903	0.16	0	0	0	0.18	0	0	0	0.45	0	0.12	0.18
Cluster-24089.75387	0	0.83	0.3	0.2	0.19	0.57	0.42	0	0.3	0.11	0.45	0.88
Cluster-50950.3	0	0	0	0	0.53	0	0.46	0	0.77	0	0	0
Cluster-24089.74462	0.39	0	0.19	0.19	0	0.5	0.43	0.46	0.59	0.43	0.68	0.36
Cluster-11719.1	0.09	0.08	0	0	0	0	0	0.37	0	0	0	0
Cluster-24089.23919	0.1	0.3	0.53	0.3	0.36	0.75	1.25	0.61	0.45	0.52	0.56	0.37
Cluster-22388.0	0.69	0.68	0	0	0	0	0.35	0.6	0	0	0	0
Cluster-6918.0	0.23	0.11	0.12	0	0	0	0	0	0.1	0	0.25	0
Cluster-24089.97947	0	0	0	0	0	0.34	0	0	0	0	0.15	0
Cluster-24089.85783	2.77	1.56	2.22	0.68	1.15	1.09	1.48	1.44	1.58	0.98	1.69	1.51
Cluster-24089.16942	4.49	3.54	6.24	4.06	2.3	0.27	1.01	1.55	2.18	1.66	6.5	2.07
Cluster-19480.0	0.4	0	0	0.13	0	0.22	0.14	0.23	0.12	0	0	0.12
Cluster-24089.8874	0	0	0	0	0	0.33	0.42	0.18	0.18	0	0	0
Cluster-63188.0	0.1	0	0	0	0.45	0.17	0.11	0.09	0.36	0	0.11	0.28
Cluster-5406.0	0	0	0	0	0	0	0	0	0.81	0	0	0
Cluster-8866.0	0	0	0	0	0	0	0	0.54	0	0	0	0
Cluster-24089.87287	0.1	0.19	0	0.43	0.09	0.33	1.59	0.09	0	1.03	0.77	0.76
Cluster-24089.64820	2.55	0	1.86	0	3.12	0	2.38	0	1.64	1.82	2.3	1.74
Cluster-24089.30859	0	0	0	0	0.19	0.65	0	0	0	0	0	0
Cluster-24089.8047	0.18	0.09	0.1	0	0	0	0	0.63	0.16	0	0	0.08
Cluster-24089.61263	0	0	0	0	8.87	0	7.75	0	0	0	0	0
Cluster-24089.49617	1.52	0.88	0	1.26	1.13	0.99	0.81	1.82	1.36	0.64	0.45	0.26
Cluster-51589.0	0.16	0	0.08	0.16	0.07	0	0	0	0	0.33	0.09	0.07
Cluster-49359.0	0.36	0.78	0.3	0	0.9	0.54	1.01	0.74	0	0.02	0	0.5
Cluster-36753.0	0.04	0	0	0	0.29	0	0.14	0	0.84	0	0.27	0.06
Cluster-24089.60343	6.67	10.8	7.82	1.67	5.24	3.18	19.61	27.15	8.38	3.58	9.13	6.2
Cluster-24089.8271	0.31	0.24	0.44	0	2.59	0	1.25	1.44	10.08	0	0.65	0.19
Cluster-37.0	0	0	0	0	0	0	0	0	0.85	0	0	0
Cluster-24089.55760	1.78	2.78	1.79	0	8.99	0	6.06	20.68	37.85	0	3.29	1.54
Cluster-7591.1	0	0	0.2	0	0	0	0	0	1.18	0	0	0
Cluster-8771.0	0.19	0	0	0	0	0	0	0	0.94	0	0	0
Cluster-24089.68258	17.02	21.84	18.43	17.1	13.19	11.55	15.14	14.96	18.58	9.19	18.55	24.86
Cluster-24089.103789	0	0.53	0.29	0	0.4	0	0	0	2.77	0	0.26	0.41
Cluster-24089.96473	0.98	0.37	1.46	1.51	1.57	1.43	0.91	0.82	0.96	1.71	1.12	1.16
Cluster-45815.0	0	0.27	0.07	0.07	0.31	0	0.07	0.12	0.18	0	0	0
Cluster-10603.0	0	0	0	0	0	0	0	2.59	0	0	0	0
Cluster-60315.1	0.17	0	0	0	0.07	0.07	0	0.07	0	0.09	0	0.15
Cluster-24089.46633	0.18	0.43	0.39	1.34	0.54	1.96	0.35	0.39	0.92	1.64	0.81	0.61
Cluster-24089.4350	0.47	0.46	0.51	0	0	0.37	0	0	0	0	0.56	0.85
Cluster-24089.18835	0	0	0	0	0.26	0.03	0.19	0.35	0.03	0	0	0.07
Cluster-24089.74937	0.48	0	0.57	1.41	0	0	0.89	0.99	1.24	0	1.82	0
Cluster-24089.93762	0.68	0.84	0.52	0.55	0.46	0.55	1.08	0.39	0.14	0.38	0.52	1.32
Cluster-24089.58866	0.29	0.19	0.37	0.76	0.04	0.31	0.35	0.45	0.2	0.18	0.3	0.24
Cluster-59261.0	0	0	0	0.27	0.17	0	0	0	0.18	0	0.11	0
Cluster-24089.73844	0	0.68	0.54	0.11	0.55	0.18	1.05	0.07	0.22	0.94	0.62	0
Cluster-24089.63848	0.95	1.01	1.04	0.39	2.62	0.41	1.43	1.22	1.13	0.27	2.16	1.43
Cluster-24089.29490	2.77	1.59	1.29	1.91	2.66	0.99	3.04	1.39	1.07	3.78	3.13	3.05
Cluster-40075.0	0.05	0.16	0	0	0.05	0	0.17	0.46	0.05	0	0	0.05
Cluster-9804.0	0	2.39	0	0	0	0	0.8	0	0	0	0	0
Cluster-24089.61508	0.17	0.84	0.18	0.34	0.91	0.07	0.53	0.37	2.22	0.44	1.05	0.39
Cluster-24089.8885	0.4	1.19	0.87	0	1.73	0	4.09	11.08	21.4	0	0	0
Cluster-27627.1	0	0	0.31	0	0	0	0	0.5	0	0	0	0
Cluster-24089.78279	2.05	3.3	0	0.61	1.25	0.45	5.28	0	2.21	2.93	0	0.85
Cluster-24089.90452	0	0	0.3	0	1.34	0	0.71	0	4.77	0	0.28	0.38
Cluster-4020.0	0	0	0	0	0	0	0	0	1.07	0	0	0
Cluster-24089.64286	0	0.8	0.5	0	1.55	0	5	1.25	0	0	3.25	0
Cluster-24089.28399	5.24	1.95	2.1	0.89	2.05	1.33	3.15	2.64	1.6	1.46	2.41	2.12
Cluster-24089.62107	0.67	1.88	0.64	1.31	1.8	2.35	1.47	0.9	1.22	1.92	1.23	0.94
Cluster-58810.0	0.08	0	0.08	0.08	0.27	0	0	0	0.41	0	0.17	0
Cluster-24089.31447	2.87	2.99	2.35	2.25	1.76	1.59	3.04	1.89	1.56	1.8	4.37	3.24
Cluster-6967.0	0	0	0	0	0	0	0	1.47	0.84	0	0	0
Cluster-24089.59352	0.37	0.42	0.3	0	1.34	0	2.24	4.59	7.03	0	0.29	0.29
Cluster-50809.0	0	0	0	1.85	0.61	0.19	0.24	0	0	0	0.78	0
Cluster-24385.0	0	0	0.05	2.66	0	0	0.23	0	0.48	0.37	0	0.2
Cluster-55516.0	0.13	0	0.18	0.51	0.19	0	0.04	1.28	0.46	0.04	0.52	0
Cluster-24089.18353	0.43	0.52	0.38	0.13	0.65	0.16	0.23	0.76	0.18	0.31	0.95	0.59
Cluster-24089.61925	45.92	39.97	47.16	43.67	47.05	46.78	53.42	52.87	37.6	55.2	37.12	45.66
Cluster-24089.23712	0.17	0.33	0.35	0.16	0	0.68	0	0	0.15	0	0	0
Cluster-24089.77980	0.06	0	0.24	0	0.15	0	0.12	0	0.05	0.23	0	0.1
Cluster-24089.10419	0	0	0	0	0.39	0	0.45	0	0.59	0.44	0.49	0.4
Cluster-24089.44968	1.54	0.83	1.29	1.29	1.35	1.51	0.94	1.08	1.27	1.81	2.06	1.05
Cluster-65917.0	0	0	0	0	0	0	0	0	0.33	0	0	0
Cluster-24089.78953	0.61	0	0.04	0	0	0.21	0.04	0	0.32	0.04	0	0.13
Cluster-24089.71773	0.19	0	0	0.59	0	0	0.35	0.2	0	0.2	0.3	0.17
Cluster-24089.5827	0.76	2.26	1.47	0.3	0.27	0.08	0.1	1.3	0.31	0.26	0.61	0.23
Cluster-24089.11407	0.51	0.15	0.48	0.64	1.07	0.75	1.32	0	1.18	0	0.32	0
Cluster-29943.0	0	0	0	0	0	0	0	0	0	0	0	0
Cluster-24089.65868	5.64	2.92	5.26	3.66	2.01	3.29	5.76	5.39	2.8	3.63	5.77	5.42
Cluster-10161.0	0	0	0	0	0	0	0	0.76	0.47	0	0.2	0
Cluster-24089.65737	0	0	0	0	5.09	0	0	0	0	0	0	0
Cluster-50613.0	0	0	0	1.49	0.55	0	0	0	0.18	0.21	0.46	1.51
Cluster-24089.68673	2.47	2.44	1.89	2.73	1.54	3.8	1.83	2.82	1.67	3.09	1.37	2.38
Cluster-24089.15965	0.46	0	0.49	0	0.27	0.13	1.74	0.4	0.27	0	0.34	0.14
Cluster-24089.63418	0.24	0	0.26	1.2	0.64	0.2	0	0.21	0.86	0.49	0	0.44
Cluster-24089.21411	0.15	0	0	0.13	0	0	0	0	0	0	0	0
Cluster-24089.55144	6.33	7.71	8.09	26.97	7.25	39.34	8.2	7.84	10.24	35.64	7.61	8.55
Cluster-24089.89563	0	3.07	0	0	0	0	0	3.97	0	0	0	0
Cluster-24089.98802	0.86	0.43	0.65	2.55	0.28	0.98	0.87	0.9	0.72	0.54	1.85	0.97
Cluster-24089.107987	0	0	0	0	0	0	0	0	0	0	0	0
Cluster-24089.88601	0	0	2.11	0.63	0	1.03	0	0	0.55	2.43	0	0
Cluster-62813.0	0.15	0.45	0	0	0	0.12	0	0.13	0	0.15	0.17	0.14
Cluster-24089.62454	7.98	4.09	4.62	6.7	4.48	6.21	6.77	8.21	8.06	2.42	6.17	3.72
Cluster-18126.0	1.05	0	0.93	1.74	0	0	0	1.36	0.47	0	0	0
Cluster-24089.195	0.07	0.39	0	0.07	0	0.22	0.41	0.4	0.12	0	0	0.18
Cluster-24089.74451	8.36	11.64	9.4	10.24	7.09	11.45	10.54	16.95	7	11.86	8.63	11.36
Cluster-24089.71397	1.72	3.38	2.08	2.92	1.55	4.37	1.03	1.2	3.12	1.38	1.05	0.76
Cluster-24089.20996	1.25	2.09	0.8	4.59	1.91	2.28	4.23	3.62	0.59	3.14	2.46	2.86
Cluster-24089.107484	0	0	0	0	0	0	0	3.53	0	0	0	0
Cluster-52494.2	0	0	0	0	0	0	11.81	0	0	0	0	0
Cluster-41044.1	0.46	0.15	0.16	0.3	0	0	0.16	0	0	0	0	0
Cluster-66147.1	0	0.37	0.4	0.18	0.49	0	0.19	0.16	0.17	0	0	0.17
Cluster-11881.0	0	0	0	0	0	0	0	0	0	0	0	0
Cluster-24089.1945	0.13	0.09	0.05	0	0.82	0	0.64	0.5	3.46	0	0.1	0.2
Cluster-24089.35743	0.2	1.33	0.32	1.03	0	0.13	3.37	5.32	0	0.75	0	0.32
Cluster-20806.0	0	0	0	0	0	0.18	0.45	0.19	0.39	0	0.24	0
Cluster-24089.4238	0	0.17	0.09	0.34	0.08	0.07	0	0	0.77	0	0	0.08
Cluster-24089.68907	9.59	7.21	8.43	12.85	6.96	16.14	18.69	13.16	11.9	18.62	10.26	9.84
Cluster-24089.50731	0	0	0	0	0	0	0	0	0	0	0	0
Cluster-24089.44471	1.65	6.33	2.76	11.16	3.75	56.08	3.11	1.42	2.19	94.47	1.37	2.36
Cluster-68634.0	0	0	0	0.08	0.22	0.07	0.17	0.36	0.74	0.51	0.37	0.22
Cluster-24089.93913	0.07	0	0.09	0.63	0	0	0.01	0	0.25	0.54	0.66	0
Cluster-46588.0	0	0	0	0	0.23	0	0	0	0.47	0	0.15	0
Cluster-47695.0	0	0	0	0	12.85	0	0	0	0	0	0	0
Cluster-24089.67595	0.19	0.65	0.45	0.2	0.11	0	1.13	0.26	0.26	0	0.31	0.37
Cluster-24089.2743	0	0.48	0.35	0	0	0	1.34	1.13	0.14	0	0	0
Cluster-24089.94407	0	0	0	0	0	0	0	1.44	0	0	0	0
Cluster-24089.20539	0	0	0	0	0	0	0	0	0	0	0	0
Cluster-28270.11	3.72	1.27	1.43	0	0	0	0	6.55	2.14	1.13	1.44	0
Cluster-62531.0	0.72	0.36	0	0.36	0.63	0	0	0.31	0.32	0	0	0.33
Cluster-24089.69287	0	0.49	0.13	0	0.22	0	0.38	0	0	0.13	0	0
Cluster-24089.14834	0.26	0	0	0.5	0.11	0.21	0.13	0.22	0.45	0.26	0.14	0.23
Cluster-37669.1	0	0	0	0	0	0	0	0	0	0	0	0
Cluster-67452.0	0	0	0.58	0	0.45	0	0	0	0	0	0	1.93
Cluster-24089.32882	1.81	5.46	2.15	2.95	0	4.09	0.84	0	0.84	1.94	1.17	1.41
Cluster-3281.0	0.16	0	0	0	0	0	0.16	0.4	0.07	0	0	0
Cluster-24089.78157	0.28	0.05	0.13	0.19	0.06	0.11	0.21	0.09	0.44	0.03	0.27	0.1
Cluster-63279.0	0	0	0	0.13	0.36	0.11	0	0.23	0.23	0	1.05	0
Cluster-60242.0	0	0	0	0	0.2	0	0	0	0.73	0	0.09	0
Cluster-41026.0	0	0.36	0	0	0.8	0.15	0.19	0.16	0.98	0	0	0
Cluster-51577.0	0	0	0	11.76	2.15	0	0	0	0	0	0.96	0
Cluster-48983.0	0	0.1	0	0.21	0.09	0	0	0.09	0.09	0.11	0.12	0.1
Cluster-63708.0	0	0	0.07	0.06	0.17	0.16	0	0	0.74	0.07	0.21	0.06
Cluster-24089.46799	2.08	3.74	3.55	7.74	4.49	10	2.37	4.38	2.72	3.15	4.05	5.42
Cluster-24089.45746	0	0	0	0.14	0	0	0.14	0	0	0	0	0
Cluster-12682.0	0	0.42	0.45	0	0	0	0	0	0.1	0	0	0.1
Cluster-11445.0	0	0	0	0	0	0	0	1.29	0	0	0	0
Cluster-62300.0	0	0	0	0	0.21	0	0	0	0	0	0	0
Cluster-24089.11072	0	0.16	0.35	0.41	0.15	0.07	0.17	0.28	0.07	0.08	0.18	0.26
Cluster-24089.4059	0	0.16	0.26	0.24	0.22	0.17	0.08	0	0.18	0.08	0	0.04
Cluster-24089.16961	0	0.26	0.15	0	0.07	0	0	4.44	0	0	0	0
Cluster-1501.0	0	0	0	0	0	0	5.08	0	0	0	0	0
Cluster-24089.42454	0.78	0.58	0.96	0	0.59	0.15	2.29	0.27	0	0.11	0.79	1.03
Cluster-895.1	0.27	0.27	0.88	0	0	0	0	0	0.97	0	0.31	0
Cluster-24089.93873	0.18	0.02	0.07	0	0.38	0	0.52	0.57	3.03	0	0.2	0.04
Cluster-54372.0	0.22	0	0.12	0.66	0	0.18	0.23	0.38	0.1	0.46	0.12	0.3
Cluster-24089.34996	0	2.45	0.91	0	0	0	0	0	0	0	0	0
Cluster-43054.2	0.13	0.5	0	1.01	0	0.21	0	0.11	0	0.26	0	0
Cluster-24089.91482	0	0	0	0	0	0	0	0.37	0.37	0	0	0
Cluster-66708.0	0	0	0	0.28	0.49	0	0	0.12	0	0.43	0	0
Cluster-10706.0	0	0	0	0	0	0	0.09	0.16	0.18	0	0.1	0
Cluster-24089.6753	0	0.26	0	0.22	0.16	0.07	0.75	0.06	0	0.01	0.31	0
Cluster-10125.0	0	0	0	0	0	0	0	1.62	0.18	0	0	0
Cluster-24089.85456	2.58	1.16	1.62	2.56	1.45	2.38	1.53	1.94	1.63	2.97	1.8	1.72
Cluster-24089.18459	0	0.35	0.38	0.35	0	0	0	0	0	0	1.97	0
Cluster-48047.0	0	0	0	0	0.54	0.51	0	0.27	0	0.62	0	0
Cluster-24089.13490	0.19	0.45	0.4	0.49	0.23	0.69	0.09	0.3	0.07	0.45	0.19	0.09
Cluster-9612.0	0.16	0	0.17	0	0	0	0	1.23	0	0	0	0
Cluster-47898.0	0	0	0	0	0.76	0	0.6	0.25	0	0.29	0	0
Cluster-43107.1	0.4	0.15	0.25	0	0.14	0	0.16	0.41	0.14	0	0	0.07
Cluster-45400.0	0	0	0	0	0.23	0.14	0	0.12	0.04	0	0.15	0
Cluster-24089.69417	0	0.32	0.17	0	0.14	0	0.34	0.14	0.15	0	0	0
Cluster-19690.0	0	0.2	0.11	0	0	0.08	0.1	0.09	0.36	0	0	0.09
Cluster-19220.0	0.28	0.27	0	2.47	0	0	1.98	0	0	0	2.16	0
Cluster-24089.75711	2.74	2.7	1.46	12.23	2.45	1.12	3.05	2.11	1.61	3.67	1.86	0.41
Cluster-24089.68733	0.77	0.2	1	0.17	0	0	0.48	0.5	0.38	0	0.64	0.16
Cluster-12428.0	0.54	0	0.19	0	0	0	0.93	0	0	0	0	0.16
Cluster-8971.0	0	0	0	0	0	0	0	0.42	0.43	0	0	0
Cluster-24089.80189	19.82	24.22	20.82	13.92	26.84	20.5	24.55	27.1	20.19	21.46	20.26	22.78
Cluster-24089.104392	0	0.76	0	0	0	0	0	0	3.27	0	0.86	0
Cluster-24089.47904	253.82	275.69	267.55	255.4	304.32	214.6	236.78	266.71	229.53	191.38	271.27	242.9
Cluster-24089.54716	9.98	9.53	10.75	15.91	7.9	9.95	6.87	6.75	6.93	7.85	11.52	8.96
Cluster-1813.1	0	0	0	0	0	0	0	0	0	0	0	0
Cluster-56473.0	0	0	0	6.13	1.27	0	0	1.34	0	0	0	0
Cluster-24089.54119	6.66	8.52	7.69	11.94	4.49	16.62	5.65	7.43	6.79	15.05	7.86	6.99
Cluster-24089.59559	0.71	0.38	0.38	0	0	0.6	0.23	0.73	1.15	0.48	0.39	0.46
Cluster-23127.0	0	0	0	0.71	0	0.59	0	0	0	0	0	0
Cluster-24089.78405	0	0	0	0	0	0	0	0	0	0	0	0
Cluster-24089.94789	0	0	0	0	0	0	0	15.06	0	0	0	0
Cluster-24089.81583	0.13	0	0	0.32	0.17	0.21	0.07	0.17	0.12	0.13	0.07	0.12
Cluster-24089.53214	31.75	33.44	34.28	29.28	25.87	26.85	28.37	28.77	24.24	21.46	35.01	35.32
Cluster-24089.23296	0.18	1.04	0.37	0.52	0	0.43	0.36	0	0.16	0.53	0.39	0.16
Cluster-24089.18597	0.7	2.1	1.46	0.17	0.46	0.43	5.98	2.7	0.52	0.24	0.58	1.93
Cluster-24089.16193	1.48	0.75	2.49	2.22	6.34	1.79	3.78	7.13	0	0.7	1.69	5.46
Cluster-9500.0	0	0	0	0	0	0	0	2.54	0	0	0	0
Cluster-24089.106632	0	0	0	0	0	0	0	1.34	0	0	0	0
Cluster-47693.0	0	0	0	0	0	0	0	0	0	0	0	0
Cluster-42776.0	0.08	0	0	0	0.62	0	0	0.27	0	0	0	0
Cluster-24089.9137	0	0	0	0	0.14	0.07	0	0.06	0.82	0	0.76	0.32
Cluster-18210.0	0	0	0	0.12	0	0	0.96	0.05	0	0	0.69	0
Cluster-24089.62814	1.48	1.38	1.64	1.08	1.6	1.76	2.76	2.27	1.53	1.71	1.57	2.91
Cluster-27544.1	0	0	0	0.23	0	0.38	0	0	0	0.35	0	0
Cluster-24089.38277	0	0.53	0.14	0	0.24	0	0.14	0.46	0.36	0	0	0
Cluster-65857.0	0	0	0.59	0	0.16	0	0	0	0.87	0	0	0
Cluster-24089.33722	0.34	0	0.14	0.12	0.12	0	0.53	0.38	0	0	0.1	0.1
Cluster-30215.0	0	0	0	0	0.24	0	0	0.94	0.12	0	0	0
Cluster-24089.27478	0.96	0.37	0.39	0.2	1.16	0.87	1.01	1.17	0.35	1.33	0.66	0.31
Cluster-24089.73918	6.39	3.65	5.47	1.94	3.19	3.5	5.07	4.3	2.63	5.67	4.82	4.6
Cluster-24089.17134	0	0	0	0	0	0.16	0.17	0.05	0	0	0.24	0
Cluster-16791.0	0	0	0	1.91	0	0	0	0	0	0	0.39	0
Cluster-24089.104153	0	0	0.14	0	0.02	0	0.25	0.41	3.72	0	0.03	0
Cluster-24089.54540	179.24	182.64	174.94	147.36	268.16	200.49	189.74	235.38	186.79	136.38	163.67	178.42
Cluster-24089.14970	0	0	0	0.44	0	1.08	0	0	1.17	0.43	0.5	0.41
Cluster-24089.45434	17.43	40.84	31.12	45.94	14.52	42.36	18.08	15.98	17.48	37.32	15.26	19.27
Cluster-35786.0	0.7	0	0.21	0.3	0.62	0.74	0	0.34	0.18	0.1	0.11	0.36
Cluster-24089.67003	0.34	0.44	0.48	0.99	0.57	4.42	0.64	1.23	1.13	4.47	0.52	0.2
Cluster-51611.0	0.92	0.36	0.58	0.54	0.48	0.6	1.32	0.63	0.65	0.37	0.2	0.83
Cluster-12309.0	0.32	0	0.55	0	0	0	0.11	1.27	0.09	0	0.23	0.09
Cluster-25297.0	0.08	0.1	0.2	0.08	0	0.25	0	0	0.14	0.2	0	0.24
Cluster-34077.1	0.25	0	0	0	1.33	0	0.26	0	1.57	0	0.28	0.46
Cluster-9906.0	0	0.11	0	0	0.1	0	0	0.1	1.1	0	0	0
Cluster-51193.0	0.12	0	0	0	0.22	0	0.06	0	1.69	0	0.07	0
Cluster-9708.0	0	0.41	0	0	0	0	0	2.83	0	0	0	0
Cluster-24089.26367	0	0	0	0	0.11	0.18	0.25	0.38	0	0.12	0	0
Cluster-46601.1	0	0	0	0	0	0	0	0.55	0.23	0	0	0
Cluster-24089.39136	0	0.43	0.15	2.73	0.51	2.86	1.05	0.38	4.76	0.89	1.61	0.26
Cluster-54829.0	0	0.04	0	0	0.23	0	0	0.33	0.75	0	0	0
Cluster-61060.1	0	0.36	0	0	1.59	0	0	0.32	3.23	0	1.24	0
Cluster-22596.0	0	0	0	0	0	0	0	0	0.33	0	0	0.34
Cluster-22461.0	0	0	0.15	0.14	0	0.36	0	0.12	0.26	0	0	0.13
Cluster-24089.61652	0	0	0	0	0	0	0	0	0	0	0	0
Cluster-13934.0	0	0	0	0	0	0	0	0	0.91	0	0	0.1
Cluster-24089.15547	0	0.07	0.03	0	0	0	0.08	0	0.41	0	0.08	0.04
Cluster-13250.0	0	0	0	0	0	0	0	0	0.85	0	0	0
Cluster-19833.0	0.08	0.15	0	0	0	0.19	0.08	0.07	0.97	0	0	0
Cluster-29326.0	0	0	0	1.39	0	0	0	0	0	0.16	0	0
Cluster-24089.36123	6.55	4.05	6.24	6.26	5.93	4.68	2.45	9.03	5.75	1.89	4.54	6.15
Cluster-3213.0	0	0	0	0	0	0	0	4.94	0	0	0	0
Cluster-24089.79101	0	0	0	0	0	0	0	0	0	0	0	0
Cluster-55392.0	0	0	0	0	0.43	0	0	0	1.08	0	0	0
Cluster-43091.0	0.48	0	0.17	1.11	0.18	0	0.33	0	0.14	0.58	0	0
Cluster-24089.2131	0	0	0	0	0	0	0	0.49	0	0	0	0
Cluster-50180.0	0.42	0.69	0.89	0.7	0.87	0.46	1.31	1.22	0.88	1.15	0.63	1.78
Cluster-24089.5523	0.56	0.8	0.97	0.97	0.32	0.83	0.99	1.06	0.68	0.78	1.27	0.66
Cluster-53430.0	0.21	0	0.5	0	0.12	0	0.28	0.35	0.06	0	0.08	0
Cluster-24089.34101	2.35	0.64	1.78	0.39	3.78	0.86	3.75	3.25	0.58	0.27	1.16	1.41
Cluster-68397.0	0	0.33	0.18	0	0	0.41	0	0	0.44	0	0	0.15
Cluster-24089.29797	2.48	0.7	2.29	0.35	2.77	1.44	3.99	3.68	2.49	1.05	0.79	1.29
Cluster-19225.0	0	0	0	0.67	0	0	0.69	0	0	0	0.75	0
Cluster-24089.55360	15.9	18.1	16.92	11.92	15.99	19.19	16.83	18.6	17.88	26.54	11.09	14.52
Cluster-24089.46753	1.5	1.74	2.28	2.07	0.83	4.45	1.75	1.72	1.67	3.14	3.06	2.25
Cluster-24089.15353	0	0	0	0	0	0	0	2.51	0	0	0.15	0
Cluster-9615.0	0.06	0	0	0	0	0	0.11	0.05	0	0	0	0
Cluster-24089.104679	0	0	0	0	0	0	0	3.77	0	0	0	0
Cluster-24089.34440	10.21	11.39	8.73	8.57	10.6	12.54	5.8	11.22	7.5	14.29	8.01	9.22
Cluster-42404.0	0	0	0	0.3	0.13	0	0	0	0	0	0.84	0.14
Cluster-24089.77170	0.39	0.29	0	0.46	0.61	0.29	0.5	0	0	0	2.13	0.31
Cluster-42991.1	0	0	0	0	0.57	0	0.45	0	0.46	0	0.48	0.2
Cluster-34933.0	0.22	0	0	0	0.49	0	0	0	0.88	0	0	0.3
Cluster-24089.75660	0.34	0	0.27	0.08	0	0.25	0.05	0.14	0.31	0.32	0.61	0.07
Cluster-24089.22544	0	0	0	0	0.27	0.24	0	0	0.18	0	0	0.14
Cluster-20745.0	0.15	0.05	0.21	0	0	0.12	0.1	0.26	0.22	0	0	0
Cluster-24089.22265	8.71	8.15	8.74	10.03	9.25	9.78	7.1	5.79	6.58	11.47	9.35	9.44
Cluster-36233.0	0	0	0	0	0	0	0	0.44	0	0.34	0	0
Cluster-68354.0	0	0.96	0.26	0	0.11	0.4	0	0.11	0	0	0	0
Cluster-36723.0	0.13	0.12	0.07	0.06	0.06	0.16	0.26	0.16	0.17	0	0.07	0.06
Cluster-14159.0	0.14	0	0	0	0	0	0.28	0.24	0.24	0	0.15	0.37
Cluster-24089.43526	0.64	0.35	0.86	3.83	2.5	1.25	4.13	1.93	1.39	1.5	3.65	0.77
Cluster-24089.25183	3.96	2.81	3.09	4.79	3.67	2.43	2.31	2.41	1.8	2.83	4.5	2.93
Cluster-24089.80739	0	0	0	0.53	0	0.59	0	0	0	0	0	0
Cluster-24089.33954	0	0.47	1.4	37.17	0	0	0	0	0	1.35	2.81	0.48
Cluster-68305.0	0	0	0	0.25	0	0	0	0	0	0	0	0.23
Cluster-45308.0	1.4	0	0.38	0	0.61	0	0.72	0	0	0	0.39	0
Cluster-24089.104555	0.19	0.3	0	0	1.8	0	1.44	0	11.22	0	0.69	0.28
Cluster-1660.0	0	0	0	0	0	0	0.06	0	0.44	0	0	0
Cluster-62846.0	0	0	0	3.36	0.29	1.1	0	0	1.19	0.67	0	0
Cluster-24089.46654	0	0	0	0	10.14	0	0	0	0	0	74.36	0
Cluster-50368.0	0	0	0.04	0	0	0	0	0.57	0	0	0	0
Cluster-24089.39148	0.26	0	0.82	0	0.12	0.27	0.1	0.15	0.4	0.23	0.06	0
Cluster-24089.61395	3.65	4.78	4.78	4.29	3.28	4.76	5.91	3.28	2.94	3.34	3.03	6.82
Cluster-24089.88882	0.1	0	0	0.29	0.13	0.08	0.05	0.14	0.4	0	0.11	0.04
Cluster-24089.79449	1.04	0	0.25	0.99	0	1.2	0	0.27	0	0.59	0.64	1.85
Cluster-24089.34513	0.23	0	0.12	0	0.1	0	0	0	0.1	0	0.13	0.21
Cluster-21617.0	0	0.23	0	0.46	0	0.19	0	0	0.41	0	0	0
Cluster-24089.42026	10.98	14.64	8.63	5.11	7.97	6.15	9.54	13.41	11.82	6.37	16.46	16.49
Cluster-24089.83965	0	0.26	0	12.16	1.16	0	0	0	2.12	0	1.19	0.24
Cluster-24089.20805	0	0	0	0	0	0.18	0.46	0.78	0	0.23	0	0
Cluster-24089.82519	0.59	0.25	0.28	0.43	0.44	0.27	0.09	0.6	0.56	0.56	0.96	0.16
Cluster-24089.73788	3.12	0	4.51	1.39	2.74	0	9.17	8.04	7.71	4.89	3.32	3.95
Cluster-24089.68391	2.42	2.28	2.11	6.25	1.78	2.52	1.66	2.05	2.23	3.16	3.7	2.06
Cluster-52460.2	0	0.15	0.29	0	0.69	0	0.54	0.35	2.37	0	0.28	0.07
Cluster-43861.0	0	0.22	0.47	0.2	0.38	0.36	0	0	1.66	0.22	0.25	0
Cluster-24089.48864	8.17	12.85	10.17	9.35	9.11	10.28	7.85	7.07	8.48	11.84	8.49	9.6
Cluster-24770.1	0	0	0.09	0	0	0.13	0.17	0.21	0.07	0	0.18	0
Cluster-5698.0	0	0.14	0	0	0	0	0	0.49	0	0	0	0
Cluster-21246.1	0.11	0	0	0.16	0.09	0	0	0.09	0.1	0	0	0
Cluster-24089.16819	0	0.47	0.51	0	0.21	0	0	2.17	0	0	0	0
Cluster-24089.5241	0	0	0.19	0.12	0	0	0	0.21	0	1.07	0	0
Cluster-24089.92388	1.62	0.82	0	0	0	0	1.65	7.78	0.7	0	0	0
Cluster-23869.0	0	0.09	0	0	0	0	0.14	0.04	0.45	0.05	0.05	0
Cluster-24089.25010	0	0	0.74	0	1.14	0	0	0	0	0	0	0
Cluster-24089.88357	0	0	0	0	0	0	0	0	0	0	0	0
Cluster-63175.0	0.09	0.94	0.65	0	0.23	0.07	0.54	0.68	0.47	0	0	0
Cluster-24089.28467	1.58	39.14	14.54	0.24	0.75	1	1.87	42.15	1.4	5.8	211.38	5.47
Cluster-24089.71798	1.1	0.27	0	0	0.96	0.22	0.85	0.95	0.97	0.27	0.61	1.5
Cluster-47328.0	0	0.29	0	0.15	0.52	0	0	0	0	0	1.14	0
Cluster-24089.50905	0	0	0	0	0	0	0	0	0	0	0	0
Cluster-53002.0	0	0	0	0	0	0	0	0.6	0	0	0	0
Cluster-53246.0	0	0	0	0	0	0	0	0.8	0	0	0	0
Cluster-40467.0	0.03	0.06	0	0.13	0.17	0.32	0.13	0.17	0.68	0	0.04	0.17
Cluster-11279.0	0	0	0	0	0	0	0	3.52	0	0	0	0
Cluster-22728.0	0.78	0.39	0.85	0.78	0	0.32	0	0.68	0.34	0	0	0
Cluster-2084.0	0.08	0.16	0.09	0	0	0	0	0	0.15	0	0.09	0
Cluster-24089.80494	0	0.01	0	0	0	0.53	0	0	0	0	3.39	1.54
Cluster-24089.6651	0	3.12	0	0	0.39	0	0	0	0	0	0	0
Cluster-24089.7300	0	0.22	0	0.24	0	0	0.11	0.11	0	0	0	0
Cluster-27889.0	0	0	0	0.5	0	0	0	0.29	0.45	0	0.38	0.61
Cluster-66757.0	0.07	0.17	0.07	0	0	0	0.14	0.35	0	0	0.1	0
Cluster-24089.4372	0	0	0	0	0	0	0	0	1.83	0	0	0
Cluster-40910.0	0	0	0	0	0.15	0	0.09	0	0.9	0	0.09	0
Cluster-61700.0	0.13	0.13	0	0.26	0.23	0.22	0	0.11	0	0	0	0
Cluster-24089.3597	0	0	0	0.11	0	0.38	0	0	0	0	0.14	0
Cluster-33219.0	0	0	0	0	1.31	0	0	0.65	0	0	0	0
Cluster-62780.0	0	0.2	0.22	0	0.73	0.34	0	0	0	0	0	0
Cluster-24089.6019	0	0	0	0	0.15	0.14	0	0	0	0	0	0
Cluster-24089.24415	0.21	1.2	0.38	0.21	0	0	0	0.51	0.28	0.44	0.22	0.35
Cluster-24089.104124	0.04	0.1	0.02	0	0.24	0	0.36	1.12	1.89	0	0.19	0.18
Cluster-24089.9041	1.19	0.48	0.33	0.62	0.71	0.19	0.68	0.5	0	0.3	1.04	0
Cluster-24089.89090	0.6	0.12	0.44	0	4.32	0	1.73	1.03	16.27	0	1.43	0.38
Cluster-67492.0	0	0.1	0.11	0.92	0.73	0	0.11	0.54	0	0	0	0
Cluster-24089.67935	7.98	6.34	7.69	1.53	5.61	2.94	5.54	7.33	4.77	6.43	5.17	6.3
Cluster-24089.60229	0.57	1.59	0.93	2.04	8.44	2.56	3.53	0.53	0.29	2.83	0.89	1.17
Cluster-55371.0	0	0	0	0	3.48	0	0	0	1.19	1.25	0	0
Cluster-24089.87319	1.88	2.66	2.29	2.01	2.76	2.7	2.2	2.51	2.63	1.93	2.39	1.8
Cluster-24089.90991	1.68	1.44	1.39	0.21	0.7	1.19	1.82	1.61	0.84	0.84	0.57	0.97
Cluster-53038.0	0.14	5.74	2.21	0	1.72	0.11	2.15	1.68	1.11	0.14	0	0.25
Cluster-24089.104567	0.53	0.15	0.21	0	0.62	0	0.69	0	3.23	0	0.33	0.42
Cluster-24089.2058	0	0	0	0	0	0	0	2.82	0	0	0	0
Cluster-24089.105182	0.08	0	0.16	0	0.32	0	0.2	0.78	1.92	0	0	0.07
Cluster-24089.92616	0	0	0	0	0	0	0	0	0	0	0	0
Cluster-26740.0	0	1.14	0.49	0	0	0.29	0	0.2	2.38	0.36	0	0.21
Cluster-44012.0	0	0	0	0	0.33	0	0	0.22	0	0	0	0
Cluster-24089.60871	0.86	2.5	3.35	4.07	0	0.7	0.89	1.47	1.52	0	1.88	0.65
Cluster-24089.70854	4.78	2.64	3.43	2.46	5.64	2.87	5.27	5.93	4.3	3.43	3.46	3.59
Cluster-24089.59391	0.26	0.12	0.09	0.84	0.53	1.41	0.35	0.53	1.52	0.31	0.47	0.3
Cluster-24089.56740	2.1	4.35	4.92	0	5.54	4.82	0.72	3.18	1.45	1.65	2.18	1.16
Cluster-24089.12684	0.21	1.21	0.65	0	1	0	0.32	0	3.57	0	0.11	0
Cluster-24089.12724	0	0.04	0.04	0.12	0.07	0.1	0	0.17	0.07	0	0.17	0.04
Cluster-24089.676	0.79	0.78	0	0.26	1.15	0	0.54	1.14	0.7	0	1.47	0.72
Cluster-64867.0	0	0	0	0	0	0	0	0	0	0	0	0
Cluster-24089.48089	0.05	0.03	0.08	0.37	0.15	0.12	0.22	0.04	0.1	0.16	0.17	0.28
Cluster-24089.105474	0	0.57	0	0	0	0	0	2.98	0	0	0	0
Cluster-24089.52058	14.81	9.04	15	19.62	13.89	13.57	12.9	15.72	14.65	20.84	16.57	15.01
Cluster-64439.0	0.07	0.27	0.07	0	0.06	0	0.34	1.64	1.22	0	0.15	0.13
Cluster-24089.10713	0.1	0	0.27	0	0	0.09	0.28	0	0.23	0.12	0	0
Cluster-48755.0	0	0.1	0	0.19	3.48	0	0.1	0.76	0	0	0.11	0
Cluster-24089.77032	0	0.24	0	0	0.22	0	1.44	0.5	1.57	0	0	0
Cluster-24089.54300	0.41	0.37	0.38	0.37	0.15	0.34	0.57	1.23	0.93	0.45	0.4	1.02
Cluster-39737.0	0	0	0	0	0	0	0.06	0.25	0.52	0	0	0
Cluster-24089.106249	0.13	0.25	0.07	0	0.57	0	0	0	1.04	0	0	0.06
Cluster-24089.3134	0	0	0	0	0	0	0	0	0	0	0	0
Cluster-24089.33912	0.22	0.58	0	0.31	0.64	0.68	0.58	0	0.93	0	2.39	0.91
Cluster-24089.25139	0	0	0.3	0	0	0	0.11	0	0	0.11	0	0.3
Cluster-54776.2	0.2	0.19	0.52	0	0.72	0	0.2	0.6	1.57	0	0.11	0.09
Cluster-24089.70060	0.14	0.14	0.16	0	0	0.25	0.14	0.15	0.1	0	0	0.07
Cluster-24089.39090	1.15	0.23	0.42	0.89	0.23	0.09	0.55	0.97	0.63	0.56	0.58	0.79
Cluster-24089.68374	0.46	0	0.19	0	0.24	0	0.28	0	0.41	0.38	0.2	0
Cluster-27870.0	0	0	0.24	1.56	0	0	0	0	0.2	0.9	0.5	0.41
Cluster-24089.57120	18.46	19.26	14.95	0.08	13	19.02	1.15	12.42	14.86	1	18.63	1.02
Cluster-24089.40467	5.64	2.38	1.61	1.68	0.96	0	1.74	1.13	3.04	0.59	1.02	2.23
Cluster-24089.87560	0.22	0	0	0.28	0.25	0.28	0	0.12	0.26	0	0.08	0.26
Cluster-24089.89918	0.22	0	0.23	0	0	0.36	0.11	0	0	0.11	0.48	0.29
Cluster-24089.13653	0	0	0	0	0	0	0	0.28	0	0.32	0.73	0
Cluster-24089.88738	0	0	0.09	0.08	0	0.13	0.19	0.27	0	0.11	0.36	0
Cluster-24089.38619	8.9	6.16	3.71	7.06	6.76	6.61	11.03	10.81	7.48	0.91	4.14	10.91
Cluster-14629.0	0	0	0	1.95	0	0	0.81	0	0	0	0	0.71
Cluster-3657.0	0	0	0	0	0	0	0	2.1	2.02	0	0	0
Cluster-24089.89963	0	1.09	0	0	0	0	0	1.35	0	0	0	0
Cluster-24089.68294	3.16	5.08	3.93	0	6.22	0	15.21	0.16	41.26	0	3.89	3.29
Cluster-24089.939	0.43	0.19	0	0	0.09	0	0.61	0.08	2.93	0	0.07	0.18
Cluster-31631.0	0	0.08	0	0	0.11	0.11	0.26	0	0.39	0	0.15	0
Cluster-24089.54645	1.15	0	1.06	0	1.52	0	0.89	0	0.51	0.73	1.12	0.91
Cluster-24089.24306	1.63	0.28	0.15	1.27	0.42	0	0.59	0.25	0.77	0.78	0.64	0.43
Cluster-12203.0	0	0	0	0	0	0	0	1.25	0.77	0	0	0
Cluster-51937.0	0	0	0	0	0.13	0	0	0.13	1.44	0	0.33	0
Cluster-24089.4115	0	1.52	0	0	0	0.21	0	0	0.45	0.51	0.29	0
Cluster-24089.8441	0.1	0	0.05	0	0.04	0	0.05	0.04	0.05	0.05	0.15	0
Cluster-11748.0	0	0	0.3	0	0	0	0	0.85	0.13	0	0	0
Cluster-64772.0	0	0	0	0	0.97	0	1.14	0	6.22	0	0.41	0.17
Cluster-24089.51650	34.55	29.77	33.84	29.14	40.22	43.92	33.34	22.24	38.98	60.09	40.01	31.49
Cluster-24089.44783	3.22	2.03	4.07	2.38	1.54	4.72	3.67	2.66	1.46	5.23	6.99	5.23
Cluster-24089.65223	0.51	1.15	0.58	0.14	0.52	0.31	1.25	1.43	0.74	0.26	0.5	1.1
Cluster-45959.0	0	0	0	0	0	0	0	0.88	0	0	0	0
Cluster-24089.20367	0	0	0	1.71	0.98	0.46	0	0	0	1.1	0	0
Cluster-61168.1	0.12	0	0	0	0.17	0	0.13	0.52	0.57	0	0.19	0
Cluster-24089.78237	0.47	0.21	0.54	0.7	0.14	0.88	0.68	0	0.22	1.84	0.38	0.49
Cluster-24089.55718	6.76	5.3	5.8	4.35	12.06	11.6	3.68	7.14	7.72	7.21	7.81	3.23
Cluster-4044.0	0	0	0	0	0	0	0.49	0.4	0.63	0	0	0
Cluster-24089.21509	0	0	0	0	0	0	0	0	0	0	0	0
Cluster-24089.11162	0.66	0.31	0.27	0	0	0	1.01	1.27	0.59	0.24	0.13	0
Cluster-24089.76950	1.31	0	0	0	0	1.04	1.33	2.3	2.25	1.19	1.51	0
Cluster-24089.97384	0	0	0.06	0	0.05	0	0.35	0.16	1.54	0	0	0
Cluster-24089.58861	4.18	0.68	1.61	0.41	0.9	0.81	0.49	1.14	4.32	0	3.49	2.36
Cluster-24089.5504	0.56	0	0	0	0	0.23	0	0	0.25	0.28	0	0.25
Cluster-24089.106694	0	0	0	0	0	0	0	0	0	0	0	0
Cluster-25723.0	0	0	0.28	0.26	0	0	0.53	0	0	0.26	0.29	0
Cluster-24089.77189	0.23	0.13	0.15	0.2	0	0.45	0.55	0.41	0.14	0	0	0
Cluster-50875.0	0	0.1	0	0.2	0.18	0.42	0.21	0.09	0.27	0	0	0
Cluster-25862.0	0	0.12	0	0.35	0	0.2	0.12	0	0.32	0.36	0	0.21
Cluster-36052.0	0.46	0	0	0	0.29	0	0	0	1.41	0	0	0.21
Cluster-31276.0	0.07	0	0.08	0	0.38	0	0	1.92	1.31	0	0.06	0.13
Cluster-36367.0	0	0	0	0.31	0	0.12	0	0.24	0	0	0	0
Cluster-755.0	0	0.07	0	0	0	0	0	0	1.22	0	0.08	0
Cluster-25495.0	0.04	0	0.07	0.59	0	0.35	0.04	0.06	0.16	0.04	0.15	0.03
Cluster-24089.6130	0	0.2	0	0	0	0	0.21	0.72	0	0	0.23	0.19
Cluster-52663.0	0.13	0	0.13	0	0.66	0	0.39	0	1.19	0	0.14	0.23
Cluster-56759.0	0.31	0.15	0.17	1.4	0.28	0.64	0	0	0.42	0.32	0.17	0.14
Cluster-6696.0	0	0	0	0	0	0	0	0	1.44	0	0.15	0
Cluster-1651.0	0	0	0	0	0	0	0.08	0	2.7	0	0	0
Cluster-24089.14140	0	0	0	0	0	0	0	2.66	0	0	0	0
Cluster-67619.0	0	0.37	0	0	0.33	0	0	0	2.04	0	0	0.11
Cluster-24089.86083	10.42	11.1	0	0	0	0	0	0	0	0	0	0
Cluster-10217.0	0	0	0.06	0	0	0	0	0.74	0.32	0	0	0
Cluster-66846.0	0.16	0.31	0.17	0	0.14	0	0.08	0.62	0.14	0	0	0
Cluster-65796.0	0.61	0.45	0.16	0	0.13	0	0	0	0.13	0	0.34	0
Cluster-24089.5668	2.44	0.46	1.24	0	3.4	0	0.49	1.15	25.38	0	8.7	0.57
Cluster-24089.78378	0	0	0	0	0	0	0	0	0.63	0	0.28	0.23
Cluster-33106.0	0	0	0	0	1.54	0	0.45	0	0.39	0.43	0	0
Cluster-24089.896	0	0	0.05	0	0	0	0.11	0.53	0.4	0	0	0
Cluster-24089.13852	0.24	0.06	0.12	0	0.05	0	0.18	0.91	0.05	0.06	0.06	0
Cluster-5099.0	0	0	0	0	0	0	0	0.92	0.07	0	0	0
Cluster-24089.65270	9.27	5.74	8.38	11.59	11.4	9.13	6.76	6.26	4.49	7.51	7.97	7.79
Cluster-7894.0	0	0	0	0	0	0	0	1.26	0	0	0	0
Cluster-21629.0	0	0.05	0	0	0	0.04	0.21	0	0	0	0	0
Cluster-24089.38763	8.99	0	5.35	16.03	0	3.53	9.14	5.99	7.7	5.94	5.27	2.11
Cluster-24089.107877	0.31	0	0	0	0.8	0	0.16	1.92	2.45	0	0.06	0.05
Cluster-49262.0	0	0.71	0.11	0	0.18	0	0.21	0.09	0	0	0	0.09
Cluster-24089.73472	0	0	0	0.38	0	0	0	0.38	0	0.16	0	0
Cluster-24089.107770	0	0	0	0	0	0	0	0	0	0	0	0
Cluster-24089.39008	1.07	1.07	1.8	1.09	1.9	1.73	2.86	1.38	0.15	1.54	0.96	1.72
Cluster-7823.0	0.26	0	0	0	0	0	0.52	0.88	1.35	0	0	0
Cluster-15544.0	0.22	0	0	0.43	0	0	0	1.13	0.19	0	0	0
Cluster-24089.10085	0	0	0	0	0	0	0.68	0.9	0.67	0	0	0
Cluster-24089.17925	0	1.11	0	0	1.84	0	0	2.86	0	1	0	1.01
Cluster-24089.31113	0.39	0.32	0.35	0.71	0.36	0.47	0.24	0.19	0.49	0.45	0.49	0.2
Cluster-53276.2	0	0.18	0	0.36	0	0	0	0	0.32	0.36	0	0
Cluster-24089.38360	1.63	2.88	2.91	2.22	1.24	4.87	2.46	1.74	2.03	5.72	1.81	3.53
Cluster-53847.1	0.18	0	0	0.22	0	0	0.28	0.08	0	0	0	0.08
Cluster-5451.0	0	0	0	0	0	0	0	3.41	0	0	0	0
Cluster-24953.0	0.24	1.19	0.51	0.72	0	0.7	0	0	0	0.12	0	0
Cluster-24089.85650	2.86	3.25	3.02	0	6.64	4.45	0	3.69	0	0	4.13	0
Cluster-21798.0	0	0	0.38	0	0	1.15	0	0.92	0.31	0	0	0
Cluster-24089.44785	1.7	1.46	1.63	3.02	1.78	4.04	3.84	1.69	2.8	4.93	2.63	3.93
Cluster-2515.0	0	0	0	0	0	0	0	1.13	0	0	0	0
Cluster-24089.100032	0.37	0.09	0.29	0.37	0	0.38	0.29	0	0.66	0.23	0.1	0.21
Cluster-1006.0	0	0	0.08	0	0	0	0	0	6.78	0	0	0
Cluster-24089.5297	0.33	0	0	0	0.81	0	0	0.22	0	0	0.38	0
Cluster-31913.0	0	0	0	0	0	0	1.33	2.3	3.38	0	0	0
Cluster-24089.101689	0.3	0.19	0.16	0.05	0.04	0.12	0.05	0.09	0.66	0.15	0.27	0
Cluster-33411.0	0	0.38	0	0.75	1.64	0.93	0	0	0	0.37	0	0
Cluster-36630.0	0	0	0	0	1.1	0	0.86	0	0.18	0	0	1.51
Cluster-1152.1	0	2.7	2.53	0	0	0	0	0	0	0	0	0
Cluster-24089.20839	0	0	0	0.62	0	0.51	0	0	0	0	0	0
Cluster-24089.92299	0.23	0	0.12	0	0.9	0	0.31	0.32	4.06	0	0.5	0.2
Cluster-57054.0	0.1	0.15	0.41	0.16	0.07	0.08	0.41	0.53	0	0	0.43	0.38
Cluster-9293.3	0	0	0	0	0.29	0	0.25	0.15	0.9	0	0.14	0
Cluster-54121.0	0.2	0.1	0.11	0	0.3	0	0.8	1.39	3	0	0.22	0.12
Cluster-24089.88863	0.33	0	0	0	1.7	0	0	0	4.87	0	0.36	0.3
Cluster-11375.0	0	0	0	0	0	0	0	1.12	0	0	0	0
Cluster-24089.22644	0.21	0.21	0.25	0.66	0.03	0.67	0.5	0.75	0.35	0.19	0.47	0.38
Cluster-24089.89803	0	0	0.12	0.33	0	0.47	0	0.2	0	0.12	0.34	0
Cluster-24089.70520	0.55	0.45	0	0.12	0.25	0	0.83	0	0	0	0.28	0.54
Cluster-60670.0	0	0.28	0.3	0	0.74	0	0	0.25	0	0	0.95	0.52
Cluster-24089.73735	6.62	5.17	4.8	2.61	6.71	4.59	7	7.08	6.94	7.68	5.62	7.79
Cluster-23060.0	0	0	0	1.21	0	0.34	0	0	0	0	0	0
Cluster-17611.1	0	0	0	2.03	0	0	0	0	0	0	0	0
Cluster-24089.16663	0	0	0	0	5.68	0	0	0	5.93	0	0	0
Cluster-24089.55403	0	0	0	0	0	0	0	0	0	0	0	0
Cluster-24089.105299	0	0	0	0	0	0	0	1.54	0	0	0	0
Cluster-14534.1	0	0.45	0.24	0.34	0	0	0	0	0.1	0	0	0
Cluster-24089.36728	0	0.41	0	0.55	0	0.96	0.02	0	0.3	0.56	0.17	0.15
Cluster-12439.0	2.14	1.09	0	0	0	0	1.09	0	0	0	0	0
Cluster-67002.1	0.3	0	0	0	0	0	0.16	0	0.63	0	0.08	0
Cluster-24089.95898	0.65	0.54	0.33	0.34	0.27	0.38	0.16	0.13	0	0	0	0.1
Cluster-24089.33389	0	0	0	0	0.33	0	0	0	0.16	0	0.21	0.34
Cluster-24630.0	0.08	0.16	0.17	0.48	0	0.2	0.17	0.07	0	0.17	0	0.07
Cluster-63080.0	0	0	0	0	0.73	0	0.31	0	3.24	0	0	0.22
Cluster-24089.7481	0	0.48	0	0	0.83	0.39	0	0	0.42	0	0	0
Cluster-24089.34390	5.79	14.05	8.02	13.29	5.31	12.64	5.76	15.43	9.86	10.57	11.1	6.4
Cluster-9474.0	0	0	0	0	0	0	0	0	0	0	0	0
Cluster-157.0	0	0	0	0	0	0	0	0	1.04	0	0	0
Cluster-51768.1	0	0.14	0.23	0	0.35	0	0	0.45	2.42	0	0.48	0.14
Cluster-24089.5500	0.13	0	0.07	0	0.06	0	0	0.75	0.12	0	0.22	0
Cluster-16261.1	0.2	0.07	0	0	0.06	0.16	0.23	0	0.06	0	0.07	0
Cluster-24089.65346	25.36	21.5	22.29	24.88	26.09	27.05	23.81	28.74	20.96	26.16	27.89	25.4
Cluster-24089.87588	0.46	0	0	0.59	0	0.46	0.84	0.44	0.39	0	0.3	0
Cluster-24089.38108	16.58	0	0	0	0	0	0	0	0	0	19.83	0
Cluster-15007.0	0.18	0.09	0	0.17	0	0	0.18	0.15	0.23	0	0	0
Cluster-24089.25061	0	1.46	0.81	2.28	0.32	0.95	0.78	0	0.61	3.04	1.7	1.46
Cluster-24089.23978	0.21	0.81	1.32	1.02	0.18	0.51	1.49	1.25	1.1	2.71	0.92	0.37
Cluster-24089.71590	31.73	36.85	37.39	30.35	31.78	33.14	31.47	37.63	24.77	33.42	27.78	40.89
Cluster-24089.70938	2.18	0	0	14.58	3.7	4.45	15.24	5.55	8.45	0.32	2.54	5.86
Cluster-24089.39653	0	0	0.62	0	0	0	0.09	0.5	0	0	0	0
Cluster-7263.1	0.52	0.25	0.14	0	0.56	0	0.13	0.44	3.88	0	0	0.23
Cluster-24089.12790	0	0.82	0	0	0	0	0	3.53	0	0	0	0
Cluster-32239.0	0	0	0	0	0.27	0	0	0.13	1.76	0	0.17	0
Cluster-38805.2	0	0	0	0	0	0	0	0.55	0.65	0	0	0.11
Cluster-24089.9718	0	0	0	0.51	0	0	0	0	0	1	0.58	0
Cluster-24089.51019	33.22	33.11	35.15	35.74	29.59	20.08	34.83	33.63	24.65	28.97	39.32	28.69
Cluster-19639.0	0.12	0.24	0	0.36	0	0.2	0	0.11	0	0	0	0
Cluster-24089.108340	0	0.18	0	1.11	0	0	0.19	0	0	0	0.81	0
Cluster-10946.0	0	0	0	0	0	0	0	0.53	0.18	0	0	0
Cluster-47684.0	0	0.45	0.08	0	0.2	0.13	0	0.13	0.07	0	0	0
Cluster-24089.67275	0.76	0	0.23	0.68	0	0	1.49	0.2	0	0.23	0.79	0.89
Cluster-65414.0	0	0	0	0.22	0.1	0	0.11	0.09	0	0.11	0.24	0.1
Cluster-24089.46119	44.95	56.17	56.41	42.55	47.23	85.96	33.34	33.48	40.65	83.84	53.11	54.55
Cluster-24089.2308	0	0.08	0	0	0	0	0	0	0.11	0	0.28	0.15
Cluster-24089.8902	0.27	0	0.21	0	0.3	0.78	0	0	0.11	0.66	0	0
Cluster-59579.0	0.09	0.17	0.23	0.13	0.04	0.07	0.18	0.11	0.19	0.09	0.05	0.16
Cluster-24089.36637	0.45	0.28	0.18	0	0	0	0	0.18	0.31	0.18	0	0.32
Cluster-24089.14732	0.11	0	0	0	0.16	0	0.11	0.03	1.14	0	0.16	0
Cluster-24089.102331	0	0	0	0	0	0	0	0	0	0	0	0
Cluster-24089.53787	1.12	1.37	0.41	0.98	0.32	0.18	0	0.78	0.84	2.47	0	0.18
Cluster-36485.1	10.88	11.6	0	0	0	8.23	0	0	0	0	0	0
Cluster-24089.13796	0	0.06	0.06	0	0	0	0.51	0	1.98	0	0	0
Cluster-2159.0	0	0	0	0	0	0	0.41	0.69	0.53	0	0.67	0
Cluster-59111.0	0.32	0.92	0.5	0.42	1.02	0.09	0.87	0.95	0.66	0.27	0.23	0.33
Cluster-24089.94935	0	0	0	0	0	0	0	0	0	0	0	0
Cluster-24089.66903	0.13	0.13	0.92	0.13	0.1	0.55	0.17	0	0.24	0.14	0.39	0.38
Cluster-52488.1	0	0.11	0.06	0	0.34	0	0.4	0.52	1.92	0	0.12	0.05
Cluster-14378.0	0	0	0	0	0	0	0.24	0.2	0.2	0	0.26	0.42
Cluster-24089.30449	0.16	0.31	0.26	0	0	0	0	0	0	0	0	0
Cluster-24089.102855	0.24	0.21	0	0	0.08	0	0.14	0	1.12	0	0.26	0
Cluster-23953.0	0	0.06	0.14	0	0	0.05	0	0.4	0	0	0.07	0.12
Cluster-24089.42767	11.6	22.48	20.15	7.05	10.87	5.98	9.41	11.91	20.76	5.71	13.03	11.85
Cluster-16910.0	0	0.57	0	0	0	0	1.75	0.5	0	0	0.65	0.52
Cluster-44820.0	0	0.12	0	0.49	0.11	0.51	0.51	0.22	0	0.13	0.28	0.11
Cluster-61779.2	0	0	0	0	0	0	0	3.12	0	0	0	0
Cluster-24089.26993	12.53	28.6	29.53	15.22	8.15	18.02	14.87	13.1	24.83	12.1	28.41	34.42
Cluster-3153.0	0	0	0.07	0	0	0	0.14	0.47	0.73	0	0	0
Cluster-24089.74283	1.66	1.2	1.41	0	8.32	0	2.02	4.09	43.99	0.06	3.38	1.71
Cluster-24089.17343	0.21	0.21	0.45	0	1.67	0	1.31	0	2.25	0	0.47	0.19
Cluster-9745.0	0	0	0	0	0	0	0	2.17	0.28	0	0	0
Cluster-29604.1	0	0.52	0.28	0.52	0	0	0.27	0.23	0.46	0.26	0	0
Cluster-60245.1	0.26	0.04	0.11	0.26	0.18	0.11	0.03	0.16	0.16	0.03	0.23	0.09
Cluster-24089.52420	0	0.46	0.38	0	0	0	0.85	0	0	0.4	0	0
Cluster-28045.0	0	0.19	0	0	0	0.47	0	0	0.51	0.39	0	0
Cluster-24089.3894	0.26	0.16	0.15	0.2	0	0.2	0.06	0.07	0.15	0	0.09	0.03
Cluster-33163.0	0	0	0	0	0	3.51	0	0	0	0	0	0
Cluster-11446.1	0	0	0	0	0	0	0.18	0	0.63	0	0	0
Cluster-17307.0	0	0	0	3.99	0	0	0	0	0	0	0	0
Cluster-24089.19099	0	0	0	0	0	0	0	0	0	0	0	0
Cluster-33526.0	0	0	0	0	0	0	0	0	0	0	0	0
Cluster-24089.92111	0.17	0.08	0.03	0	0.15	0	0.31	1.02	1.35	0	0.12	0.07
Cluster-24089.101449	0	0.11	0	0	0	0	0	4.13	0	0	0	0
Cluster-24089.107004	0.21	0.12	0.09	0	0.25	0	0.68	0.57	2.57	0	0.09	0.11
Cluster-24089.8391	0	0	0	0	0	0	0	0.11	0	0	0	0
Cluster-24089.26440	0.38	0.21	0.24	0	0.22	0.24	0.33	0.18	0.22	0.18	0.46	0.97
Cluster-24089.49108	0.41	0.31	0	1	0.51	0.63	0	0	0.24	0	0.29	0
Cluster-24089.64119	2.1	1.65	0.69	0.64	1.35	0.36	1.35	2.52	0.53	0.23	0.45	2.37
Cluster-24089.87155	0	0	0	2.25	0	0	0	0	0	0	0	0
Cluster-24298.0	0	0	0	0.8	0	0	0	0	0	0	0	0
Cluster-24089.17736	0.45	0.64	0.65	0.11	0.26	0.37	1.44	1	0.26	0.2	0.13	0.65
Cluster-24089.26232	0.17	0.16	0	0	0	0.27	0.17	0.14	0.29	0	0	0
Cluster-24089.72989	0	0	0	0	0	0	0	0	0	10.6	0	0
Cluster-24089.79898	0.08	1.06	0	0	0.24	0.42	1.93	1.75	0.51	2.09	1.05	0.75
Cluster-24089.30649	0.34	0.34	0.74	0	0.25	0.46	0.16	1.1	0.83	0	0	1.09
Cluster-24089.27563	0	0	0	2.59	0	1.26	0	0	0	0	0	0
Cluster-10400.0	0	0	0	0	0	0	0.55	0	1.43	0	0	0
Cluster-51470.0	0	0.07	0	0	0.41	0	0.11	1.24	0.52	0	0.15	0.06
Cluster-59817.0	0.11	0.48	0.74	0	0.24	0.04	0.56	0.8	0.15	0	0	0
Cluster-50365.0	0	0.21	0.23	0	0.37	0	0.22	0.18	0.19	0	0	0.19
Cluster-24089.44805	1.09	0.66	1.19	1.33	0.57	1.08	0.31	0.63	0.68	0.99	1.54	1.64
Cluster-24089.89821	0.43	0.87	0.46	0.11	0.16	0.17	0	0.46	1.31	0.13	0	0.33
Cluster-24713.0	0.28	0	0	0.09	0	0.15	0.09	0	0.08	0.09	0.1	0
Cluster-55797.0	0	0.11	0.12	0.79	0.1	0	0.12	1.08	0.4	0	0.13	0
Cluster-24089.4186	0.05	0	0	0	0.53	0	0.38	0.49	0.84	0	0.2	0.09
Cluster-54445.0	0.05	0	0	0	0.09	0.3	0.16	0.09	0.05	0.05	0.11	0.19
Cluster-24089.45376	55.78	113.66	109.6	36.89	77.37	24.38	37.48	20.65	23.27	14.04	79.08	74.37
Cluster-24089.40159	1.58	0.53	0.39	0.11	0.1	0.04	0.67	6.54	0.39	0.11	0.52	0.06
Cluster-24089.18138	0	0	0	0	0	0	32.49	0	0	0	0	0
Cluster-52931.0	0	0.06	0	1.4	0.06	0	0.13	0.11	0.45	0	0	0.12
Cluster-24089.70177	0.32	1.24	0	0.31	1.37	0.51	0.32	0.27	0	0	0.7	0.57
Cluster-24089.78324	9.39	5.18	5.69	20.31	8.11	13.17	3.84	5.34	4.77	11.81	11.07	10.98
Cluster-24089.47365	0.41	0.63	1.46	0.5	0.29	0.48	0.9	1.48	0.77	0.72	0.47	1.18
Cluster-24089.34096	0.37	0.35	0.27	0.73	0.57	0.32	0.85	0.41	0	0.52	0.43	0.27
Cluster-24089.92819	0	0	0	0	0	0	0	0	0	0	0	0
Cluster-47198.0	0.33	0	0.09	0.24	1.16	0.07	0.08	0	0.29	0.17	0.09	0
Cluster-24089.42826	12.37	10.09	13.05	11.03	11.65	12.65	9.6	7.65	7.85	13.18	12.22	7.61
Cluster-24089.93146	0	0	0.16	0	0	0	0	0.4	0	0	0	0
Cluster-24089.35387	2.48	4.23	3.45	3.39	2.43	5.32	2.78	1.86	2.71	5.25	2.89	4.01
Cluster-1496.0	0	0	0	0	0	0	0	0	0.49	0	0	0
Cluster-14248.0	0	0	0	0	0	0	0.32	0	1.82	0	0.18	0.14
Cluster-24089.34060	1.07	0.24	0.74	0.41	0.63	0.75	0	1.25	1.58	0	0.57	1.12
Cluster-24089.41886	0.41	0.36	0.16	0.15	0.54	0.45	0.99	1.11	0.75	0.17	0.83	0.24
Cluster-39700.0	0.06	0	0.19	0.3	0.05	0.15	0.06	0	0	0.06	0.13	0
Cluster-24089.43769	0.18	0.18	0	0.61	0.2	0.36	0	0	0.52	0.3	0.23	0.11
Cluster-24089.58078	0.22	0.63	0	0	0.39	0.65	0.51	0	1.11	1.18	0	0
Cluster-41827.0	0.16	0	0.08	0	0	0.04	0.02	0	0	0	0.09	0
Cluster-3926.0	0.31	0	0.13	0	0	0	0	0.52	0.16	0	0.13	0
Cluster-37382.0	0	0	0	0	0.29	0	0	0.68	0	0	0	0
Cluster-24089.52497	0.99	0.89	1.42	2.05	0.86	0.88	1.54	1.26	0.99	1.89	1.47	1.84
Cluster-24089.73299	0.21	0.2	0	0	0.67	0	0.99	0.65	3.79	0	0.84	0.31
Cluster-24089.57186	3.67	0.75	3.14	2.85	1.84	0.8	4.62	3.55	2.83	3.67	3.73	8.01
Cluster-40189.1	2.24	0.45	0.49	0	1.16	0.36	0.46	0.78	0.39	0	0.5	1.63
Cluster-22859.0	0.1	0	0.07	0	0	0	0	0.06	0.04	0	0.18	0
Cluster-38530.0	0	0	0.08	0.07	0	0.06	0.04	0.09	0.1	0.38	0	0.1
Cluster-36971.0	0	0	0	0	0	0	0	0	0.31	0	0	0
Cluster-32023.0	0.39	0.08	0.12	0.23	0.21	0.06	0.12	0	0.04	0.41	0.22	0.07
Cluster-24089.33902	3.14	3.84	3.21	3.22	2.33	4.74	2.63	2.41	2.91	4.07	3.31	3.66
Cluster-30921.0	0	0	0	0.73	0.07	0	0	0	0.44	0	0.18	0
Cluster-63079.0	0	0.19	0	0.58	0.17	0.16	0	0.17	0	0	0.44	0.53
Cluster-24089.35102	0	3.46	0	0	0.71	0.74	2.95	0	0.49	0	1.3	0.83
Cluster-24089.83290	0	0	0	0	1.32	0	0.43	0.73	1.84	0	1.42	0
Cluster-22813.0	0.41	0.61	0	0	0	0.51	0.42	0	0	0	0.23	0
Cluster-24089.56157	14.16	17.88	17.37	30.3	17.21	15.42	7.75	11.33	15.52	12.23	26.16	16.47
Cluster-9039.0	0	0	0	0	0	0	0	0.55	0.11	0	0	0
Cluster-24089.14404	0	0	0	0	0	0	0	0.77	0	0	0	0
Cluster-24089.67932	6.73	5.27	5.18	6.23	7	4.74	7.66	5.95	4.87	4.53	5.15	5.02
Cluster-55552.0	0	0	0.23	0	0.97	0	0	0	0	0	0	0
Cluster-24089.91565	0.1	0.23	0.14	0	0.46	0	0.49	0.4	2.49	0	0.09	0.04
Cluster-437.1	0	0	0	0	0	0	0	0	0.27	0	0	0
Cluster-44343.0	0	0.32	0.17	0	0.28	0.27	0.33	0.28	0	0	0	0.15
Cluster-24089.19409	0.17	0	0	0	0.69	0.28	0	0.31	0	0.51	0	0
Cluster-24089.8818	1.18	10.49	17.03	4.27	1.75	3.22	2.48	3.53	3.86	1.01	8.4	1.35
Cluster-51991.0	0.07	0	0	0.06	0.08	0.06	0.21	0	0	0	0	0
Cluster-24089.417	0.38	0.53	0.39	0	0	0	0.39	0.28	0	0	0.12	0.05
Cluster-24089.88264	0.07	0.11	0.12	0	0.37	0	0.22	0.71	2.19	0	0.18	0.15
Cluster-24089.104896	0	0	0.18	0	0	0	0	2.02	0	0	0	0
Cluster-24089.6971	0	0	0	0	0.15	0	0.13	0.25	1.06	0	0	0
Cluster-22797.0	0	0	0	0.35	0	0.29	0	0	0	0	0	0
Cluster-24089.38992	0.2	0.2	1.05	0.61	0.36	1	0.42	0.41	0.42	0.84	0.22	0.79
Cluster-24089.100296	0.37	1.23	0.41	0.62	0.9	0.52	0	0.27	0.67	0	0.4	0.14
Cluster-65019.0	0.27	0.53	0.14	0	0.83	0	0.42	2.85	4.63	0	0.22	0
Cluster-59206.0	0.19	0	0	0.19	0.83	0.16	0	0	0	0	0.21	0.17
Cluster-24089.5424	0	0	0	0	0	0	0	0	0	0	0	0
Cluster-18330.0	0	0	0	0	0	0	0	0	0	0	0	0
Cluster-56058.4	0	0	0	0	0	0	1.74	0	0	0	0	0
Cluster-24089.94555	0.41	0.52	1.13	0.4	0.33	0.3	0.52	1.09	1.2	0.21	1.28	0.6
Cluster-10519.1	0.2	0	0	0	0.39	0	0.36	0.3	1.55	0	0.22	0
Cluster-24089.46442	0	0	1.72	0	1.8	0.42	1.6	2.27	0.46	0.5	1.18	3.82
Cluster-7201.1	0	0	0	0	0	0	0	2.93	0	0	0	0
Cluster-24089.106447	0.46	0.3	0.24	0	0	0	0	1.32	2.11	0	0	0
Cluster-24221.0	0.39	0.06	0	0.58	0	0.05	0.13	0	0	0.07	0.22	0.06
Cluster-24089.61019	14.1	16.71	17.51	17.69	16.36	17.21	21.65	12.31	9.47	15.92	11.63	12.96
Cluster-24089.3623	0.04	0.04	0.09	0.36	0.11	0.4	0.08	0.07	0.04	0.38	0.09	0.04
Cluster-48731.0	0	0	0	0	0	0	0	0	0	0	0	0
Cluster-24089.85620	0	0	0	0	0	0.23	0	0	0	0	0	0
Cluster-24089.103600	0.05	0	0.07	0	0.59	0	0.07	0.32	1	0	0	0
Cluster-12435.0	0	0	0	0	0	0	0.22	0	1.52	0	0	0.39
Cluster-24089.10886	0	0	0	0	1.3	0	0	0	0	0	0	0
Cluster-24089.25756	0	0	0	0	0.1	0.71	0.3	0.11	0	0	0	0
Cluster-24089.93891	0.14	0	0	0.14	0.59	0	0.14	0	0.29	0	0.6	0
Cluster-32187.0	0	0.94	0.26	0	0.34	0	0.3	0.66	0.13	0	0	0
Cluster-14714.0	0	0.08	0.09	0.76	0	0	0	0	0	0	0	0
Cluster-24089.105446	0	0	0	0	0.77	0	0	0	0.58	0	0	0
Cluster-24089.30197	1.72	2.18	2.55	2.15	1.94	2.61	2.34	1.79	0.49	2.82	2.27	2.12
Cluster-24089.90686	0.93	0.31	0.42	0.25	0.59	0.25	0.59	1.18	0.44	0.19	0.82	0.63
Cluster-24089.39566	1.06	2	1.32	5.82	1.83	2	1.48	1.64	1.11	1.47	2.2	1.55
Cluster-24089.62675	4.14	5.02	5.9	3.48	6.6	7.27	9.5	6.16	3.8	3.52	5.74	6.26
Cluster-24089.93515	0.08	0	0	0	0.19	0	0.2	0	2.92	0	0.13	0.06
Cluster-32650.0	0.25	0.12	0.13	0.13	0.33	0.52	0.13	0.33	0.11	0.39	0.14	0
Cluster-24089.73270	2.36	2.72	2.19	1.55	2.83	1.15	2.33	4.87	2.03	1.48	1.62	3.66
Cluster-24089.26304	10.06	0	18.59	0	24.76	11.62	41.05	9.03	17.17	4.31	0	4.76
Cluster-24089.9741	0.16	0.31	0.17	0	0.28	0.39	0.49	0	0.14	0	0	0.14
Cluster-24089.37022	2.87	3.13	3.19	3.07	2.98	3.1	2.96	3.38	2.78	2.75	2.95	3.43
Cluster-24089.59626	0.04	0.03	0.06	0	0.66	0	0.48	0	4.1	0	0.27	0.22
Cluster-24089.18267	1.09	0.73	2.75	0.73	0.38	1.2	1.57	2.7	1.6	1.83	2.14	2.04
Cluster-66558.0	0	0	0	0	0.14	0	0	0	0.85	0	0	0
Cluster-808.0	0	1.01	0	0	0	0	0	0	0	0	0	0
Cluster-24089.18875	0.53	0.4	0	0.69	0	1.41	0.64	0	0.44	0	0.47	1.4
Cluster-24089.37716	0.43	0.25	0	0.31	0.52	0	0	0.21	0	0.46	0.26	0.17
Cluster-11720.0	0	0.27	0	0	0	0	0	0.72	0.24	0	0	0
Cluster-24089.28326	0.42	0.82	0.44	0.14	0.61	1.26	0.14	0.96	1.86	0.57	1.4	0.88
Cluster-24089.15379	0	0	0	0	0	0	0	11.18	0	0	0	0
Cluster-67236.1	0	0	0	0	0	0	0	0	0	0	0	0
Cluster-24089.73890	0.12	0	1.39	0.51	0.37	0	0.1	0	0	0	0	0
Cluster-24089.59923	0.45	0.4	0.16	0.15	0.26	0	0.15	0.26	0.4	0.61	0.17	0.41
Cluster-24089.59910	1.34	1.16	1.74	3.3	1.6	2.16	1.73	1.98	2.36	2.6	1.97	2.7
Cluster-34818.0	0	0	0	0	0.86	0	0	0	1.3	0	0	0
Cluster-24089.44696	65.46	96.22	106.3	35.43	65.78	68.31	71.1	37.73	35.22	37.55	83.17	154.23
Cluster-2199.0	0.23	0	0.12	0	0	0	0	0.88	0	0	0	0
Cluster-24089.103532	0	0	0.07	0	0	0	0	0	0.24	0	0	0
Cluster-24089.105223	0	0	0.25	0	0.21	0	0.12	0.2	1.15	0	0.39	0.11
Cluster-24089.29727	0	0	0.1	0.41	0.11	0.66	0.52	0.19	0.36	0	0.25	0
Cluster-24089.76304	0.03	0	0.07	0.13	0.1	0.39	0.1	0.12	0.16	0.12	0.06	0
Cluster-24089.69871	0	0	0	0	0	0.1	0	0	0.29	0	0.05	0
Cluster-24089.63591	0.21	0.18	0.04	0	0.78	0	0.91	0.41	2.62	0.02	0.34	0
Cluster-24089.74019	0	0	0	0	3.74	0	4.64	4.08	0	0	0	0
Cluster-57250.0	0	0.11	0	0.35	0.13	0	0.3	0	0	0	0.29	0
Cluster-36810.0	0	0.09	0	0	0.49	0.61	0	0	0	0	0	0
Cluster-24089.16048	0.33	0	0.09	0.08	0.5	0	0	0.07	0.14	0	0	0
Cluster-41136.0	0.19	0	0	0.05	0.08	0.12	0.38	0.28	0.21	0.1	0.41	0.08
Cluster-21137.0	0	0	0.24	0	0	0.46	0	0	0.3	0	0	0.41
Cluster-24089.78828	0.14	0.39	0	0	0.24	0.98	0	0.03	0.08	0.44	0.49	0.47
Cluster-63044.0	0	0	0	0	0.38	0	0	0.67	0	0	0	0
Cluster-24089.2960	0	0	0	0	0	0	0	1.26	0	0	0	0
Cluster-63359.0	0	0	0	0	0	0	0.62	0	0.19	0	0	0.25
Cluster-2730.0	0	0	0	0	0	0	0	0.27	0	0	0	0
Cluster-24089.825	2.43	2.1	1.95	0.9	0.79	0.5	2.49	2.1	1.6	0.3	2.04	1.38
Cluster-39884.1	0	0	0.02	0	0.31	0	0	0	0	0	0	0
Cluster-24089.68703	0.17	0.08	0	0.08	0.23	0.07	0.09	0.08	0	0	0.18	0.16
Cluster-159.0	0	0	0	0	0	0	0	0	2.08	0	0	0
Cluster-64979.0	0.19	0.19	0	0.77	0.51	0.32	0.6	0.17	0.51	0.59	0	0.18
Cluster-24089.5397	0.26	0.08	0.18	0	0.83	0	1.23	0.59	4.32	0	0.19	0.08
Cluster-24089.78151	0.16	0.08	0.26	0.06	0.53	0.13	0.42	0.46	0.14	0.08	0.16	0.46
Cluster-29799.0	0	0	0	0	4.77	0	0	0.54	0	0	0	0
Cluster-32775.0	0.41	0	0	0	0	0	0	0	2.54	0	0.93	0
Cluster-24089.3562	0	0	0.06	0	0.2	0	0.24	0.3	0.82	0	0.06	0
Cluster-43140.0	0	0	0	1.22	0.36	0	0	0.71	0	0	0.92	0
Cluster-2454.0	0.29	0	0	0	0	0	0.45	0.38	0.13	0	0.16	0
Cluster-24089.34819	0.23	0	0.24	0	1.2	0.37	0.7	0.39	0	0.23	0	0
Cluster-24089.22812	0	0	0	1.43	0	0	2.92	0	1.25	0	0	0
Cluster-24089.79196	8.89	11.59	9.72	13.68	9.01	9.06	11.61	7.25	7.92	8.43	8.36	9.01
Cluster-24089.3291	0	0	0	0	0	0	0	0	1.83	0	0	0
Cluster-10605.1	0	0	0	0	0	0	0	2.15	0	0	0	0
Cluster-24089.87147	2.68	2.16	1.91	2.1	1.93	1.67	2.18	3.27	1.93	2.45	1.61	2.04
Cluster-31394.0	0	0.14	0.08	0.14	0.19	0	0	0	0.06	0.08	0.16	0.13
Cluster-27760.0	0.06	0.17	0.12	0	0	0	0.06	0.1	0	0	0	0
Cluster-24089.20679	0	0	0	0	0	0	0	0	0	0	0	0
Cluster-24089.66429	0.17	0.69	0.92	1.04	0.31	0.29	3.41	1.96	0.31	0.71	0.78	1.89
Cluster-29829.0	0	0.25	0.27	0.75	0.88	0.21	0.26	0.22	0.89	0	1.13	0
Cluster-15947.0	0.09	0.09	0.3	0.09	0	0	0	0	0.08	0	0.21	0
Cluster-24089.32974	0	0	0	5.02	0.4	0.37	0	0.39	0.4	3.12	0.52	0.42
Cluster-24284.0	0.05	0	0.11	0.46	0	0.17	0.11	0	0	0.26	0.23	0.14
Cluster-11942.0	0	0	0	0	0	0	0	0.44	0	0	0	0
Cluster-47680.0	0	0	0	0	1.25	0	0	0.7	0	0	0	0
Cluster-66323.0	0	0	0	0	0.33	0	0.13	0.11	0.11	0	0	0
Cluster-24089.15545	0	0	0	0	0	0	0	0	0	0	0	0
Cluster-9644.0	0	0	0.5	0	0	0	0	0.79	0.4	0	0	0
Cluster-41406.0	0.59	0	0.32	0	0.26	0.24	0.91	1.28	0	0.59	0.66	1.34
Cluster-24089.85676	0.12	0	0.12	0.7	0.41	0.29	0.12	0.71	0.1	0.48	0.65	0.11
Cluster-24089.81821	3.48	3.32	4.34	1.81	3.11	1.89	7.06	4.9	3.39	1.55	6.48	2.2
Cluster-57617.0	0	0.12	0.25	0	0.32	0	0.12	0.67	0.83	0	0	0
Cluster-24089.51175	98.32	162.41	150.35	143.11	160.2	197.9	183.63	148.36	86.82	205.97	75.23	214.51
Cluster-24089.86100	0.32	0.87	0.82	1.35	0.14	0.73	0.64	0.67	0.62	0.6	0.84	0.18
Cluster-24089.49458	0	0	0	0	0	0	0.53	0	0.45	0	0	1.42
Cluster-50495.0	0	0	0	0	0	0	0	0.83	0	0	0	0
Cluster-64756.1	0.14	0.21	0	0	0	0	0.31	0.54	0.07	0	0	0
Cluster-24089.56685	0.16	1.9	1.57	0.46	1.55	0.69	0.72	0	0.27	0.33	0.17	0.27
Cluster-38181.0	0	0	0	0.85	0	0	0	0	0	0	0	0
Cluster-24089.73733	0	0	0	0	0	0	0	0	0	0	0	0
Cluster-24089.58424	14.7	10.73	13.39	7.93	10.7	9.74	13.4	14.22	12.67	9.29	16.12	16.14
Cluster-3287.0	0	0	0	0	0	0	0	0.55	0.34	0	0.14	0
Cluster-24089.56295	0	0	0	0	0.3	0	0.1	0	0.66	0	0.05	0
Cluster-56975.1	0.21	0	0	0	0	0	0	0	0.18	0	0	0
Cluster-65060.0	0	0.28	0.23	0.37	0.44	0.59	0.45	0	0.09	0.53	0.46	0.43
Cluster-28210.0	0	0	0	0	0	0	0	0.69	0	0.35	0	0.23
Cluster-37160.0	0	0	0	0.12	0.11	0.52	0	0	0	0	0.28	0
Cluster-51915.0	0	0.22	0	0	0	0	0	0.19	0	0	0	0
Cluster-24089.28174	0	0.13	1.1	0.52	0.3	0.44	0.4	0.55	0	0.12	0.18	0.26
Cluster-24089.41141	7.06	3.14	4.74	1.75	3.8	2.5	6.09	6.77	4.26	2.27	4.27	4.49
Cluster-24089.46475	1.43	3.28	3.47	7.85	2.19	3.84	2.69	1.04	1.81	1.76	1.83	3.83
Cluster-24089.85012	0.4	0.39	0.25	0.79	0.21	1.05	0.66	0.27	0.07	0.57	0.71	0
Cluster-42353.0	0.3	0.17	0	0	0.05	0	0.25	1.18	0.11	0	0.13	0
Cluster-44047.0	0	0.31	0	0.13	0.34	0.21	0.33	0.16	0.4	0.2	0.07	0.06
Cluster-35627.0	2.6	0.51	1.66	0.51	1.36	1.48	1.6	1.79	0.23	0.26	0.58	0.94
Cluster-24089.24110	0.03	3.26	3.81	0	0.14	0.05	0.16	0.08	0.05	0	0.1	0.06
Cluster-58826.0	0	0	0.29	0	0.23	0	0	0	0.71	0	0	0
Cluster-24089.11173	0	0.09	0.16	0	0.26	0	0.15	1.28	1.78	0	0.1	0.16
Cluster-54647.0	0.13	0	0	0	0.35	0	0.28	0	0.83	0	0.15	0
Cluster-24089.65044	0.73	1.06	0.95	0.36	1.12	0.89	1.03	1.72	0.81	0.65	0.9	0.9
Cluster-6287.0	0	0	0	0	0	0	0	1.18	0.08	0	0.19	0
Cluster-37109.0	0.27	0.13	0	0	0.12	0.56	0.28	0.12	0.12	0.14	0	0.12
Cluster-24089.21414	1.79	0.44	2.04	0.15	0.92	0.12	2.14	2.31	1.85	0.15	0.66	2.15
Cluster-24089.53209	2.28	3.25	2.78	0.74	2.33	1.47	3.14	2.11	3.6	2.46	2.78	1.85
Cluster-60566.0	0	0	1.93	0	1.38	0	0	4.36	0	0	0	0
Cluster-10620.1	0.65	0.21	0	0	0	0	0	0.38	0	0	0	0.2
Cluster-67496.0	0	0	0	0.21	0.75	0.09	0	0	0	0	0	0.1
Cluster-38552.0	0	0	0.3	0.49	0.27	0.16	0.41	0.2	0	0.35	0.4	0.56
Cluster-47046.0	0	0	0	0	0	0	0	0	0	0	0	0
Cluster-0.0	3.91	0	0	0	0	0	0	0	0	0	0	0
Cluster-66906.0	0	0	0	0.24	0	0.07	0.08	0	0	0.24	0	0
Cluster-24089.53714	0.24	0	0.26	0	0.43	0	0	0	0.43	0.24	0	0.88
Cluster-24089.29636	0.2	0.24	0.21	0	0.07	0.13	0	0.21	0.04	0.17	0.04	0.07
Cluster-24089.53618	0	0	22.03	0	0	0	0	7.95	0	0	31.51	0
Cluster-42563.0	0	0.05	0	0	0.1	0	0.03	0.14	1.42	0	0.09	0
Cluster-18440.0	0	0	0	0.43	0	0	0.22	0.56	0	0	0	0
Cluster-24089.10024	0	0	0	0.11	0	0	0	0.09	0.1	0.22	0	0.1
Cluster-43072.0	0	0	0	0.18	0	0	0	0.39	0.08	0	0.3	0.08
Cluster-43167.0	0	0	0	0.17	0.22	0	0	0.36	0.3	0.09	0.28	0
Cluster-24089.48648	4.69	2.06	3.93	5.59	5.61	2.78	5.86	3.08	2.55	2.21	4.83	2.78
Cluster-24089.71646	6.32	6.82	7.92	12.11	6.83	8.78	10.29	7.89	3.99	9.11	6.44	10.01
Cluster-24089.44522	7.57	7.74	10.23	7.41	8.9	7.91	7.36	7.43	5.99	8.78	8.24	9.04
Cluster-49326.0	0.07	0.02	0.11	0.22	0.1	0.25	0.15	0.09	0.16	0.19	0.3	0.1
Cluster-24089.76503	1.02	1.14	1.28	0.2	1.48	0.59	1.36	1.14	0.86	0.21	1.01	1.24
Cluster-2388.0	0.87	0	0	0	0	0	0	4.59	0.76	0	0	0
Cluster-24089.99369	0	0.39	0	0.4	0.18	0	0	0.17	0	0.2	0.22	0
Cluster-24089.49128	12.97	20.84	15.54	10.68	9.2	10.81	14.73	15.8	13.4	11.22	13.65	14.38
Cluster-6573.0	0	0	0.14	0	0	0	0.13	0.56	0.23	0	0	0
Cluster-15840.0	0	0	0	1.08	0	0	0	0.94	1.42	0	0	0
Cluster-24089.75593	8.63	7.7	7	8.38	5.21	7.72	7.07	8.37	6.76	7.48	9.66	7.88
Cluster-24089.74348	1.5	0	0.75	0.22	1.25	0	1.5	1.13	1.37	0.3	0	1.12
Cluster-24089.103732	0.3	0	0.16	0	0.5	0	0	0.06	0.27	0	0.41	0
Cluster-24089.56009	0.32	0.47	0.24	0	0	0.11	1.02	0.6	0	0.4	1	0
Cluster-24089.44407	0	0	0	0.27	0	0	0	0.06	1.69	0	0.12	0
Cluster-24089.80492	0.21	0.27	0.66	0.49	0.29	0.36	0.52	0.64	0.11	0.3	0.63	1.17
Cluster-24089.29825	3.86	1.56	3.32	2.19	4.11	2.05	3.51	3.92	2.54	2.17	4.1	2.44
Cluster-24089.45860	0	2.15	0.62	0.72	3.21	0	0	1.01	13.75	0	0	0
Cluster-61355.0	0.98	0	0	0.97	0.57	0	0	0	0.29	0	1.09	1.18
Cluster-24089.20060	0.65	0.56	0	0.17	0.36	0.33	0	0.24	0.41	0.33	0	0.69
Cluster-24089.107583	0	0	0	0	0	0	0	0	0.48	0	0	0
Cluster-36659.0	0	0	0	0.92	0.25	0	0	0	0.16	0	0	0.25
Cluster-63173.0	0.78	0	0.25	0	0.53	0.19	0.12	0.23	0.2	0.32	0.3	0
Cluster-24089.34412	4.64	7.4	5.28	5.07	1.55	3.78	3.59	3.34	4.12	4.14	4.1	6.71
Cluster-11633.0	0	0	0	0	0	0	0	0.77	0	0	0	0
Cluster-47526.0	0	0	0	0	0.27	0	0.15	0	0.67	0	0.29	0
Cluster-24089.52796	47.64	43.7	45.96	30.36	52.55	41.11	54.96	58.41	46.49	51.32	36.88	41.75
Cluster-24089.94431	0.45	0.76	0.47	0	3.58	0	1.74	3.57	9.52	0	1.11	0.61
Cluster-24089.10221	0.04	0.06	0.11	0.42	0.03	0.09	0.05	0.19	0.62	0.02	0.13	0.07
Cluster-24089.74432	0	0	0	0	0	0	0	0	0	0	0	0
Cluster-28734.0	0	0	0	0	0	0.06	0.08	0.06	0.07	0.15	0.16	0
Cluster-24089.18488	0	0.31	0	0.56	0.25	0	0	0	0	0	0	0.08
Cluster-24089.7275	0	0	0	0	0	0	0	2.01	0	0	0	0
Cluster-23547.0	0	0	0	0.44	0	0.36	1.35	0.38	0	0.43	0	0
Cluster-24089.19675	0	0	0.21	0	0.35	0	0.2	0	0.18	0.2	0	0.18
Cluster-24089.97476	0	0	0.11	0	0.19	0	0	0	0	0.11	0	0.19
Cluster-24089.9318	0.17	0.23	0.06	0.11	0	0.1	0.18	0.15	0.26	0	0.19	0.05
Cluster-24089.16333	2.59	1.75	1.94	1.73	0	0	0.88	4.53	0	0	1.98	1.59
Cluster-24089.19174	0.14	0.54	1.02	1.23	0.6	0.45	0.85	1.18	1.58	0.7	0.76	0.75
Cluster-49775.0	0	0.12	0	0	0.97	0.3	0	0	0	0.06	0.07	0
Cluster-61320.0	0	0.08	0.08	0.07	0.07	0	0.17	0.22	0.4	0	0.14	0
Cluster-67132.0	0	0	0	0	3.04	0	0	0.88	0	0	0	0
Cluster-24089.16310	0	0	0	0	0	0	0	0.44	0	0	0	0
Cluster-24089.26608	0	0.7	0	0.24	0.21	0	0	0	0	0	0.27	0
Cluster-34379.0	0	0	0	0	0.32	0	0	0.32	1.61	0	0	0
Cluster-24089.27791	0.13	0	0.13	0	0.11	0.52	0.13	0	0	0.52	0	0.35
Cluster-24089.20272	0	0	0	0.65	0	0	0	0	0	0	0	0
Cluster-24089.70775	0.32	0.84	1.47	0.75	2.37	0.88	0.78	1.39	0.76	0.66	0.72	2.62
Cluster-26945.0	0.36	0.23	0.25	0.35	0	0.87	0.34	0.2	0	0.12	0	0
Cluster-38084.0	0	0.38	0.1	0	0.09	0	0.5	0.25	0	0	0.11	0
Cluster-43027.0	0.3	0.3	0	0	0.78	0.84	0	0.78	1.58	0.3	0.45	0
Cluster-13480.0	0	0	0.16	0	0	0	0.08	0.32	0.13	0	0.08	0.2
Cluster-23807.7	0	0	0	0	0	0	0	0	0	0	0	0
Cluster-24089.83968	0.2	1.06	0.87	61.26	0.73	0.49	0.26	0.18	0.69	0.65	2.8	1.03
Cluster-5420.0	0	0.2	0	0	0	0	0.2	1.71	0.88	0	0	0
Cluster-24089.68634	1.03	0.67	1.14	1.46	0.46	0.74	1.89	1.78	1.28	0.25	0.76	0.61
Cluster-59892.0	0	0	0.08	0	0.07	0	0.08	0.4	0.07	0	0	0
Cluster-24089.68588	0	0	0	0	0	0.87	0	0	0	0	0	1.01
Cluster-68563.0	0.14	0.83	0.15	0	0	0	0	0.61	0	0	0	0.13
Cluster-24089.39533	1.01	0.58	1.39	3.33	0.72	0.16	4.14	0.44	0.47	0.1	0.79	0.49
Cluster-24089.9835	0.46	0.56	0.48	0.23	0.71	0.09	0	0.39	0.71	0.12	0.63	0.41
Cluster-41862.0	0	0	0	0.3	0.53	0.12	0.31	0.13	0	0	0	0
Cluster-24089.47404	0	0.33	0.1	0.68	0.09	0.41	0.1	0.36	0.12	0.52	0.19	0.35
Cluster-51929.0	0	0	0	0	0.61	0	0	0	0	0	0	0
Cluster-24089.80894	2.27	1.93	1.85	2.21	2.75	1.93	3.72	2.84	2.57	1.58	2.39	2.09
Cluster-24089.7905	0	0	0.28	0	0	0.43	0	0.45	0.23	0	0	0.24
Cluster-24089.67956	1.42	0	0	0.71	0.61	0	5.06	2.47	1.23	0	0.81	1.3
Cluster-51195.0	0	0	0	0	1.05	0.66	0	0	0	0	0	0
Cluster-31063.0	0	0	0	0	0.26	0	0	0.25	1.29	0	0	0
Cluster-24089.18905	0.97	0.41	0.88	0.27	0.24	0.34	0.71	0.6	0.98	0.14	0.31	0.38
Cluster-24089.48090	0	0.37	0.22	0.2	0	0.56	0.24	0.42	0.18	0	1.72	1.33
Cluster-24089.51698	0.49	0.3	0	0.24	0.44	0.21	0.55	0.54	0.09	0.41	0.66	0.37
Cluster-24089.11304	0	0	0	0	0	0	0	0	0	0	0	0
Cluster-24089.62389	24.23	26.67	29.74	25.27	22.13	23.29	32.31	22.61	16.81	22.08	23.48	28.82
Cluster-24089.59716	7.09	2.59	5.15	51.34	3.65	17.97	4.32	25.68	6	23.07	15.75	1.58
Cluster-28820.0	0	0.2	0	0	0	0	0	0.35	0	0	0.22	0
Cluster-48961.0	0	0.08	0.18	0	0	0.34	0.17	0.22	0	0	0.09	0.08
Cluster-24089.53235	54.86	46.56	47.2	38.33	45.75	51.84	56.07	54.84	48.85	50.89	45.43	54.53
Cluster-34832.0	0.29	0.09	0.22	0.4	0.06	0.49	0.09	0.3	0.48	0.13	0.3	0.11
Cluster-24089.71307	0.14	0.66	0.75	0	0.26	0	0.62	3.82	3.82	0	0.43	0.74
Cluster-17169.0	0	0.73	0.18	0	0	0	0.89	2.53	0.18	0	0.19	0
Cluster-24089.16813	0	0	0	0	0	0.17	0	0.21	0.24	0	0	0
Cluster-24089.91244	4.43	0	1.17	0	2.36	0	2.11	0	17.18	0	1.23	0.43
Cluster-10990.0	0.8	0	0.17	0	0	0	0	0.69	0.14	0	0	0
Cluster-24089.96777	1.84	3.03	3.86	2.49	3.66	0.87	3.09	3.91	3.01	1.78	3.86	1.57
Cluster-24089.39376	49.91	67.08	51.49	48.11	27.78	41.96	34.65	47.13	37.12	45.37	51.38	44.91
Cluster-24089.4000	0	0	0	0	0.18	0	0.22	0.18	0.56	0	0	0
Cluster-60423.1	0	0	0	0	0	0	0	0	2.05	0	0	0
Cluster-24089.39299	0.47	1.45	1.94	1.24	0.84	0.73	2.19	1.18	0.47	0.7	1.39	1.39
Cluster-41782.0	0.13	0.1	0	0.19	0.14	0.13	0.1	0	0.29	0	0.11	0
Cluster-24089.6802	2.67	0.38	0.41	1.9	0.66	0.93	2.34	0.99	0.34	0	3.43	2.43
Cluster-24089.106753	0	0.07	0.08	0	0	0	0	1.06	0	0	0	0
Cluster-24089.20843	0.08	0	0	0	0.07	0	0	0	0.14	0	0	0.07
Cluster-24089.87841	0	0	0	0	9.27	0	0	0	0	0	0	0
Cluster-24089.10266	0	0.82	1.1	0	0	0	0	0.4	2.69	0	0	0
Cluster-9026.0	0	0	0	0	0	0	0	2.1	0	0	0	0
Cluster-36892.0	0	0.07	0	0.28	0	0.17	0.22	0.37	0.88	0	0.39	0
Cluster-15377.0	0	0	0	0.85	0	0	0	0	0.13	0	0.16	0
Cluster-24089.58646	0.48	1.06	0.5	0.61	0.42	0	0.48	0.08	0.98	0.12	0	0.3
Cluster-62732.0	0.35	0	0.14	0.2	0.18	0.28	0.14	0	0.25	0	0.08	0.37
Cluster-68572.0	0	0.14	0.15	0	0.9	0	0.3	0.38	0.39	0	0	0
Cluster-68333.0	0	0	0	0.1	0.09	0.17	0	0.09	0.19	0	0.12	0
Cluster-24089.14688	0.36	0.33	0.33	0.53	0.32	0.3	1.06	1.03	0.93	0.4	1.98	1.11
Cluster-24089.36996	4.55	0	0	4.74	0	3.51	0	0	3.88	3.91	0	0
Cluster-10988.0	0	0	0	0	0	0	0	0.5	0.17	0	0	0
Cluster-24089.96018	0.28	0	0	0	0	0	0.86	0.48	0.74	0	0	0
Cluster-24089.80556	2.21	3.48	1.64	2.41	1.93	0.9	4.76	0.57	1.56	2.22	1.23	0.6
Cluster-24089.87421	0.45	0.45	0.98	0	0.39	0	0	1.96	0	0	0	0
Cluster-4909.0	0	0	0	0	0	0	0	0	0.56	0	0	0
Cluster-24089.29712	0	0	0	0.92	0.85	1.29	0	1.01	0.87	0.34	1.81	2.33
Cluster-24089.11671	0	0	0	0	0	0	0	3.17	0	0	0	0
Cluster-24089.44254	0.41	0.4	0.34	0.77	0.29	0.51	0.25	0.53	0.84	0.25	0.45	0.22
Cluster-24089.8420	1.57	1.16	0.63	4.09	4.82	4.51	1.61	3.56	5.04	1.58	4.81	1.6
Cluster-35264.0	0.18	0.18	0.1	0.09	0.32	0.08	0.09	0.24	0.49	0.19	0.61	0.08
Cluster-24089.18917	1.79	0.35	1.7	0.53	0.94	0	3.3	1.85	1.11	0.36	0.99	1.29
Cluster-48015.0	0	0	0	0	0.23	0	0.14	0	0.94	0	0.3	0
Cluster-24089.21704	0.14	0.13	0	0.05	0.04	0.19	0	0	0	0	0	0
Cluster-24089.88964	0	0.74	0.4	0.93	0.66	0.62	2.32	1.14	0.17	0.76	0.21	0.68
Cluster-22250.0	0	0	0.19	0.73	0	0	0	0.32	0	0	0.2	0
Cluster-38750.0	0.14	0.14	0.15	0.14	0.12	0.58	0.29	0.37	0.5	0.14	0.47	0.13
Cluster-24089.86373	0.94	0.8	1.08	0.11	0.88	0	1.98	0.58	0.78	0.45	0	0.49
Cluster-61755.0	0.07	0	0.07	0	0.12	0	0	0	0.73	0	0.07	0
Cluster-24089.9240	0	3.83	0	0	0	0	3.72	0	0	3.16	0	0
Cluster-24089.95910	0.32	0.33	0.4	0	0.25	0	0.96	0.94	2.12	0	0.02	0.22
Cluster-24089.74848	0.15	0.17	0	0	0	0	0	0	0.32	0.12	0	0
Cluster-24089.91648	0	0.28	0.34	0	0	0	0	17.24	0	0	0	0
Cluster-24089.93442	0	0	0	0	0	0	0	0	0	0	0	0
Cluster-67226.0	0	0.55	0	0	0.25	0	0.29	0.36	0	0	0	0
Cluster-24089.107778	0.92	0.92	0.5	0	0	0	0.94	0.4	0.81	0	0	0
Cluster-47496.0	0	0.22	0.24	0	0	0	0	0	1.61	0	0.51	0
Cluster-46507.0	0	0	0.09	0.26	0.08	0.07	0.18	0	0.08	0.09	0.58	0.08
Cluster-24089.30102	0	0	0	0	0.22	0	0.39	0	0.11	0.38	0	0
Cluster-24089.102756	0	0	0	0	0	0	0.74	0	1.25	0	0	0
Cluster-41605.0	0	0	0	0	0.22	0	0	0	0.56	0	0	0
Cluster-11319.0	0	0.24	0.53	0	0	0	0	0.43	0	0	0	0
Cluster-59178.0	0	0	0	0	0	0	0	0	0	0	0	8.33
Cluster-35909.0	0.18	0	0	0	0.46	0	0.18	0.91	1.39	0	0.19	0.16
Cluster-24089.105473	0	0.04	0	0	0	0	0	0.04	3.04	0	0	0
Cluster-24089.2552	0	0.24	0.52	0	0	0	0	0	1.25	0	0	0.11
Cluster-52088.0	0	0	0	0	0	0	0	0	0	0	0	0
Cluster-24089.67470	5.34	10.05	13.59	21.62	3.85	35.5	5.71	5.61	44.47	38.16	7.24	13.24
Cluster-19177.0	0	0	0	2.1	0	0	0	0	1.1	0	0.2	0
Cluster-64480.0	0.1	0.03	0.11	0	0.52	0	0.43	0.54	1.63	0	0.15	0.03
Cluster-24089.22470	0.82	1.81	1.16	1.17	0.73	2.15	1.36	1.04	1.05	1.14	1.26	1.13
Cluster-24089.56477	63.42	183.86	133.72	3.83	1.96	1.54	80.51	81.65	71.46	0.74	30.97	44.1
Cluster-24089.80852	0	0	0	0	0	0	0	0	0	0	0	0
Cluster-24089.42074	0.48	0.43	0.52	0.55	0.37	0.48	0.65	0.75	0.35	0.81	0.79	0.73
Cluster-24089.22173	0	0	0	1.72	0	0	0.22	0	0	0	0.73	0
Cluster-24089.38005	0.67	0	0.27	0.32	0.17	0.24	0.24	0	0	0.31	0.34	1.13
Cluster-59974.0	0	0	2.71	0	0	0	0	0	5.09	0	0	0
Cluster-24089.60336	7.82	13.78	8.9	4.79	11.69	4.63	18.97	27.59	12.94	7.04	8.27	3.52
Cluster-65584.0	0	0	0	0	0.92	0	0.14	0.09	1.58	0	0	0.14
Cluster-24089.42609	3.87	5.77	4.85	2.54	2.81	4.17	4.07	5.18	3.19	5.93	3.65	1.91
Cluster-24089.106272	0.78	0.51	0.56	0	2.28	0	0.8	2.48	7.55	0	1.45	0.24
Cluster-5300.0	0	0	0	0	0	0	0	1.8	0	0	0	0
Cluster-24089.69695	1.77	1.39	1.28	1.4	1.86	2.87	2.39	1.3	1.24	1.76	1.83	1.6
Cluster-46626.0	0	0.48	0.35	0	0.86	0	0	0	0	0	0	0
Cluster-18392.0	0	0	0	1.71	0	0	0	0	0	0	0	0
Cluster-24089.86682	0	0	0	0	27.6	6.43	0	0	0	0	0	0
Cluster-24089.96494	0	0	0	0	0	0	0	0	0	0	0	0
Cluster-24089.29687	0	1.94	0	0	0	0.52	1.31	0	0	1.84	1.46	0.59
Cluster-24089.25226	0.75	0.46	0.37	0.98	0.33	0.7	0.73	1.06	0.98	0.56	1.48	0.8
Cluster-39483.0	0	0.15	0	0.15	0.13	0.25	0.31	0	0	0.77	0	0.27
Cluster-24089.43520	1.6	1.5	1.74	1.42	0.32	4.67	1.09	3.06	3.37	5.76	1.86	1.37
Cluster-52654.0	0.42	0	0	0.21	0	0	0.21	0.18	0	0.21	0	0.38
Cluster-67632.0	0.16	0.47	0.17	0	0.56	0	1.15	1.65	4.66	0	0.89	0.14
Cluster-24089.75730	1.01	1.52	0.3	0.83	0.65	1.45	1.48	1.67	1.48	2.68	0	1.36
Cluster-29030.0	0	0.21	0	0.05	0	0	0	0.09	0.61	0.11	0.12	0.1
Cluster-24089.97973	0	0	0.1	0.18	0	0.08	0.28	0.4	0.33	0.19	0.1	0.08
Cluster-24089.108344	0	0	0	6.79	0	0	0	0	0	0	0	0
Cluster-53900.0	0	0	0	0	0	0	0	0.49	1	0	0	0
Cluster-30634.0	0	0.09	0	0	0	0	0	0	0.67	0	0	0
Cluster-24089.99278	0	0	0	0.44	0.2	0	0	0	0	0	0.75	0
Cluster-24089.4118	0	0.41	0	0	1.43	0	1.69	0	0.41	0	0	0
Cluster-24089.95341	0.82	1.75	1.11	2.1	1.2	1.13	0	0.71	0.24	0.23	0	0
Cluster-24089.14017	0.08	0	0	0	0	0	0	0.32	1.54	0	0	0.07
Cluster-24089.70339	0.81	11.67	6.48	5.2	0.74	0.73	2.73	3.38	6.98	1.25	1.63	1.23
Cluster-24089.22351	0	0	0	0.18	0	0	0	0.05	0.06	0	0	0.12
Cluster-24089.103419	1.11	0	0	0	0	0	0.28	0	4.85	0	0.62	0
Cluster-13163.0	0	0	0	0	0	0	1.42	0	0.95	0	0	4.23
Cluster-24089.38425	0	0	0	0.37	0.59	0.19	0.33	0	0	0	0	0.09
Cluster-10571.0	0	0	0	0	0	0	0	1	0	0	0	0
Cluster-24089.24132	0.05	0.1	0	0.16	0.14	0.22	0	0	0.19	0.11	0.35	0.05
Cluster-23296.0	0	0.23	0	0.46	0	0	0.24	0	0.62	0	0	0
Cluster-24089.91957	0	0	0	0	0	0	0	0.25	0	0	0	0
Cluster-58128.0	0.37	0.18	0	0	0	0	0	0	0.82	0	0	0
Cluster-4325.0	0	0	0	0	0	0	0	0.2	0.47	0	0	0
Cluster-24089.798	7.44	2.54	1.43	3.74	2.09	0.99	1.26	0	0	0	0	0
Cluster-43728.0	0.22	0.65	0.23	0	0.38	0	0	0.19	0.19	0	0	0
Cluster-24089.82050	0	0	0	0	0	0	0	0	0	0	0	0
Cluster-7074.0	0.37	0	0.1	0	0	0	0.1	1.04	0	0	0.21	0
Cluster-39192.0	1.23	0.91	1.97	0.61	0.53	0.5	3.14	3.71	3.51	1.22	4.46	1.95
Cluster-62729.1	0.47	0	0	0.15	0.46	0.47	0	0.13	0	0	0.69	0.28
Cluster-55269.0	0	0	0	0	0	0	0	0	1.3	0	0	0
Cluster-250.0	0	0	0	0	0	0	0	0	0.98	0	0	0
Cluster-24089.87459	0	0	0	4.43	0	0	0	7.64	0	0	0	0
Cluster-24089.77997	0	0	0.14	0	0.34	0	0	0	0	0.13	0.14	0.23
Cluster-24089.31395	0	0.48	0.53	0	0	0	0.49	0	0	0	0	0
Cluster-3431.0	0	0	0.37	0	0	0	0	6.55	0	0	0	0
Cluster-24089.35563	1.94	2.33	1.36	0.51	2.44	0.84	4.66	3.69	0.73	1.01	2.39	1.74
Cluster-24089.1102	0	1.72	0.62	0	0	0	0.3	0.5	0	0	0.32	0
Cluster-24089.74126	0	0	0	0	0	0	0	0.64	1.09	0.5	0.83	0.22
Cluster-68076.0	0	0	0.1	0	0	0	0	0.16	0.42	0	0	0
Cluster-7706.0	0	0	0	0	0	0	0	0.82	0.42	0	0	0
Cluster-16337.0	0.09	0	0	1.08	0	0	0.19	0	0.16	0	0	0.33
Cluster-24089.26527	0	0	0	0	0	0	0	0	0	0	0	0
Cluster-24089.98597	0	0	0	0	0	0	0	3.37	0	0	0	0
Cluster-24089.42655	0.52	0	0	3.02	0.57	0	0.29	0.49	0.28	0.33	3.36	0.28
Cluster-24089.83482	0	0	0	0	0	0	0	0	0	0	0	0
Cluster-13137.0	0	0.25	0.09	0	0	0	0.09	0.58	0.45	0	0	0.08
Cluster-24089.33241	0	0	0	0	0	0	0	0	0	0	0	0
Cluster-24089.64735	1.23	4.34	4.91	2.35	2.92	1.63	2.33	4.82	1.21	0.24	3.39	6.46
Cluster-24089.41043	0	0	0	0	0	0	0	0	0	0	0	0
Cluster-41357.0	0	1.7	1.05	0	0.33	0	0.26	0.96	0	0.76	0	0
Cluster-24089.2471	0	0	0	0	0	0	0	0	1.07	0	0	0
Cluster-14989.0	0	0	0	0.19	0	0	0.19	0	0.17	0	1.46	0
Cluster-24089.10585	0.06	0	0.06	0	0.11	0	0.13	0	0.05	0.19	0.2	0.06
Cluster-24089.33551	91.76	98.35	46.54	0	14.93	41.21	18.91	0	63.1	31.32	153.63	87.45
Cluster-13998.0	0	0	0	0	0	0	0.14	0	0.24	0	0.44	0.6
Cluster-24089.32308	1.46	0	0	0	0	1.16	0	1.29	0	0	0	0
Cluster-16106.0	0	0	0	1.54	0	0	0	0	0	0	0.74	0
Cluster-65886.0	0.04	0	0	0	0.04	0	0	0.36	0.29	0	0	0.04
Cluster-24089.44265	0	0.16	0	0	0	0.07	0.14	0.21	0	0	0.09	0
Cluster-24089.20858	0	1.36	0	12.06	0	0	0	0	0	1.21	0	0
Cluster-64544.0	0	0.28	0.59	0.84	0.74	0.12	0	0	0	1.43	0.62	0
Cluster-24089.74540	0	0.68	0.81	0.61	1.02	1	0	0.99	1.73	0.59	2.02	0.97
Cluster-24089.31673	0.53	1.55	1.21	1.04	0.74	0.34	0.32	0	0.09	0	0.12	0.28
Cluster-24089.64882	0.6	0.67	0.64	1.1	0.35	1.28	0	0.53	0.18	1.37	0.98	1.21
Cluster-24089.59974	0.51	0.26	0.3	0.95	1.82	0.11	0.48	1.22	0.87	0	0.32	0.5
Cluster-24089.39372	0	0.06	0	0.06	0.05	0.1	0.32	0.26	0	0.38	0.14	0.11
Cluster-62932.0	0	0.09	0	0.42	0.25	0.16	0.24	0	0.76	0	0	0
Cluster-37334.0	0	0	0.23	0.65	0.38	0.18	0.22	0.19	0.58	0.66	0.73	0
Cluster-40967.0	0	0	0	0.38	0	0.16	0.1	0	0.26	0	0	0
Cluster-24089.49177	16.23	15.69	17.31	8.61	10.32	19.72	17.75	19.05	12.52	19.53	13.95	14.43
Cluster-24089.54406	95.55	58.72	79.74	178.5	36.5	147.76	116.4	114.8	7.44	125.49	108.89	89.09
Cluster-24089.35091	0.36	0.12	0	0.24	0.21	0	0.12	0.72	0.11	0	0	0.11
Cluster-32051.0	0	0	0	0.08	0	0	0	0.19	0	0.08	0.19	0.1
Cluster-24089.86366	0.32	0.03	0.21	0.12	0.09	0.41	0.23	0.35	0.26	0	0.01	0.1
Cluster-24089.38256	8.73	8.16	9.62	8.72	7.6	9.08	7.74	8.42	6.94	9.79	8.67	11.53
Cluster-64030.0	0.2	0.3	0.11	0	0.72	0	0.42	0.42	1.6	0	0.11	0.09
Cluster-14371.0	0	0	0	0	0	0	0.35	1.18	0.9	0	0	0.62
Cluster-23738.0	0	0.28	0.12	0.11	0	0.09	0.12	0.1	0.2	0.06	0	0.25
Cluster-24089.25147	0	0	0	0	0	0	0	0	0	0	0	0
Cluster-3694.0	0.13	0	0	0	0	0	0.18	0.45	0.39	0	0	0
Cluster-24059.1	0	0	0	0	0	0	0	0.31	1.56	0	0	0
Cluster-4650.1	0.03	0	0	0	0.36	0	0.12	0.02	1.23	0	0.25	0.03
Cluster-24089.38708	0.78	0.13	0.2	0.35	0.16	0.32	0.62	0.5	0.43	0.1	0.63	0.3
Cluster-24089.2872	0	0.22	0.23	0	0.46	0	0	1.14	2.97	0	0.25	0.2
Cluster-24089.1428	0	0	0	0	0.61	0	0.12	0.35	1.79	0	0	0.16
Cluster-9783.0	0	0	0	0	0	0	0	0.78	0	0	0.13	0
Cluster-12814.1	0	0	0	0	0.09	0	0	0	0.82	0	0	0
Cluster-40811.0	0	0	0	0.19	0	0	0	0	0	0	0.12	0
Cluster-24089.21774	0	0	0	0	0	0	0	0	0	0.16	0	0.05
Cluster-65634.0	0.28	0.07	0.07	0.07	0.25	0.06	0	0	0.19	0.07	0.08	0.06
Cluster-44657.0	0	0	0.59	0	0.92	0	0	0	2.34	0	0	0
Cluster-24089.102963	1.38	0	0.4	0	3.53	0	2.45	0.11	9.91	0	0.7	1.02
Cluster-61598.0	0	0.08	0	0	0.34	0.33	0	0	0	0.38	0	0
Cluster-60780.2	0.57	0	0	0	0	0	0	0	0	0	0	0
Cluster-24089.13874	0	0	0	0	0	0	0	8.57	0	0	0	0
Cluster-24089.83591	0	0	0	0	0	0	0	0	0	0	0	0
Cluster-60273.0	0.16	0	0.17	0.16	0.31	0	0	0	0.14	0	0.54	0
Cluster-24089.79899	2.22	1.48	1.65	1.15	0.88	2.04	2.16	2.06	1.82	1.95	1.87	1.63
Cluster-61635.0	0.06	0.17	0.49	0.29	0	0.67	0.18	0	0.31	0.18	0.26	0.16
Cluster-24089.23012	0.12	0.17	0.31	0.39	0.15	0.31	0.21	0.36	0.18	0	0.19	0.28
Cluster-24089.65261	2.25	1.59	1.38	0.64	0.56	2.1	1.32	1.67	3.11	2.55	0.72	1.17
Cluster-24089.65380	0.49	0.47	0.31	0.36	0.18	1.13	1.38	0.66	0.62	0.39	0.3	0.27
Cluster-24089.27242	0	0	0.12	0.1	0.21	0	0	0	0.09	0	0.34	0
Cluster-49246.0	0	1.39	0.76	0.35	0.3	0	0	0	0.62	0	0.39	0
Cluster-24089.71299	0	0	0	0	0	0	0	0	0	0	0	0
Cluster-25145.0	0.29	0	0	1.15	0	0	0	0.25	0	0	0	0
Cluster-24089.61147	20.11	20.12	19.3	11.7	14.89	15.85	25.58	22.04	16.7	18.56	9.24	10.51
Cluster-24089.25694	0.65	1.51	1.27	6.48	0.86	2.71	0.9	0.74	1.02	2.79	2.6	0.15
Cluster-30984.1	0	0	0	0	0	0	0	1.74	0	0	0	0
Cluster-30124.0	0.71	0.52	0.19	0	0.15	0	0	0.3	0	0.18	0	0
Cluster-24089.68555	1.3	1.41	1.72	0.49	0.53	1.1	1.1	0.88	0.65	1.51	1.68	1.86
Cluster-24089.35988	0.49	2	1.18	1.22	3.94	0.97	2.66	0.56	0.14	6.15	0.3	1.6
Cluster-24089.9888	0.3	0.18	0.13	0	0.42	0	0.86	0.62	2.92	0	0.33	0
Cluster-24089.67749	0.51	0.45	0.37	0.12	0	0.76	0.23	0.08	0.52	0.67	0.32	0.43
Cluster-24089.44373	52.25	57.23	53.8	34.38	57.2	50.16	52.35	79.36	48.57	52.9	44.23	45.76
Cluster-24089.107845	0.38	0.49	0.66	0.19	0	0.05	0.52	0.16	0.17	0	0.14	0.06
Cluster-24089.9297	0	0	0	0	0	0	0	0	0	0	0	0
Cluster-24089.96502	0	0	0.19	0	0.48	0	0.19	0	0.48	0	0.4	0
Cluster-24089.63790	0.65	1.63	0.85	1.34	0.48	0.83	1.4	0.75	0.64	0.81	1.72	2.07
Cluster-24089.13886	0	0	0	0	0	0	0	0.06	0.33	0	0	0
Cluster-16139.0	0	0	0	0.69	0	0	0	0	0	0	0.39	0
Cluster-11624.0	0	0	2.61	0	0	0	0	0	0	0	0	0
Cluster-24089.45923	5.47	6.94	5.72	2.99	6.14	7.06	6.27	9.55	5.05	5.44	6.07	6.43
Cluster-45844.0	0	0	0.07	0	0	0	0.07	0	0.54	0	0.08	0
Cluster-52248.1	0	0	0	0	0	0	0	1.55	0	0	0	0
Cluster-24089.26363	0.62	0.47	0	0.4	0	0.4	0.53	0.71	0	0.3	0	0
Cluster-36048.0	0.13	0.31	0.27	0.25	0.06	0.05	0.13	0	0.17	0.13	0.43	0.23
Cluster-25159.0	0	0	0	0.26	0	0	0	0.11	0.58	0	0.29	0
Cluster-24089.97692	0	0	0	0	0.32	0	0	0	0.77	0	0	0
Cluster-48137.0	0	0	0	0	0	0.2	0	0.63	0.43	0.49	0	0.88
Cluster-24089.93408	0.91	0.45	0.36	0.23	0.6	0.09	0.47	0.79	0.2	0.12	0.51	0.41
Cluster-24089.44461	0	0	0	0	0	0	0	0	0	0	0	0
Cluster-24089.101372	0	0	0	0.65	0	0	0	0	0.57	0	0	0
Cluster-56111.0	0.27	0	0	0	0	0	0.28	0	0	0	0	0
Cluster-3673.1	0.07	0.07	0	0	0.25	0	0.22	1.87	1.12	0	0	0.06
Cluster-24089.105039	0	0	0.06	0	0.3	0	0.17	0.53	1.71	0	0.12	0
Cluster-24089.106013	0.57	0	0	0	0.82	0	1.12	0	4.85	0	0.37	0.21
Cluster-24089.30049	5.69	5.28	4.57	6.83	4.3	4.89	5.57	5.55	3.96	2.37	9.23	4.31
Cluster-24089.105320	0.53	0	0	0	0	0	0.36	0.61	1.56	0	0	0
Cluster-64828.0	0	0.15	0	0	0.14	0.25	0.16	0.13	0	0	0.34	0.42
Cluster-24089.18850	0.45	0	0	0.27	0	0.2	0	0	0	0.27	0	0.21
Cluster-24089.84928	5.52	1.13	0	0	7.47	2.65	4.5	0.97	2.86	4.06	7.64	11.27
Cluster-24089.11559	0.24	0	0	0	0	0	0.08	0	0.35	0	0	0.14
Cluster-22331.0	0.17	0.5	0.18	0.34	0	0.42	0	0.15	0	0	0	0
Cluster-24089.100829	0	0	0.64	0	0	0	0	4.05	0	0	0	0
Cluster-38870.0	0	0	0	0.17	0.15	0.29	0	0.3	0.15	0	0	0
Cluster-12138.0	0	0	0	0	0	0	0	0.48	1.98	0	0	0
Cluster-24089.83299	0.65	0.21	0	0.21	0.19	0.35	0.44	0	0.19	0.22	1.69	0
Cluster-24089.83278	0.18	0.15	0.53	0	0.14	0	0	0	0.45	0	0	0
Cluster-16918.0	0	0	0	6.4	0	0	0	0	0	0	0	0
Cluster-54748.0	0.06	0.06	0.33	0.19	0.28	0.26	0.71	0.11	0.22	0.06	0	0
Cluster-16951.0	0	0	0	0.51	0	0	0.27	0	0.85	0	0.38	0.08
Cluster-32074.0	0.21	0.13	0.55	0.2	0.48	0.11	0	0.11	0.46	0	0	0.23
Cluster-24089.82943	4.55	0	0	0	18.69	0	0	0	0	0	5.4	0
Cluster-26015.0	0	0	0	0.97	0	0	0	0.84	1.67	0.89	1.11	0
Cluster-24089.40809	13.75	13.85	13.55	11.71	18.9	17.46	11.32	11.85	13.29	15.05	10.88	14.52
Cluster-24089.37618	0	0	0	0	0	0	0	0	0	0	0	0
Cluster-12205.1	0	0.15	0	0	0.46	0	0.16	0.13	1.57	0	0.52	0.19
Cluster-24089.65508	0.3	0.31	0.64	0.98	0.3	0.27	0.48	0	0	0.17	0.17	0.43
Cluster-24089.70371	0	0	0	0	4.3	1.36	0	4.55	1.47	0	2	1.6
Cluster-24089.28086	0	0.8	1.08	0	0	0.17	1.25	3.86	0.18	0.2	2.26	2.02
Cluster-52927.0	0	0	0	0	0.33	0	0	0	1.34	0	0	0
Cluster-24089.95149	0	0	0	0	0	0	0	8.04	0	0	0	0
Cluster-49791.0	0	0	0	0.31	0.09	0	0	0.18	0.18	0.21	0.23	0
Cluster-40048.0	0	0	0	0	4.44	0	0	7.16	0	0	0	0
Cluster-24089.23997	0	0	0.7	0.63	0	0	0	0	0	0	0	0
Cluster-24089.18197	11.04	8.75	11.38	3.95	9.22	3.93	8.7	5.39	2.09	2.46	7.35	17.98
Cluster-24089.15343	0.69	0.54	0	0	0.12	0	0.71	1.07	0.61	0	0.31	0
Cluster-24089.4362	0	0	0.47	0	0	0	0	1.89	0.38	0	0	0
Cluster-24089.7615	0	0.09	0	0	0.16	0	0	0.62	0.65	0	0.1	0
Cluster-24089.94425	0	0.16	0.17	0	0	0	0.18	0.54	0	0	0	0
Cluster-24089.68234	0.63	1.57	1.69	1.49	0.57	1.15	1.1	0.33	0.56	1.09	2.36	1.01
Cluster-19632.0	0.12	0	0	0.24	0	0	0	0.21	0.43	0	0	0
Cluster-21291.0	0	0.09	0	0.86	0	0.08	0	0	0.09	0	0.32	0.09
Cluster-9451.0	0	0	0	0	0	0	0	1.53	0	0	0	0
Cluster-24089.12019	0	0	0	0	0	0	0	0	0	0	0	0
Cluster-24089.11116	0	1.41	0	0	1.2	0	0.71	0	0	0	0.8	0
Cluster-53377.0	0	0	0.07	0	0	0	0	0	0	0	0	0
Cluster-24089.13492	1.72	1.44	3.22	0.61	2.48	2.31	4.15	2.95	1.95	1.12	1.36	2.32
Cluster-24089.78783	2.86	1.13	2.03	0.38	3.25	0.75	2.87	3.51	2.72	2.91	1.44	2.01
Cluster-24089.75281	0.18	0.15	0.16	0.07	0.07	0.08	0.23	0.19	0.4	0.21	0.39	0.14
Cluster-24089.3005	0.3	0.11	0	0	0	0	0	0.19	0.54	0	0	0
Cluster-24089.69740	20.06	37.26	28.31	3.63	21.32	14.35	95.37	51.08	17.96	11.92	16.34	5.9
Cluster-13506.0	0.14	0	0.14	0	0	0	0.28	1.64	1.33	0	0	0.62
Cluster-19404.0	0	0	0	3.35	0	0	0	0	0.49	0	0	0.51
Cluster-24089.32251	3.32	0	0.93	0	0.71	1.33	1.69	1.45	0	0.78	0	0
Cluster-8173.0	0	0	0	0	0	0	0	0	0	0	0	0
Cluster-51078.0	0	0	0	0	0	0	0	0.74	0.08	0	0.06	0
Cluster-24089.83552	0	0	0.23	0.29	0	0	0	0	0	0	0	0.24
Cluster-24089.72918	0.62	0.44	0.3	0.36	0.15	0.43	0.43	0.48	0.17	0.28	0.27	0.5
Cluster-24089.32922	0	0	0.1	0.18	0	0	0	0	0.15	0	0.18	0
Cluster-24089.84354	0.55	0.16	0.83	0.48	0	0.41	0.19	0.12	0.14	0	0.93	0.08
Cluster-3753.4	0.24	0	0.51	2.38	3.34	0	0.74	0.62	0.6	0.97	0.54	0.87
Cluster-17879.0	0	0	0	0.64	0	0	0	0.19	0	0	0.08	0
Cluster-24089.59209	11.99	12.17	12.02	27.47	12.57	14.86	8.55	11.2	6.73	12.75	15.07	13.59
Cluster-24089.60172	3.57	4.01	2.11	0.38	2.37	1.58	1.26	2.72	0.45	0.74	0.86	1.17
Cluster-31259.0	0.2	0.05	0	0.15	0.09	0.16	0.2	0.17	0.18	0	0.22	0.09
Cluster-24089.80645	0	0	0	0	0	2.02	0	0	0.73	0	0	0
Cluster-50876.0	0	0	0.6	0	0.5	0	0.2	0.82	0.25	0	0	0
Cluster-49842.0	0.17	0	0.35	0.17	0.29	0	0.34	0.29	0	0	0	0.3
Cluster-24089.83609	0.14	0.31	0.4	0	0	0.58	0.54	0	0	0	0	0
Cluster-24089.45325	0	0.13	0.51	0	0	0.48	0.82	0	0	1	0	0
Cluster-14967.0	0	0	0	0	0	0	0.16	0.13	0	0	0	0
Cluster-17457.0	0	0	0	0	0	0	0	3.95	0	0	0	0
Cluster-14191.0	0.11	0	0	0	0	0	0.11	0.19	0.29	0	0	0.2
Cluster-24089.6299	0.4	0.21	0.29	0	0.57	0	0.19	0	0.1	0	0.75	0.11
Cluster-63773.0	0	0	0.36	0	1.73	0	0	0.29	0.29	0	0.37	0
Cluster-66467.0	0	0	0	0.25	0.22	0.42	0	0	0.67	0	0	0
Cluster-24089.7620	0.39	0.23	0.49	0.08	0.35	0.45	0.32	1.15	0.63	0.56	0.35	0.28
Cluster-24089.64811	0.46	0.7	0.59	0.47	0.16	0.51	0.42	0.67	0.48	1.38	0.61	0.48
Cluster-35647.0	0	0.11	0.12	0	0.21	0.19	0.12	0.1	0.1	0	0	0
Cluster-24089.42677	6.21	5.38	6.89	8.03	6.32	7.28	6.3	6.4	4.91	7.91	5.88	5.99
Cluster-33623.1	0	0.12	0.13	0	0	0	0	11.68	0.32	0	0.13	0
Cluster-24089.6266	0.62	0	0	0	0.27	0.25	0.32	0.8	0.27	0	0	0
Cluster-24089.70857	0	0	0	0.24	0	0	0	0	0.1	0	0	0.07
Cluster-24089.31947	0.7	0.16	0.18	0	0.38	1.4	1.01	0.44	0.16	0.35	0	0.36
Cluster-6407.0	0	0	0	0	0	0	0	4.09	0	0	0	0
Cluster-24089.99190	0.15	0.06	0.25	0.17	0.24	0	0.18	0.05	0.24	0.16	0.34	0
Cluster-24089.83242	1.11	0	0.5	0	1.07	1.86	0.73	1.4	0.32	1.6	1.27	0.43
Cluster-24089.13585	0.26	0.06	0.17	0.32	0.06	0.18	0.26	0.22	0.34	0.1	0.67	0.35
Cluster-24089.48542	2.42	10.82	7.08	0	0	0	10.02	7.49	3.2	1.9	8.51	3.74
Cluster-24089.4941	1.49	0	0	3.01	1.25	2.36	0	0	1.28	0	0	0
Cluster-17114.0	0	0	0	0.92	0	0	0	0	0.16	0	0	0.34
Cluster-24089.71470	0.86	1.99	1.79	0.9	1.3	0.37	0.58	1.4	1.33	0.82	1.79	1.79
Cluster-3465.0	0.19	0.18	0.2	0	0	0	0.58	0.08	0.08	0	0.1	0
Cluster-6412.0	0	0	0	0	0	0	0	1.86	0.63	0	0	0
Cluster-55270.0	0.53	0	0.58	0	1.37	0	0.54	0	0	0	0	0
Cluster-24089.81877	0.34	0.16	0.23	0.39	0.11	0.27	0.26	0.38	0.2	0.2	0.46	0.15
Cluster-8740.2	0	0	0	0	0	0	0	6.74	0	0	0	0
Cluster-24089.59459	0	0	0	0	0	0.23	0	0.1	0	0	0.14	0
Cluster-24089.96754	0.27	0	0.11	0	0.3	0	0.11	0.84	3.35	0	0.38	0.1
Cluster-20687.0	0	0.09	0	0.69	0	0.14	0.27	0.68	0.23	0	0	0.08
Cluster-1655.0	0	0	0	0	0	0	0.35	0	4.19	0	0	0
Cluster-59514.0	0	0	0	0.22	0	0.09	0.11	0.28	0	0	0	0.1
Cluster-24089.67637	4.42	5.81	4.77	7.8	3.84	5.68	3.2	3.45	2.93	5.28	4.16	5.43
Cluster-24089.63124	2.77	2.08	2.84	3.66	2.94	2.88	4.12	2.23	1.67	3.67	3.07	3.58
Cluster-24089.97103	0	0	0	0	1.14	0	0	0.28	0	0	0.37	0
Cluster-24089.71945	0.24	0	0.9	0	0.27	0	0	0.47	0	0	0.16	0
Cluster-24089.82982	5.57	7.15	6.42	6.4	4.42	6.71	5.76	5.44	5.2	8.05	6.7	6.97
Cluster-24089.89376	2.59	3.59	2.7	3.12	1.31	3.73	3	1.48	2.95	4.53	2.61	2.53
Cluster-24089.13080	0	0	0	0	0	0	0	2.28	0	0	0	0
Cluster-36553.0	0.17	0.85	1.46	0	0.3	0	0.18	0.6	0	0	0	0
Cluster-24089.38870	2.61	24.49	18.8	56.11	17.32	8.17	2.66	51.14	6.7	13.73	24.6	12.28
Cluster-41367.1	0	0.25	0.08	0.09	0	0	0.11	0	0	0.23	0	0
Cluster-24089.81412	1.65	0.87	1.07	0.64	1.75	1.83	1.69	1.65	0.98	1.25	0.88	1.47
Cluster-24089.34994	0	2.95	0	0.95	0	1.52	3.87	2.15	2	2	0	0
Cluster-24089.82934	1.14	1.31	1.29	1.51	1.06	1.45	0.5	2.11	1.54	0.57	0.62	1.28
Cluster-24089.64201	0.74	0.69	0.54	0.19	1.61	0.32	1.05	2.14	0.69	0.1	0.76	0.96
Cluster-24089.99666	0	0.1	0	0.29	0	0.24	0.1	0.08	0	0	0	0.18
Cluster-65095.0	0.19	0.18	0.3	0	0.17	0	0	0.08	0	0	0	0
Cluster-16680.1	0	0	0	0.16	0.64	0	0.11	0	0	0	0.24	0
Cluster-13874.0	0	0	0	0	0	0	0.26	0.66	0.9	0	0	0.23
Cluster-24089.91635	0	0	0	0	0.16	0	0.19	1.51	1.82	0	0	0.6
Cluster-24089.91085	1.3	1.9	1.86	0	4.23	0	0.85	4.07	8.92	0	0.52	0.7
Cluster-24089.49142	22.45	17.89	18.88	6.37	12.06	7.16	26.67	16.63	17.29	4.19	19.48	18.9
Cluster-1246.0	0	0	0	0	0	0	1.18	0	11.01	0	0	0
Cluster-24089.48291	8.35	16.42	14.88	13.87	12.15	10.78	10.53	9.11	11.73	10.88	4.71	10.39
Cluster-24089.49908	23.63	17.04	20.55	26.59	11.56	22.36	18.2	11.27	9.98	19.43	33.76	24.66
Cluster-24089.25537	1.51	4	3.43	2.78	0.82	2.54	1.62	1.6	1.25	1.43	2.11	1.95
Cluster-24089.101132	0.35	0.23	1.46	0	0	0.1	0.48	0.4	0.1	0	1.28	0.42
Cluster-24089.61331	16.33	9.68	10.18	6.13	5.75	17.43	13.17	17.25	9.45	12.28	15.76	19
Cluster-24089.16035	2.21	1.45	2.15	0.91	2.42	0.91	1.51	2.22	1.14	1.12	1.43	2
Cluster-18199.1	0.29	0	0.31	0.57	0	0	0	0	0	0	0.32	0
Cluster-24089.81563	0.04	0.08	0.04	0.11	0.04	0.43	0.04	0	0	0.06	0.09	0
Cluster-62487.0	0	0.77	0.73	0	0.38	0	0.27	0.45	0.54	0	0	0
Cluster-47091.1	0	0	0	0	0	0	0	1.01	2.72	0	0	0
Cluster-24089.79892	0	0	0.31	0.16	0	0.43	0	0.1	0	0	0.27	0.15
Cluster-24089.14422	0	0	0.5	0	0	0	0	1.99	0	0	0	0
Cluster-24089.73368	0	0	0	0	0	0	0	15.05	0	0	0	0
Cluster-24089.105645	0	0	0	0	0	0	0	0.44	1.35	0	0	0
Cluster-24089.61137	0.26	0.84	0.26	0.22	0	0	0.27	0.65	0.23	0.31	0.28	0.49
Cluster-60302.0	0.1	0	0.11	0	0.09	0	0.11	0.09	0.28	0	0	0.09
Cluster-48869.0	0	0.16	0.08	0	0.07	0.2	0	0.21	0.35	0.08	0.09	0.07
Cluster-24089.83935	0.34	0.57	0.63	0.24	0.32	0	0.25	1.46	0.77	0.12	0.4	0.22
Cluster-39911.0	0	0	0	0.3	0.13	0.12	0	0.39	0.13	0.3	0.17	0
Cluster-24089.79469	0.13	0.35	0.15	0.64	0.33	1.02	0.09	0.48	0.31	0.31	0.27	0.44
Cluster-24089.29285	1.09	0.62	0.5	0.59	0.47	0.89	0	0.85	0.66	0	0.55	0.63
Cluster-37956.1	0.04	0.92	0.36	0	0	0	0.09	0	0.53	0	0	0
Cluster-24089.38222	0	0	0.11	1.18	0.55	0.22	0.33	0	0	0.23	0	0.1
Cluster-63599.0	0.11	0	0.12	0	0.3	0	0	0	0.81	0	0.13	0
Cluster-24089.13312	0.65	0	2.88	0	0.56	0	0.66	2.26	2.26	1.86	6.65	1.19
Cluster-24089.88576	0.38	0.37	0.32	0	1.16	0	1.32	1.75	3.79	0	0.5	0.25
Cluster-17336.0	0	0.57	0	0.86	0	0	0	0	2.3	0	0	0
Cluster-31428.0	0.11	0	0.11	0	0.28	0	0.22	0	2.29	0	0	0
Cluster-24089.33479	3.17	0.77	3.15	0.37	2.26	1.41	0	3.24	2.85	4.42	14.91	33.42
Cluster-24089.91292	0	0.06	0	0	0	0	0	0	0	0	0	0
Cluster-24089.26107	0.9	0	0	0	0	0	0	0	1.56	0	0	0
Cluster-24089.77262	0	0.19	0	0.1	0.42	0	0	0	0	0.51	0	0
Cluster-28681.0	0.15	0	0	1.77	0	0	0	0.13	0.26	0.15	0	0
Cluster-37164.0	0	0	0	0	0.42	0.17	0	0	0	0	0	0
Cluster-24089.88923	0.54	0	0.09	0.52	0	0.5	0	0.33	0.14	0.12	0	0
Cluster-24089.63072	3.36	5.93	6.52	9.95	7.25	8.78	7.55	7.66	5.48	6.55	8.57	7.21
Cluster-67154.0	0	0.56	0.62	20.09	6.27	0.91	0	0.49	2.94	0.54	8.25	1.03
Cluster-64896.2	0	0.08	0	0	0	0	0	0	0.15	0.07	0.2	0.04
Cluster-24089.50927	1.95	0	2.03	0	4	0	2.74	0	4.97	2.63	3.19	1.45
Cluster-24089.60700	0.55	0.27	0.36	0	1.52	0	0.71	0.65	4.29	0	0.69	0.25
Cluster-24089.18372	0	0	0	0	0	0	0	0	0	0	0	0
Cluster-46897.0	0	0.17	0.07	0	0.07	0	0	0.58	0.41	0	0	0
Cluster-24089.51017	13.85	16.52	17.57	19.79	10.92	17.59	16.15	11.21	12.54	16.77	18.23	15.18
Cluster-17540.0	0.1	0.06	0	0.03	0	0	0.39	0.6	0.25	0	0.11	0
Cluster-24089.11553	0	0	0	0	0	0	0	0	0	0	0	0
Cluster-28448.0	0	0	0.73	0.68	0	0.28	0	0	0	1.34	0.76	0.31
Cluster-24089.58830	4.31	4.94	4.72	3.8	3.78	5.96	5.07	3.86	4.58	6.55	4.22	4.8
Cluster-24089.59499	1.89	1.49	1.4	1.35	0.17	1.8	2.56	2.03	3.69	1.81	2.08	2.76
Cluster-25846.0	0	0.52	0	0.17	0	0	0.36	0.61	0	0.18	0.2	0
Cluster-24089.95276	0	0	0	0	0	0	0	1.09	0	0	0	0
Cluster-10373.0	0	0	0	0	0	0	0	0.78	0	0	0	0
Cluster-24089.71072	1.79	1.08	1.24	1.66	1.22	0.72	0.94	0.79	0.83	1.39	1.16	0.81
Cluster-42651.0	0.04	0	0	0	0	0	0.59	0	0.2	0.26	0	0
Cluster-24089.3905	0.17	0	0.09	0	0	0	0.58	1.15	0.25	0	0	0
Cluster-18214.0	0	0	0	0	0	0	0	0	0.48	0	0	0
Cluster-24089.62642	0.06	0	0.03	0	0.14	0	0.17	0	0.23	0.03	0.14	0.09
Cluster-9873.0	0	0	0	0	0	0	0	1.58	0.1	0	0	0
Cluster-54988.0	0	0.12	0	0	0.43	0	0.25	0.34	1.77	0	0.1	0.14
Cluster-32684.0	0	0.35	0	0.88	0.31	1.17	0.18	0.92	0.16	0.36	0	0.32
Cluster-24089.19693	1.97	0	1.5	0.64	0.76	0	0.37	1	0.82	0	1.32	0.44
Cluster-24089.31260	0	0	0	0	0.13	0.22	0.14	0	0	0.43	0	0
Cluster-17101.0	0	0	0	0	0	2.04	0	0	0	0	0	0
Cluster-24089.16250	0	0	0	0	0	0	0	3.6	0.24	0	0	0
Cluster-24089.37506	1.87	0.94	1.38	0.45	3.05	2.3	3.52	4	1.97	2.44	1.46	1.87
Cluster-11379.0	0	0	0.46	0	0	0	1.3	0	0	0	0	0
Cluster-24089.76365	0.9	0.52	0.16	0.42	0.47	0.82	0.91	0.78	0.95	0.63	1.54	0.65
Cluster-24089.35431	0.39	0	0	0.64	0	0	0.4	0.16	0.17	0.2	0	0.33
Cluster-2957.0	0.13	0.39	0.28	0	0	0	0	0.69	0	0	0	0
Cluster-24089.4649	0.43	0	0	0	0	0	0	0.18	2.08	0	0	0
Cluster-24089.13949	0	0	0	0	0	0	0	0	0	0	0	0
Cluster-24089.26153	0.16	0.16	0	0.11	0	0	0.06	0.1	0.2	0.05	0.22	0.12
Cluster-68258.0	36.7	0	0	0	0	0	0	0	0	0	0	0
Cluster-24089.61018	0	0.09	0	0	0	0.09	0.15	0	0	0.19	0	0
Cluster-24089.63893	0.42	1.35	0.98	5.45	0.6	3.8	0.76	0.36	0.67	5.6	1.26	1.5
Cluster-24089.38464	5.34	12.03	13.26	13.61	6.2	9.84	8.62	7.4	5.87	9.79	11.18	8.34
Cluster-24089.51422	49.25	46.04	46.48	28.13	40.84	30.82	44.65	59.56	36.39	28.52	44.42	47.12
Cluster-37283.1	0.3	0.87	0.47	0	0.13	0	0.3	0.38	1.05	0	0	0
Cluster-32209.1	0.23	0.07	0.16	0.22	1.06	0.06	0.16	0.06	0.07	0.15	0.67	0.14
Cluster-65158.0	0.06	0.18	0.07	0.12	0.06	0.36	0.19	0.27	0.39	0	0.21	0
Cluster-24089.40018	0	0.12	0	0	0	0	0.27	0.12	0	0	0.14	0.18
Cluster-24089.85718	0	0	0	0	0	0	0	1.42	0	0	0	0
Cluster-24089.100621	0.2	0.2	0.11	0	0.71	0	0.31	0.09	4.02	0	0.44	0.27
Cluster-24089.11459	1.42	0.71	0	0.9	3.75	0.3	1.03	0.17	0.77	0.49	1.86	0.41
Cluster-24089.91590	0.2	0	0	0.1	0.09	0.32	0.05	0.13	0.18	0.1	0.05	0.04
Cluster-24089.80429	0	0	0	0.92	0	0.37	0	0	0.4	0	0	0
Cluster-42488.0	0	0	0	0	0.34	0	0	0	0	0	0.89	0
Cluster-635.0	0.35	0	0	0	0	0	0	0	1.54	0	0.19	0
Cluster-24089.44569	0	0.29	0	0.36	0	0	0	0	0	0	0	0
Cluster-24089.9042	0.28	0	0	0.27	0	0	0	0	0.24	0	0.31	0
Cluster-1736.0	0	0	0	0	0	0	2.22	0	0	0	0	0
Cluster-52250.0	0	0	0	0.08	0.07	0	0.09	0	0	0.35	0	0.08
Cluster-50985.0	0.38	0	0.41	1.14	0.33	0	0	2.31	0	1.13	0	0
Cluster-24089.570	0.26	0.13	0	0	0	0	0.4	0.99	0.11	0	0	0
Cluster-24089.18001	0.84	0.63	0.74	0.64	0.74	0	0.57	0	0	0	0.65	1.22
Cluster-24089.15591	0	0	0.16	0	0.07	0.04	0	0.09	0	0	0.04	0
Cluster-24089.102195	2.29	0	1.59	0.62	0	0	0	2.7	1.66	0.63	0.7	1.7
Cluster-27089.0	0	0.13	0	0	0	0	0.27	0.45	0	0.4	0.15	0
Cluster-24089.94165	0	0.54	0.51	0	0	0	0	6.62	0	0	0	0
Cluster-67967.0	0	0.09	0	0.09	0.08	0	0	0	0.49	0.09	0	0.08
Cluster-24089.81938	0	1.36	4.62	0	0	0	0	0	0	1.21	0	0
Cluster-24089.36479	0.53	0.71	0.25	1.04	0.66	0.41	0.68	0	0.43	0	0	0
Cluster-24259.0	0	0.29	0	5.58	0	0	0.3	0	0	0	0	0
Cluster-24089.16714	5.45	4.29	5.5	6.11	3.36	5.04	3.49	5.25	2.91	1.85	6.48	3.99
Cluster-24089.79591	1.45	0.12	0.37	3.2	0.66	0	1.23	2.5	2.21	0.25	0.37	0.06
Cluster-59961.0	0	0.2	0	0	0.18	0.34	0.42	0.36	0	0	0.23	0.19
Cluster-24373.0	0.14	0	0.07	0	0	0.06	0.14	0.06	0.06	0.14	0	0.06
Cluster-24089.77454	0.25	0.3	0.22	1.37	0.27	1.55	0.22	0.35	0.18	1.68	0	0.66
Cluster-24089.84767	0	0.67	0	0	3.45	2.71	0.68	4.09	2.34	1.59	1.53	0
Cluster-24089.83837	0	11.79	0	0	4.57	0	0	10.02	0	0	0	10.58
Cluster-65757.0	0.58	0	0	0	0.5	0	0	0	0.17	0	0.43	0
Cluster-24089.27808	0.61	0.27	0.28	1.11	0.38	0	0	0.52	0.49	0	0.37	0
Cluster-24089.63886	0	0.75	0	0.76	0	0	0	0	1.37	0	0	0
Cluster-24089.84380	2.74	3.32	2.68	2.23	1.96	2.25	1.89	1.77	5.18	1.53	4.12	2.46
Cluster-24089.35649	3.16	0	3.69	0	1.32	5	4.82	0	0	1.42	1.84	2.95
Cluster-24089.23496	0	0	0	0	0.74	0.7	0	0	0	0	0	0
Cluster-61490.0	0	0.21	0	0.65	0.48	0.36	0	0.75	0.87	0.45	0.6	0.1
Cluster-8957.1	0	0	0	0	0	0	0	1.69	0.38	0	0	0
Cluster-27309.0	0.17	0	0	0.33	0	0	0	0	0.15	0.17	0.19	0.15
Cluster-22271.0	0.07	0.21	0	0.14	0	0.12	0	0.12	0	0	0	0
Cluster-24089.105973	0.18	0.09	0.38	0	1.03	0	0.93	0.16	2.33	0	0	0.08
Cluster-31199.1	0	0.5	0.45	0	0.37	0	0.44	0.73	0.23	0.09	0	0
Cluster-24089.38800	0	0	0	0.7	0	0	0	0	0	0	0	0
Cluster-24089.17752	0	0	0	0	0.57	0	0.15	0	0.77	0	0	0.07
Cluster-24089.62531	5.74	4.52	5.13	5.01	4.25	6.25	6.83	7.07	6.28	6.75	5.52	5.62
Cluster-24089.6456	0	0.6	0	0	0.18	0	0.24	0	0	0	0	0
Cluster-24089.46472	13.29	10.3	12.02	8.04	15.45	15.83	21.93	15.78	13.94	24.53	10.13	10.67
Cluster-24089.29871	0.5	0.57	0.89	0.46	0	0.95	0.69	0.43	0	0.22	0.37	0.5
Cluster-10316.0	1	0	0.27	0	0	0	0	0.22	0.22	0	0.56	0
Cluster-24089.26946	0	0	0	0	0	0	0	0	0	0	0	0
Cluster-24089.81426	0	0	0	0	0	0	18.91	0	0	0	0	17.49
Cluster-24089.97281	0	0	0	0	0	0	1.43	0	1.21	0	1.63	0
Cluster-24089.22528	0	0	0	0	0	0	1.88	0	0	0	1.06	0
Cluster-43261.0	0.52	0	0	0	0.2	0	0.23	0	0.15	0	0.64	0
Cluster-24089.101576	1.31	1.92	2.06	0	6.55	0	7.28	0	18.97	0	2.66	0.99
Cluster-24089.100117	0	0.14	0	0.35	0.17	0.1	0	0.28	0	0.13	0.08	0
Cluster-24089.70057	3.1	2.4	1.87	0	2.05	1.5	0.37	2.27	10.33	0	2.01	1.02
Cluster-51555.2	0	0	0	0	0	0	0.8	2.38	2.06	0	0	0
Cluster-1357.0	0.05	0.05	0.1	0	0.09	0	0.21	0	0.79	0	0	0
Cluster-32039.0	2.62	2.25	2.52	1.16	0	2.31	4.16	4.39	1.8	1.68	1.29	2.6
Cluster-24089.60185	17.75	15.2	16.58	27.83	17.18	24.99	14.45	14.32	14.07	23.29	17.31	16.39
Cluster-16472.0	0	0	0	0.42	0	0	0.43	0.36	0	0	0	0
Cluster-24089.82054	0.31	0	0.33	1.24	1.22	1.03	0	0.68	2.07	0	2.96	0.57
Cluster-24089.7693	0.72	0	0.39	0	0.14	0.09	0.09	0	0	0	0	0.38
Cluster-13880.1	0.41	0	0.22	0.2	0.54	0.17	0.21	2.3	0.46	0.32	0.23	0.09
Cluster-35921.0	0	0.71	0.22	0	0	0	0	0	0	0	0	0
Cluster-24089.76547	1.53	1.32	2.16	3.27	0	1.88	2.33	1.16	1.03	4.3	0.77	2.11
Cluster-18786.0	0.18	0	0	1.07	0	0	0	0	0.16	0	0	0
Cluster-57544.0	0	16.48	0	0	0	0	0	0	0	0	0	0
Cluster-57365.0	0	0	0	0	0	0.16	0	0	0.23	0	0	0.22
Cluster-40817.0	0.14	0.07	0.04	0	0.4	0	0.15	0.21	1.57	0	0.16	0.06
Cluster-29660.0	0.12	0	0	0	0	0	0	0	0.72	0	0	0.21
Cluster-29906.0	0.09	0	0	0	0.38	0	0.18	0.15	0	0.18	0	0
Cluster-24089.105057	0.11	0	0	0	0	0	0.33	0	1.03	0	0	0
Cluster-16254.0	0	0	0	5.38	0	0	0	0	0	0	0	0
Cluster-24089.38916	3.38	2.62	3.39	0.53	1.4	1.46	4.56	4.59	3.3	1.62	2.57	2.41
Cluster-47249.0	0.11	0.15	0	0	1.54	0	0.27	0.73	2.21	0	0.23	0.19
Cluster-24089.107515	0	0	0	0	0.85	0	1.01	1.3	1.72	0	0	0
Cluster-24089.39605	27.6	19.17	27.11	32.95	18.5	20.2	22.63	22.6	19.42	24.78	22.7	20.79
Cluster-24089.40079	8.34	3.94	5.59	5.52	7.57	8.72	6.91	5.16	7.67	8.17	8.03	8.68
Cluster-57546.0	0	0.27	0.29	0.55	0.86	0.23	0.29	0.96	0.12	0.14	1.4	0
Cluster-24089.9665	0.03	0.03	0	0	0	0	0.58	0.41	0.27	0	0	0
Cluster-24089.78341	0	0.21	0.31	0.35	0.11	0.15	0.83	0.62	0.56	0.19	0.58	0.34
Cluster-24089.76075	11.83	11.01	11.51	10.46	11.96	10	12.98	11.11	11.37	10.98	8.86	8.99
Cluster-24089.9668	0.99	0.69	1.7	0.23	0.87	0.45	2.52	2.22	0.45	0.46	0.97	0.61
Cluster-24089.24993	1.05	0.01	0	1.66	0	2.49	0	0	0	1.74	1.4	0
Cluster-24089.58456	1.75	2.01	1.79	1.76	2.57	0.63	0.95	2.76	0.99	1.12	1.99	1.64
Cluster-24089.85709	0.4	0.69	0.15	0.62	0.8	0	0.78	0.28	0.87	0.13	0.55	0.61
Cluster-68096.0	0.23	0	0	0	0.4	0	0.24	0.99	0	0	0	0
Cluster-24089.91601	0	0	0	0	0	0	0.49	0.82	0	0	0	0
Cluster-20617.0	0.64	0	0.71	0	0	0.55	0	1.09	0.71	0	0.16	0
Cluster-24089.101322	0.27	0.35	0.18	0	1.03	0	0.67	1.81	4.23	0	0.43	0.11
Cluster-52658.0	0	0	0	0.32	0.4	0	0	0.11	0.29	0	0.07	0.06
Cluster-24089.17778	0	0	0.77	0	0	0	0.73	0.62	0	0	0	0.65
Cluster-1853.0	0.11	0	0	0	0	0	1.22	0	0.38	0	0.36	0
Cluster-24089.23660	3.5	3.54	0	3.5	3.72	2.1	5.34	4.59	4.55	0.82	2	3.23
Cluster-24089.16368	3.82	0	0	3.88	4.78	6.02	3.88	5.08	0	1.7	2.23	5.36
Cluster-45434.0	0	0	0	0	0.1	0	0.12	0.2	0	0	0	0
Cluster-24089.45399	2.11	1.15	1.86	1.15	3.71	0.65	4.94	4.46	1.82	1.1	2.67	2.29
Cluster-24089.14153	0	0	0	2.22	0	0	0.26	0	0	0	0	0
Cluster-24089.47184	0.11	0.1	0.05	0.63	0.17	0.33	0.17	0.19	0.27	0.19	0.46	0.4
[truncated: 186,157 more rows]
