# Supplementary material for: Flavonoid Biosynthesis Is Likely More Susceptible to Elevation and Tree Age Than Other Branch Pathways Involved in Phenylpropanoid Biosynthesis in Ginkgo Leaves
Source: Front Plant Sci. 2019 Jul 30;10:983. doi: 10.3389/fpls.2019.00983 (PMC6682722; doi:10.3389/fpls.2019.00983)
Supplement: Supplementary file 4 [file Data_Sheet_2.xlsx]

## Sheet: Annotation_Summary
Datasheet S2. The Functional Annotation of All Unigenes.
Genes	Gene Length	NR GI	NR ID	NR Score	NR Evalue	NR Description	NT GI	NT ID	NT Score	NT Evalue	NT Description	KO ID	KO Name	KO Description	Http Link	Swissprot ID	Swissprot Score	Swissprot Evalue	Swissprot Description	PFAM ID	PFAM description	Gene Ontology Biological Pathway	BP Description	Gene Ontology Molecular Function	MF Description	Gene Ontology Cellular Component	CC Description	KOG ID	KOG Description
Cluster-28564.0	676	242088881	XP_002440273.1	473	1.8e-45	hypothetical protein SORBIDRAFT_09g028890 [Sorghum bicolor]>gi|241945558|gb|EES18703.1| hypothetical protein SORBIDRAFT_09g028890 [Sorghum bicolor]	615419996	XM_007586290.1	143	9.45e-67	Neofusicoccum parvum UCRNP2 putative iron sulfur cluster assembly protein 1 protein mRNA					Q6CFQ0	529	8.2e-53	Iron sulfur cluster assembly protein 1, mitochondrial OS=Yarrowia lipolytica (strain CLIB 122 / E 150) GN=ISU1 PE=3 SV=1	PF01592	NifU-like N terminal domain	GO:0016226	iron-sulfur cluster assembly	GO:0051536//GO:0005506//GO:0005488	iron-sulfur cluster binding//iron ion binding//binding			KOG3361	Iron binding protein involved in Fe-S cluster formation
Cluster-17307.0	319	8131699	BAA96366.1	409	2.3e-38	cytoplasmic ribosomal protein S13 [Panax ginseng]	590671850	XM_007038384.1	72	1.24e-27	Theobroma cacao Ribosomal protein S13A (TCM_014977) mRNA, complete cds	K02953	RP-S13e, RPS13	small subunit ribosomal protein S13e	http://www.genome.jp/dbget-bin/www_bget?ko:K02953	P59223	406	7.1e-39	40S ribosomal protein S13-1 OS=Arabidopsis thaliana GN=RPS13A PE=2 SV=1	PF00292//PF08069	'Paired box' domain//Ribosomal S13/S15 N-terminal domain	GO:0006412//GO:0006355//GO:0042254	translation//regulation of transcription, DNA-templated//ribosome biogenesis	GO:0003677//GO:0003735	DNA binding//structural constituent of ribosome	GO:0005840	ribosome	KOG0400	40S ribosomal protein S13
Cluster-29304.0	547
Cluster-26776.0	560
Cluster-1212.0	997	224009207	XP_002293562.1	368	4e-33	hypothetical protein THAPSDRAFT_264005 [Thalassiosira pseudonana CCMP1335]>gi|220970962|gb|EED89298.1| hypothetical protein THAPSDRAFT_264005, partial [Thalassiosira pseudonana CCMP1335]										Q9USW3	623	1.5e-63	Probable glycosidase C21B10.07 OS=Schizosaccharomyces pombe (strain 972 / ATCC 24843) GN=SPBC21B10.07 PE=3 SV=1	PF00722	Glycosyl hydrolases family 16	GO:0005975	carbohydrate metabolic process	GO:0004553	hydrolase activity, hydrolyzing O-glycosyl compounds
Cluster-58596.1	1887	545356679	XP_005644029.1	572	1.7e-56	dehydroascorbate reductase [Coccomyxa subellipsoidea C-169]>gi|384245993|gb|EIE19485.1| dehydroascorbate reductase [Coccomyxa subellipsoidea C-169]										Q8LE52	394	1e-36	Glutathione S-transferase DHAR3, chloroplastic OS=Arabidopsis thaliana GN=DHAR3 PE=1 SV=1	PF02798//PF13409//PF00462//PF03584//PF13417	Glutathione S-transferase, N-terminal domain//Glutathione S-transferase, N-terminal domain//Glutaredoxin//Herpesvirus ICP4-like protein N-terminal region//Glutathione S-transferase, N-terminal domain	GO:0045893//GO:0006118//GO:0045454	positive regulation of transcription, DNA-templated//obsolete electron transport//cell redox homeostasis	GO:0005515//GO:0009055//GO:0015035	protein binding//electron carrier activity//protein disulfide oxidoreductase activity	GO:0042025	host cell nucleus
Cluster-58596.0	2339	545356679	XP_005644029.1	328	4.1e-28	dehydroascorbate reductase [Coccomyxa subellipsoidea C-169]>gi|384245993|gb|EIE19485.1| dehydroascorbate reductase [Coccomyxa subellipsoidea C-169]						K01873	VARS, valS	valyl-tRNA synthetase	http://www.genome.jp/dbget-bin/www_bget?ko:K01873	Q8LE52	223	8.7e-17	Glutathione S-transferase DHAR3, chloroplastic OS=Arabidopsis thaliana GN=DHAR3 PE=1 SV=1	PF13417//PF03584//PF13409//PF00462//PF01349//PF02798	Glutathione S-transferase, N-terminal domain//Herpesvirus ICP4-like protein N-terminal region//Glutathione S-transferase, N-terminal domain//Glutaredoxin//Flavivirus non-structural protein NS4B//Glutathione S-transferase, N-terminal domain	GO:0006118//GO:0045893//GO:0006370//GO:0006396//GO:0045454//GO:0006144//GO:0009451	obsolete electron transport//positive regulation of transcription, DNA-templated//7-methylguanosine mRNA capping//RNA processing//cell redox homeostasis//purine nucleobase metabolic process//RNA modification	GO:0015035//GO:0016817//GO:0017111//GO:0004252//GO:0004483//GO:0070008//GO:0005515//GO:0009055//GO:0003968//GO:0004482	protein disulfide oxidoreductase activity//hydrolase activity, acting on acid anhydrides//nucleoside-triphosphatase activity//serine-type endopeptidase activity//mRNA (nucleoside-2'-O-)-methyltransferase activity//serine-type exopeptidase activity//protein binding//electron carrier activity//RNA-directed RNA polymerase activity//mRNA (guanine-N7-)-methyltransferase activity	GO:0031379//GO:0042025	RNA-directed RNA polymerase complex//host cell nucleus
Cluster-58596.2	2334	545356679	XP_005644029.1	302	4.3e-25	dehydroascorbate reductase [Coccomyxa subellipsoidea C-169]>gi|384245993|gb|EIE19485.1| dehydroascorbate reductase [Coccomyxa subellipsoidea C-169]										Q8LE52	200	4e-14	Glutathione S-transferase DHAR3, chloroplastic OS=Arabidopsis thaliana GN=DHAR3 PE=1 SV=1	PF02798//PF00462//PF13409//PF03584//PF13417	Glutathione S-transferase, N-terminal domain//Glutaredoxin//Glutathione S-transferase, N-terminal domain//Herpesvirus ICP4-like protein N-terminal region//Glutathione S-transferase, N-terminal domain	GO:0045454//GO:0006118//GO:0045893	cell redox homeostasis//obsolete electron transport//positive regulation of transcription, DNA-templated	GO:0015035//GO:0005515//GO:0009055	protein disulfide oxidoreductase activity//protein binding//electron carrier activity	GO:0042025	host cell nucleus
Cluster-1899.0	1148	698821471	XP_009843764.1	616	8.1e-62	hypothetical protein H257_16871 [Aphanomyces astaci]>gi|574101221|gb|ETV66788.1| hypothetical protein H257_16871 [Aphanomyces astaci]										P16397	457	3.1e-44	Bacillopeptidase F OS=Bacillus subtilis (strain 168) GN=bpr PE=1 SV=2	PF00082//PF05023	Subtilase family//Phytochelatin synthase	GO:0046938//GO:0010038//GO:0006508	phytochelatin biosynthetic process//response to metal ion//proteolysis	GO:0004252//GO:0046872//GO:0016756	serine-type endopeptidase activity//metal ion binding//glutathione gamma-glutamylcysteinyltransferase activity
Cluster-24089.17008	483
Cluster-21251.0	599
Cluster-55095.0	987	552839705	XP_005849860.1	248	3.3e-19	hypothetical protein CHLNCDRAFT_57278 [Chlorella variabilis]>gi|307109520|gb|EFN57758.1| hypothetical protein CHLNCDRAFT_57278 [Chlorella variabilis]
Cluster-18472.0	548																			PF05393//PF00974//PF01529//PF06305//PF06687	Human adenovirus early E3A glycoprotein//Rhabdovirus spike glycoprotein//DHHC palmitoyltransferase//Protein of unknown function (DUF1049)//SUR7/PalI family			GO:0008270	zinc ion binding	GO:0005887//GO:0016021//GO:0005886//GO:0019031	integral component of plasma membrane//integral component of membrane//plasma membrane//viral envelope
Cluster-865.1	724																			PF14525	AraC-binding-like domain	GO:0006355	regulation of transcription, DNA-templated
Cluster-865.0	612
Cluster-12711.0	858	326506754	BAJ91418.1	724	1.8e-74	predicted protein [Hordeum vulgare subsp. vulgare]	618812153	XM_007308682.1	47	2.82e-13	Stereum hirsutum FP-91666 SS1 delta9-fatty acid desaturase (STEHIDRAFT_65605), partial mRNA	K00507	SCD, desC	stearoyl-CoA desaturase (delta-9 desaturase)	http://www.genome.jp/dbget-bin/www_bget?ko:K00507	Q12618	594	3e-60	Acyl-CoA desaturase OS=Ajellomyces capsulatus GN=OLE1 PE=3 SV=1	PF00487	Fatty acid desaturase	GO:0006629	lipid metabolic process					KOG1600	Fatty acid desaturase
Cluster-11116.0	883
Cluster-924.0	697
Cluster-62203.0	2523	552832131	XP_005848276.1	194	1.5e-12	hypothetical protein CHLNCDRAFT_144888 [Chlorella variabilis]>gi|307107933|gb|EFN56174.1| hypothetical protein CHLNCDRAFT_144888 [Chlorella variabilis]														PF08022	FAD-binding domain	GO:0055114	oxidation-reduction process	GO:0016491	oxidoreductase activity
Cluster-6497.0	1995	545376394	XP_005652291.1	983	3.9e-104	glycoside hydrolase [Coccomyxa subellipsoidea C-169]>gi|384254273|gb|EIE27747.1| glycoside hydrolase [Coccomyxa subellipsoidea C-169]						K19355	MAN	mannan endo-1,4-beta-mannosidase	http://www.genome.jp/dbget-bin/www_bget?ko:K19355	Q0DM48	440	5.1e-42	Mannan endo-1,4-beta-mannosidase 3 OS=Oryza sativa subsp. japonica GN=MAN3 PE=2 SV=2
Cluster-24089.12052	475
Cluster-38704.0	686
Cluster-55370.0	1791	802646405	XP_012079544.1	674	2.4e-68	PREDICTED: protein trichome birefringence-like 42 [Jatropha curcas]>gi|643721905|gb|KDP31784.1| hypothetical protein JCGZ_12245 [Jatropha curcas]										Q9LY46	601	9.8e-61	Protein ESKIMO 1 OS=Arabidopsis thaliana GN=ESK1 PE=1 SV=1	PF09198	Bacteriophage T4 beta-glucosyltransferase	GO:0006304	DNA modification	GO:0033821	DNA beta-glucosyltransferase activity
Cluster-24089.56099	2026	148910064	ABR18115.1	1655	4.8e-182	unknown [Picea sitchensis]	148910063	EF678354.1	709	0	Picea sitchensis clone WS02917_A20 unknown mRNA	K01698	hemB, ALAD	porphobilinogen synthase	http://www.genome.jp/dbget-bin/www_bget?ko:K01698	Q43058	1444	2e-158	Delta-aminolevulinic acid dehydratase, chloroplastic OS=Physcomitrella patens subsp. patens GN=HEMB PE=2 SV=2	PF00490	Delta-aminolevulinic acid dehydratase	GO:0015994//GO:0033014	chlorophyll metabolic process//tetrapyrrole biosynthetic process	GO:0046872//GO:0004655	metal ion binding//porphobilinogen synthase activity			KOG2794	Delta-aminolevulinic acid dehydratase
Cluster-24089.16349	1608	769825019	XP_011623786.1	484	2.3e-46	PREDICTED: uncharacterized protein LOC18422648 [Amborella trichopoda]	270152263	BT119149.1	80	2.43e-31	Picea glauca clone GQ04101_P12 mRNA sequence									PF05058	ActA Protein	GO:0009405	pathogenesis
Cluster-24089.16348	308
Cluster-62900.0	831	761970700	KIZ01433.1	404	2.3e-37	hypothetical protein MNEG_6530 [Monoraphidium neglectum]						K00799	GST, gst	glutathione S-transferase	http://www.genome.jp/dbget-bin/www_bget?ko:K00799	Q9CPU4	268	1.9e-22	Microsomal glutathione S-transferase 3 OS=Mus musculus GN=Mgst3 PE=1 SV=1
Cluster-24089.16343	1277
Cluster-24089.16342	427
Cluster-24089.16341	260	545365881	XP_005647875.1	255	1.3e-20	putative plasma membrane-type proton ATPase [Coccomyxa subellipsoidea C-169]>gi|384249851|gb|EIE23331.1| putative plasma membrane-type proton ATPase [Coccomyxa subellipsoidea C-169]						K01535	E3.6.3.6	H+-transporting ATPase	http://www.genome.jp/dbget-bin/www_bget?ko:K01535	P54211	237	2.3e-19	Plasma membrane ATPase OS=Dunaliella bioculata GN=PMA1 PE=2 SV=1	PF00122//PF01356	E1-E2 ATPase//Alpha amylase inhibitor	GO:0008152	metabolic process	GO:0005488//GO:0015066//GO:0046872//GO:0016787//GO:0000166	binding//alpha-amylase inhibitor activity//metal ion binding//hydrolase activity//nucleotide binding
Cluster-24089.16340	1348	116787263	ABK24436.1	265	4.8e-21	unknown [Picea sitchensis]										Q10LG8	181	3.7e-12	Tubby-like F-box protein 6 OS=Oryza sativa subsp. japonica GN=TULP6 PE=2 SV=1
Cluster-24089.16347	295																			PF09008	Head binding	GO:0009405	pathogenesis
Cluster-24089.16346	1641	769807037	XP_011624887.1	766	4.7e-79	PREDICTED: deoxycytidylate deaminase [Amborella trichopoda]	697125894	XM_009618681.1	179	2.3e-86	PREDICTED: Nicotiana tomentosiformis deoxycytidylate deaminase (LOC104109396), mRNA	K01493	comEB	dCMP deaminase	http://www.genome.jp/dbget-bin/www_bget?ko:K01493	Q5RC69	477	2.1e-46	Deoxycytidylate deaminase OS=Pongo abelii GN=DCTD PE=2 SV=1	PF00383	Cytidine and deoxycytidylate deaminase zinc-binding region			GO:0008270	zinc ion binding			KOG3127	Deoxycytidylate deaminase
Cluster-24089.16345	753
Cluster-24089.16344	741	475616441	EMT29759.1	1145	2.4e-123	Metacaspase-1 [Aegilops tauschii]	241986570	AK333831.1	703	0	Triticum aestivum cDNA, clone: WT008_M14, cultivar: Chinese Spring					Q7XJE6	507	3.2e-50	Metacaspase-1 OS=Arabidopsis thaliana GN=AMC1 PE=1 SV=1	PF00656	Caspase domain	GO:0006508	proteolysis	GO:0004197	cysteine-type endopeptidase activity			KOG1546	Metacaspase involved in regulation of apoptosis
Cluster-61817.0	1375	552829222	XP_005847650.1	624	1.2e-62	hypothetical protein CHLNCDRAFT_52364 [Chlorella variabilis]>gi|307107305|gb|EFN55548.1| hypothetical protein CHLNCDRAFT_52364 [Chlorella variabilis]
Cluster-34038.0	551
Cluster-24089.56098	1534	743879884	XP_010908502.1	1092	6.9e-117	PREDICTED: uncharacterized protein LOC105034880 [Elaeis guineensis]	148908976	EF677790.1	390	0	Picea sitchensis clone WS02775_A24 unknown mRNA
Cluster-44609.0	703
Cluster-11366.0	397	719964326	XP_010252345.1	231	1.2e-17	PREDICTED: cytochrome b5 isoform A [Nelumbo nucifera]>gi|719964329|ref|XP_010252353.1| PREDICTED: cytochrome b5 isoform A [Nelumbo nucifera]	628276626	XM_007754557.1	99	1.54e-42	Cladophialophora yegresii CBS 114405 cytochrome-b5 reductase partial mRNA					Q9P5L0	305	4.6e-27	Probable cytochrome b5 OS=Neurospora crassa (strain ATCC 24698 / 74-OR23-1A / CBS 708.71 / DSM 1257 / FGSC 987) GN=B23L21.190 PE=3 SV=2									KOG0537	Cytochrome b5
Cluster-39040.0	1031	590710247	XP_007048775.1	1298	6e-141	Glucanase like protein [Theobroma cacao]>gi|508701036|gb|EOX92932.1| Glucanase like protein [Theobroma cacao]	270140999	BT107951.1	532	0	Picea glauca clone GQ03114_P16 mRNA sequence					Q9M088	900	1.2e-95	Glucan endo-1,3-beta-glucosidase 5 OS=Arabidopsis thaliana GN=At4g31140 PE=1 SV=1	PF00332	Glycosyl hydrolases family 17	GO:0005975	carbohydrate metabolic process	GO:0004553	hydrolase activity, hydrolyzing O-glycosyl compounds
Cluster-37290.0	628
Cluster-49476.0	333
Cluster-6181.0	491	168036965	XP_001770976.1	234	6.9e-18	predicted protein [Physcomitrella patens]>gi|162677840|gb|EDQ64306.1| predicted protein [Physcomitrella patens]						K03966	NDUFB10	NADH dehydrogenase (ubiquinone) 1 beta subcomplex subunit 10	http://www.genome.jp/dbget-bin/www_bget?ko:K03966	Q94C12	227	6.2e-18	NADH dehydrogenase [ubiquinone] 1 beta subcomplex subunit 10-B OS=Arabidopsis thaliana GN=At3g18410 PE=2 SV=1
Cluster-44835.0	358
Cluster-18511.0	256															P22151	187	1.4e-13	Glucose-repressible gene protein OS=Neurospora crassa (strain ATCC 24698 / 74-OR23-1A / CBS 708.71 / DSM 1257 / FGSC 987) GN=grg-1 PE=2 SV=1
Cluster-53912.0	799
Cluster-66942.0	1808
Cluster-65680.0	996	552835608	XP_005849008.1	504	6.9e-49	hypothetical protein CHLNCDRAFT_30733 [Chlorella variabilis]>gi|307108666|gb|EFN56906.1| hypothetical protein CHLNCDRAFT_30733 [Chlorella variabilis]
Cluster-15723.0	674	298708001	CBJ30363.1	406	1.1e-37	conserved unknown protein [Ectocarpus siliculosus]						K02960	RP-S16e, RPS16	small subunit ribosomal protein S16e	http://www.genome.jp/dbget-bin/www_bget?ko:K02960	Q42340	396	2.2e-37	40S ribosomal protein S16-3 OS=Arabidopsis thaliana GN=RPS16C PE=2 SV=1	PF00380	Ribosomal protein S9/S16	GO:0042254//GO:0006412	ribosome biogenesis//translation	GO:0003735	structural constituent of ribosome	GO:0005840	ribosome	KOG1753	40S ribosomal protein S16
Cluster-25131.0	238	301107646	XP_002902905.1	179	7.8e-12	mannitol dehydrogenase, putative [Phytophthora infestans T30-4]>gi|262098023|gb|EEY56075.1| mannitol dehydrogenase, putative [Phytophthora infestans T30-4]										P25377	195	1.5e-14	NADP-dependent alcohol dehydrogenase 7 OS=Saccharomyces cerevisiae (strain ATCC 204508 / S288c) GN=ADH7 PE=1 SV=1	PF00107//PF02826	Zinc-binding dehydrogenase//D-isomer specific 2-hydroxyacid dehydrogenase, NAD binding domain	GO:0055114	oxidation-reduction process	GO:0051287	NAD binding
Cluster-37385.0	383						743853331	XM_010942327.1	40	9.33e-10	PREDICTED: Elaeis guineensis cell division cycle protein 48 homolog (LOC105059112), mRNA
Cluster-42166.0	673
Cluster-14060.0	642
Cluster-43702.0	745	545355851	XP_005643700.1	147	1.3e-07	TLD-domain-containing protein [Coccomyxa subellipsoidea C-169]>gi|384245663|gb|EIE19156.1| TLD-domain-containing protein [Coccomyxa subellipsoidea C-169]														PF04564	U-box domain	GO:0016567	protein ubiquitination	GO:0004842	ubiquitin-protein transferase activity
Cluster-19867.0	1485
Cluster-26392.0	891	693500486	CEF97731.1	338	1.1e-29	Ubiquitin-conjugating enzyme, active site [Ostreococcus tauri]	594638866	XM_007172654.1	37	1.06e-07	PREDICTED: Balaenoptera acutorostrata scammoni ubiquitin-conjugating enzyme E2G 2 (UBE2G2), transcript variant X2, mRNA	K10575	UBE2G1, UBC7	ubiquitin-conjugating enzyme E2 G1	http://www.genome.jp/dbget-bin/www_bget?ko:K10575	P14682	423	2.1e-40	Ubiquitin-conjugating enzyme E2-34 kDa OS=Saccharomyces cerevisiae (strain ATCC 204508 / S288c) GN=CDC34 PE=1 SV=1	PF05773	RWD domain			GO:0005515	protein binding			KOG0425	Ubiquitin-protein ligase
Cluster-11518.0	489	545366192	XP_005648013.1	670	1.9e-68	DEAD-domain-containing protein [Coccomyxa subellipsoidea C-169]>gi|384249989|gb|EIE23469.1| DEAD-domain-containing protein [Coccomyxa subellipsoidea C-169]	159489123	XM_001702495.1	50	3.35e-15	Chlamydomonas reinhardtii predicted protein (CHLREDRAFT_111269) mRNA, partial cds	K11594	DDX3X, bel	ATP-dependent RNA helicase DDX3X	http://www.genome.jp/dbget-bin/www_bget?ko:K11594	Q6Z4K6	580	7.3e-59	DEAD-box ATP-dependent RNA helicase 52B OS=Oryza sativa subsp. japonica GN=PL10B PE=2 SV=1	PF04851//PF00270	Type III restriction enzyme, res subunit//DEAD/DEAH box helicase			GO:0005524//GO:0008026//GO:0003677//GO:0016787//GO:0003676	ATP binding//ATP-dependent helicase activity//DNA binding//hydrolase activity//nucleic acid binding			KOG0335	ATP-dependent RNA helicase
Cluster-1752.0	501	302840537	XP_002951824.1	459	5.7e-44	hypothetical protein VOLCADRAFT_81612 [Volvox carteri f. nagariensis]>gi|300263072|gb|EFJ47275.1| hypothetical protein VOLCADRAFT_81612 [Volvox carteri f. nagariensis]										A7YE96	431	1.4e-41	Tetratricopeptide repeat protein 30A OS=Danio rerio GN=ttc30a PE=2 SV=2	PF13176//PF02654//PF13414	Tetratricopeptide repeat//Cobalamin-5-phosphate synthase//TPR repeat	GO:0009236	cobalamin biosynthetic process	GO:0008818//GO:0051073//GO:0005515	cobalamin 5'-phosphate synthase activity//adenosylcobinamide-GDP ribazoletransferase activity//protein binding
Cluster-59417.0	869
Cluster-24089.40339	332	641844116	KDO63011.1	367	1.8e-33	hypothetical protein CISIN_1g016098mg [Citrus sinensis]						K04382	PPP2C	serine/threonine-protein phosphatase 2A catalytic subunit	http://www.genome.jp/dbget-bin/www_bget?ko:K04382	P48578	343	1.5e-31	Serine/threonine-protein phosphatase PP2A-3 catalytic subunit OS=Arabidopsis thaliana GN=PP2A3 PE=2 SV=1	PF00149	Calcineurin-like phosphoesterase			GO:0016787	hydrolase activity			KOG0371	Serine/threonine protein phosphatase 2A, catalytic subunit
Cluster-46167.0	664																			PF16974//PF07947	High-affinity nitrate transporter accessory//YhhN-like protein	GO:0010167//GO:0015706	response to nitrate//nitrate transport			GO:0016021	integral component of membrane
Cluster-24089.90851	377																			PF03626	Prokaryotic Cytochrome C oxidase subunit IV					GO:0016021	integral component of membrane
Cluster-24089.90850	3627
Cluster-24089.90853	3624	590629089	XP_007026893.1	1976	5.1e-219	S-locus lectin protein kinase family protein, putative [Theobroma cacao]>gi|508715498|gb|EOY07395.1| S-locus lectin protein kinase family protein, putative [Theobroma cacao]	731404827	XM_010657268.1	36	1.6e-06	PREDICTED: Vitis vinifera probable LRR receptor-like serine/threonine-protein kinase RFK1 (LOC100244640), transcript variant X5, mRNA					P17801	1449	9.2e-159	Putative receptor protein kinase ZmPK1 OS=Zea mays GN=PK1 PE=2 SV=2	PF00069//PF00954//PF00008//PF07714	Protein kinase domain//S-locus glycoprotein domain//EGF-like domain//Protein tyrosine kinase	GO:0048544//GO:0006468	recognition of pollen//protein phosphorylation	GO:0005524//GO:0004672//GO:0005515	ATP binding//protein kinase activity//protein binding
Cluster-24089.90852	1907	760440391	XP_011397264.1	438	5.9e-41	hypothetical protein F751_3094 [Auxenochlorella protothecoides]>gi|675351936|gb|KFM24376.1| hypothetical protein F751_3094 [Auxenochlorella protothecoides]										Q9D8B1	134	1.5e-06	Androgen-induced gene 1 protein OS=Mus musculus GN=Aig1 PE=2 SV=1	PF04750	FAR-17a/AIG1-like protein					GO:0016021	integral component of membrane
Cluster-24089.90855	2358	545368889	XP_005649218.1	861	6.5e-90	Bet v1-like protein [Coccomyxa subellipsoidea C-169]>gi|384251196|gb|EIE24674.1| Bet v1-like protein [Coccomyxa subellipsoidea C-169]														PF01852	START domain			GO:0008289	lipid binding
Cluster-24089.90854	2672	545358855	XP_005644947.1	510	3.7e-49	hypothetical protein COCSUDRAFT_67345 [Coccomyxa subellipsoidea C-169]>gi|384246915|gb|EIE20403.1| hypothetical protein COCSUDRAFT_67345 [Coccomyxa subellipsoidea C-169]						K11368	ENY2, DC6, SUS1	enhancer of yellow 2 transcription factor	http://www.genome.jp/dbget-bin/www_bget?ko:K11368	Q9NPA8	257	1.1e-20	Transcription and mRNA export factor ENY2 OS=Homo sapiens GN=ENY2 PE=1 SV=1	PF09142	tRNA Pseudouridine synthase II, C terminal	GO:0001522//GO:0009451	pseudouridine synthesis//RNA modification	GO:0009982//GO:0003723	pseudouridine synthase activity//RNA binding			KOG4479	Transcription factor e(y)2
Cluster-24089.90857	1833	294460888	ADE76017.1	467	2.5e-44	unknown [Picea sitchensis]										Q9ZPY1	337	4.1e-30	Pyridoxine/pyridoxamine 5'-phosphate oxidase 2 OS=Arabidopsis thaliana GN=PPOX2 PE=1 SV=2	PF12766	Pyridoxamine 5'-phosphate oxidase			GO:0010181	FMN binding
Cluster-24089.90856	2031	294460888	ADE76017.1	412	6.5e-38	unknown [Picea sitchensis]										Q9ZPY1	294	4.4e-25	Pyridoxine/pyridoxamine 5'-phosphate oxidase 2 OS=Arabidopsis thaliana GN=PPOX2 PE=1 SV=2	PF12766	Pyridoxamine 5'-phosphate oxidase			GO:0010181	FMN binding
Cluster-24089.90859	820
Cluster-24089.90858	1072	545366713	XP_005648242.1	1326	3.6e-144	mitochondrial phosphate carrier 1, minor isoform [Coccomyxa subellipsoidea C-169]>gi|384250218|gb|EIE23698.1| mitochondrial phosphate carrier 1, minor isoform [Coccomyxa subellipsoidea C-169]	56348896	CR693913.2	89	1.59e-36	Tetraodon nigroviridis full-length cDNA	K15102	SLC25A3, PHC, PIC	solute carrier family 25 (mitochondrial phosphate transporter), member 3	http://www.genome.jp/dbget-bin/www_bget?ko:K15102	Q9FMU6	1170	6.1e-127	Mitochondrial phosphate carrier protein 3, mitochondrial OS=Arabidopsis thaliana GN=MPT3 PE=2 SV=1			GO:0006810	transport			GO:0016021	integral component of membrane	KOG0767	Mitochondrial phosphate carrier protein
Cluster-33523.0	2067	545357837	XP_005644518.1	321	2.4e-27	hypothetical protein COCSUDRAFT_58210 [Coccomyxa subellipsoidea C-169]>gi|384246484|gb|EIE19974.1| hypothetical protein COCSUDRAFT_58210 [Coccomyxa subellipsoidea C-169]										Q9Z899	153	1e-08	Probable outer membrane protein pmp6 OS=Chlamydia pneumoniae GN=pmp6 PE=2 SV=2
Cluster-4354.0	793
Cluster-59864.0	1139																			PF05326	Seminal vesicle autoantigen (SVA)					GO:0005576	extracellular region
Cluster-17198.0	291
Cluster-17198.1	659																			PF02601//PF10486	Exonuclease VII, large subunit//Phosphoinositide 3-kinase gamma adapter protein p101 subunit	GO:0006308	DNA catabolic process	GO:0008855//GO:0046935	exodeoxyribonuclease VII activity//1-phosphatidylinositol-3-kinase regulator activity	GO:0005944//GO:0009318	phosphatidylinositol 3-kinase complex, class IB//exodeoxyribonuclease VII complex
Cluster-47628.0	714	159477201	XP_001696699.1	500	1.4e-48	ribosomal protein S10, component of cytosolic 80S ribosome and 40S small subunit [Chlamydomonas reinhardtii]>gi|158275028|gb|EDP00807.1| ribosomal protein S10 [Chlamydomonas reinhardtii]	836005407	XM_004975571.2	99	2.88e-42	PREDICTED: Setaria italica 40S ribosomal protein S10 (LOC101757236), mRNA	K02947	RP-S10e, RPS10	small subunit ribosomal protein S10e	http://www.genome.jp/dbget-bin/www_bget?ko:K02947	Q9FFS8	432	1.5e-41	40S ribosomal protein S10-2 OS=Arabidopsis thaliana GN=RPS10B PE=2 SV=1							GO:0016020//GO:0005618//GO:0022626//GO:0009507	membrane//cell wall//cytosolic ribosome//chloroplast	KOG3344	40s ribosomal protein s10
Cluster-811.0	508
Cluster-24089.79748	893
Cluster-24089.79749	1437	116788475	ABK24893.1	351	5.5e-31	unknown [Picea sitchensis]
Cluster-24089.79744	1022	326503088	BAJ99169.1	736	8.8e-76	predicted protein [Hordeum vulgare subsp. vulgare]	631371905	XM_007922142.1	313	4.57e-161	Pseudocercospora fijiensis CIRAD86 hypothetical protein partial mRNA	K02981	RP-S2e, RPS2	small subunit ribosomal protein S2e	http://www.genome.jp/dbget-bin/www_bget?ko:K02981	O74892	736	1.2e-76	40S ribosomal protein S2 OS=Schizosaccharomyces pombe (strain 972 / ATCC 24843) GN=rps2 PE=1 SV=1	PF00333//PF03719	Ribosomal protein S5, N-terminal domain//Ribosomal protein S5, C-terminal domain	GO:0042254//GO:0006412	ribosome biogenesis//translation	GO:0003735//GO:0003723	structural constituent of ribosome//RNA binding	GO:0005840	ribosome	KOG0877	40S ribosomal protein S2/30S ribosomal protein S5
Cluster-24089.79745	355	326503088	BAJ99169.1	255	1.8e-20	predicted protein [Hordeum vulgare subsp. vulgare]	758189877	XM_011319016.1	81	1.39e-32	Fusarium graminearum PH-1 40S ribosomal protein S2 mRNA	K02981	RP-S2e, RPS2	small subunit ribosomal protein S2e	http://www.genome.jp/dbget-bin/www_bget?ko:K02981	Q8L8Y0	235	5.3e-19	40S ribosomal protein S2-1 OS=Arabidopsis thaliana GN=RPS2A PE=2 SV=2	PF00333	Ribosomal protein S5, N-terminal domain	GO:0042254//GO:0006412	ribosome biogenesis//translation	GO:0003723//GO:0003735	RNA binding//structural constituent of ribosome	GO:0005840	ribosome	KOG0877	40S ribosomal protein S2/30S ribosomal protein S5
Cluster-24089.79746	451
Cluster-24089.79747	385
Cluster-24089.79740	294	302796255	XP_002979890.1	244	2.8e-19	hypothetical protein SELMODRAFT_111647 [Selaginella moellendorffii]>gi|302813545|ref|XP_002988458.1| hypothetical protein SELMODRAFT_127857 [Selaginella moellendorffii]>gi|300143860|gb|EFJ10548.1| hypothetical protein SELMODRAFT_127857 [Selaginella moellendorffii]>gi|300152650|gb|EFJ19292.1| hypothetical protein SELMODRAFT_111647 [Selaginella moellendorffii]										C0SVM5	206	1e-15	B-box zinc finger protein 19 OS=Arabidopsis thaliana GN=BBX19 PE=2 SV=1	PF06422	CDR ABC transporter	GO:0006810	transport	GO:0005524//GO:0008270//GO:0042626	ATP binding//zinc ion binding//ATPase activity, coupled to transmembrane movement of substances	GO:0016021//GO:0005622	integral component of membrane//intracellular
Cluster-24089.79741	1170	595801572	XP_007201842.1	230	4.8e-17	hypothetical protein PRUPE_ppa011488mg [Prunus persica]>gi|462397242|gb|EMJ03041.1| hypothetical protein PRUPE_ppa011488mg [Prunus persica]										C0SVM5	153	5.7e-09	B-box zinc finger protein 19 OS=Arabidopsis thaliana GN=BBX19 PE=2 SV=1
Cluster-24089.79742	714	743914433	XP_011001145.1	836	1.6e-87	PREDICTED: vesicle-associated protein 4-2-like [Populus euphratica]	349727437	FQ393933.1	331	3.1e-171	Vitis vinifera clone SS0AFA23YH08					Q8VYN2	761	1.1e-79	Vesicle-associated protein 4-2 OS=Arabidopsis thaliana GN=PVA42 PE=1 SV=1									KOG0439	VAMP-associated protein involved in inositol metabolism
Cluster-24089.79743	298	545374674	XP_005651594.1	453	1.7e-43	ribosomal protein S2 component of cytosolic 80S ribosome and 40S small subunit [Coccomyxa subellipsoidea C-169]>gi|384253576|gb|EIE27050.1| ribosomal protein S2 component of cytosolic 80S ribosome and 40S small subunit [Coccomyxa subellipsoidea C-169]	636605906	XM_008035897.1	139	6.53e-65	Trametes versicolor FP-101664 SS1 40S ribosomal protein S2 partial mRNA	K02981	RP-S2e, RPS2	small subunit ribosomal protein S2e	http://www.genome.jp/dbget-bin/www_bget?ko:K02981	P27685	448	8.9e-44	40S ribosomal protein S2 OS=Dictyostelium discoideum GN=rps2 PE=1 SV=1	PF03719//PF00333	Ribosomal protein S5, C-terminal domain//Ribosomal protein S5, N-terminal domain	GO:0006412//GO:0042254	translation//ribosome biogenesis	GO:0003723//GO:0003735	RNA binding//structural constituent of ribosome	GO:0005840//GO:0015935	ribosome//small ribosomal subunit	KOG0877	40S ribosomal protein S2/30S ribosomal protein S5
Cluster-45739.0	466
Cluster-14738.0	712	545712142	XP_005708376.1	275	1.8e-22	short-chain dehydrogenase/reductase SDR [Galdieria sulphuraria]>gi|452824856|gb|EME31856.1| short-chain dehydrogenase/reductase SDR [Galdieria sulphuraria]	315053224	XM_003175938.1	98	1.03e-41	Arthroderma gypseum CBS 118893 mannitol dehydrogenase (MGYG_00078) mRNA, complete cds					P0C0Y4	814	7.8e-86	Probable NADP-dependent mannitol dehydrogenase OS=Alternaria alternata PE=1 SV=2	PF03435//PF00106//PF02826//PF01983	Saccharopine dehydrogenase NADP binding domain//short chain dehydrogenase//D-isomer specific 2-hydroxyacid dehydrogenase, NAD binding domain//Guanylyl transferase CofC like	GO:0055114//GO:0008152	oxidation-reduction process//metabolic process	GO:0051287//GO:0016779//GO:0016491	NAD binding//nucleotidyltransferase activity//oxidoreductase activity			KOG0725	Reductases with broad range of substrate specificities
Cluster-24089.47820	1565	224286530	ACN40971.1	1986	1.5e-220	unknown [Picea sitchensis]	270144330	BT111282.1	139	3.77e-64	Picea glauca clone GQ03235_G03 mRNA sequence	K00454	LOX2S	lipoxygenase	http://www.genome.jp/dbget-bin/www_bget?ko:K00454	Q8H016	1884	1.4e-209	Probable lipoxygenase 6 OS=Oryza sativa subsp. japonica GN=Os03g0179900 PE=2 SV=2	PF00305	Lipoxygenase	GO:0055114	oxidation-reduction process	GO:0016702//GO:0046872	oxidoreductase activity, acting on single donors with incorporation of molecular oxygen, incorporation of two atoms of oxygen//metal ion binding
Cluster-24089.47821	1627	224286530	ACN40971.1	2134	1.1e-237	unknown [Picea sitchensis]	270144330	BT111282.1	187	8.14e-91	Picea glauca clone GQ03235_G03 mRNA sequence	K00454	LOX2S	lipoxygenase	http://www.genome.jp/dbget-bin/www_bget?ko:K00454	Q8H016	1954	1.1e-217	Probable lipoxygenase 6 OS=Oryza sativa subsp. japonica GN=Os03g0179900 PE=2 SV=2	PF00305	Lipoxygenase	GO:0055114	oxidation-reduction process	GO:0016702//GO:0046872	oxidoreductase activity, acting on single donors with incorporation of molecular oxygen, incorporation of two atoms of oxygen//metal ion binding
Cluster-24089.47822	851	224286530	ACN40971.1	419	4.2e-39	unknown [Picea sitchensis]	270144330	BT111282.1	53	1.29e-16	Picea glauca clone GQ03235_G03 mRNA sequence	K00454	LOX2S	lipoxygenase	http://www.genome.jp/dbget-bin/www_bget?ko:K00454	Q9CAG3	363	1.8e-33	Lipoxygenase 6, chloroplastic OS=Arabidopsis thaliana GN=LOX6 PE=2 SV=1	PF00305	Lipoxygenase	GO:0055114	oxidation-reduction process	GO:0046872//GO:0016702	metal ion binding//oxidoreductase activity, acting on single donors with incorporation of molecular oxygen, incorporation of two atoms of oxygen
Cluster-11368.0	745																			PF10186//PF03938//PF04111//PF00601//PF07851//PF02601	Vacuolar sorting 38 and autophagy-related subunit 14//Outer membrane protein (OmpH-like)//Autophagy protein Apg6//Influenza non-structural protein (NS2)//TMPIT-like protein//Exonuclease VII, large subunit	GO:0010508//GO:0006405//GO:0006308//GO:0006914	positive regulation of autophagy//RNA export from nucleus//DNA catabolic process//autophagy	GO:0008855//GO:0051082	exodeoxyribonuclease VII activity//unfolded protein binding	GO:0009318//GO:0016021//GO:0042025	exodeoxyribonuclease VII complex//integral component of membrane//host cell nucleus
Cluster-24089.47824	2481	148909260	ABR17730.1	2788	0	unknown [Picea sitchensis]	148909259	EF677935.1	1087	0	Picea sitchensis clone WS0279_E09 unknown mRNA	K15376	GPHN	gephyrin	http://www.genome.jp/dbget-bin/www_bget?ko:K15376	Q39054	2139	6.2e-239	Molybdopterin biosynthesis protein CNX1 OS=Arabidopsis thaliana GN=CNX1 PE=1 SV=2	PF04509//PF03454//PF03453	CheC-like family//MoeA C-terminal region (domain IV)//MoeA N-terminal region (domain I and II)	GO:0032324	molybdopterin cofactor biosynthetic process	GO:0016787	hydrolase activity			KOG2371	Molybdopterin biosynthesis protein
Cluster-24089.47825	927	223674391	ACN12960.1	234	1.3e-17	R2R3-MYB transcription factor MYB5, partial [Pinus taeda]						K09422	MYBP	myb proto-oncogene protein, plant	http://www.genome.jp/dbget-bin/www_bget?ko:K09422	Q9S9K9	159	9e-10	Transcription factor MYB3 OS=Arabidopsis thaliana GN=MYB3 PE=1 SV=1
Cluster-24089.47826	692																			PF03917	Eukaryotic glutathione synthase, ATP binding domain	GO:0006750	glutathione biosynthetic process	GO:0005524//GO:0004363	ATP binding//glutathione synthase activity
Cluster-24089.47827	8812	294462548	ADE76820.1	1085	2.6e-115	unknown [Picea sitchensis]	294462547	BT123504.1	298	8.85e-152	Picea sitchensis clone WS04714_A11 unknown mRNA	K13162	PCBP2_3_4	poly(rC)-binding protein 2/3/4	http://www.genome.jp/dbget-bin/www_bget?ko:K13162	P58223	417	1e-38	KH domain-containing protein At4g18375 OS=Arabidopsis thaliana GN=At4g18375 PE=2 SV=1	PF07650//PF13184//PF00013//PF13014	KH domain//NusA-like KH domain//KH domain//KH domain			GO:0003723	RNA binding
Cluster-24089.47828	1718	148909396	ABR17796.1	1028	2.1e-109	unknown [Picea sitchensis]						K07304	msrA	peptide-methionine (S)-S-oxide reductase	http://www.genome.jp/dbget-bin/www_bget?ko:K07304	Q9SL43	717	3.3e-74	Peptide methionine sulfoxide reductase A5 OS=Arabidopsis thaliana GN=MSRA5 PE=2 SV=1	PF01625//PF03852	Peptide methionine sulfoxide reductase//DNA mismatch endonuclease Vsr	GO:0006464//GO:0055114//GO:0006298	cellular protein modification process//oxidation-reduction process//mismatch repair	GO:0004519//GO:0008113	endonuclease activity//peptide-methionine (S)-S-oxide reductase activity			KOG1635	Peptide methionine sulfoxide reductase
Cluster-24089.47829	764
Cluster-46703.0	850	570977729	ETP39200.1	455	2.8e-43	hypothetical protein F442_13329 [Phytophthora parasitica P10297]										O94564	491	2.6e-48	Zinc-type alcohol dehydrogenase-like protein C1773.06c OS=Schizosaccharomyces pombe (strain 972 / ATCC 24843) GN=SPBC1773.06c PE=3 SV=1	PF00107//PF00208//PF08240	Zinc-binding dehydrogenase//Glutamate/Leucine/Phenylalanine/Valine dehydrogenase//Alcohol dehydrogenase GroES-like domain	GO:0006520//GO:0055114	cellular amino acid metabolic process//oxidation-reduction process	GO:0016491	oxidoreductase activity			KOG1198	Zinc-binding oxidoreductase
Cluster-13564.0	969
Cluster-24089.91720	807	301111870	XP_002905014.1	642	5.5e-65	superoxide dismutase, mitochondrial precursor [Phytophthora infestans T30-4]>gi|262095344|gb|EEY53396.1| superoxide dismutase, mitochondrial precursor [Phytophthora infestans T30-4]	115391186	XM_001213098.1	167	5.18e-80	Aspergillus terreus NIH2624 superoxide dismutase, mitochondrial precursor (ATEG_03920) partial mRNA	K04564	SOD2	superoxide dismutase, Fe-Mn family	http://www.genome.jp/dbget-bin/www_bget?ko:K04564	P00447	654	3.1e-67	Superoxide dismutase [Mn], mitochondrial OS=Saccharomyces cerevisiae (strain ATCC 204508 / S288c) GN=SOD2 PE=1 SV=1	PF02777//PF00081//PF00465	Iron/manganese superoxide dismutases, C-terminal domain//Iron/manganese superoxide dismutases, alpha-hairpin domain//Iron-containing alcohol dehydrogenase	GO:0055114//GO:0006801	oxidation-reduction process//superoxide metabolic process	GO:0016491//GO:0046872//GO:0004784	oxidoreductase activity//metal ion binding//superoxide dismutase activity			KOG0876	Manganese superoxide dismutase
Cluster-24089.91721	282	544216599	XP_005538444.1	189	6.5e-13	mitochondrial Mn superoxide dismutase [Cyanidioschyzon merolae strain 10D]>gi|449019006|dbj|BAM82408.1| mitochondrial Mn superoxide dismutase [Cyanidioschyzon merolae strain 10D]	628057799	XM_007697203.1	104	1.76e-45	Cochliobolus sativus ND90Pr hypothetical protein mRNA	K04564	SOD2	superoxide dismutase, Fe-Mn family	http://www.genome.jp/dbget-bin/www_bget?ko:K04564	Q9UQX0	212	2e-16	Superoxide dismutase [Mn], mitochondrial OS=Schizosaccharomyces pombe (strain 972 / ATCC 24843) GN=sod2 PE=1 SV=1	PF02777	Iron/manganese superoxide dismutases, C-terminal domain	GO:0055114//GO:0006801	oxidation-reduction process//superoxide metabolic process	GO:0046872//GO:0004784	metal ion binding//superoxide dismutase activity			KOG0876	Manganese superoxide dismutase
Cluster-24089.91722	561	723802046	NP_001289776.1	501	8.6e-49	superoxide dismutase [Mn], mitochondrial-like [Nelumbo nucifera]>gi|60502316|gb|AAX22235.1| mitochondrial manganese superoxide dismutase [Nelumbo nucifera]>gi|110433619|gb|ABA10483.2| manganese superoxide dismutase [Nelumbo nucifera]	16904074	AF434197.1	44	8.39e-12	Rhodotorula glutinis superoxide dismutase mRNA, complete cds	K04564	SOD2	superoxide dismutase, Fe-Mn family	http://www.genome.jp/dbget-bin/www_bget?ko:K04564	P00447	540	3.6e-54	Superoxide dismutase [Mn], mitochondrial OS=Saccharomyces cerevisiae (strain ATCC 204508 / S288c) GN=SOD2 PE=1 SV=1	PF00081//PF02777	Iron/manganese superoxide dismutases, alpha-hairpin domain//Iron/manganese superoxide dismutases, C-terminal domain	GO:0055114//GO:0006801	oxidation-reduction process//superoxide metabolic process	GO:0046872//GO:0004784	metal ion binding//superoxide dismutase activity			KOG0876	Manganese superoxide dismutase
Cluster-24089.91723	3677	695054153	XP_009415198.1	875	2.4e-91	PREDICTED: putative leucine-rich repeat receptor-like serine/threonine-protein kinase At2g19230 isoform X1 [Musa acuminata subsp. malaccensis]										O64483	829	7.3e-87	Senescence-induced receptor-like serine/threonine-protein kinase OS=Arabidopsis thaliana GN=SIRK PE=2 SV=1	PF07714//PF00069	Protein tyrosine kinase//Protein kinase domain	GO:0006468	protein phosphorylation	GO:0004672//GO:0005524	protein kinase activity//ATP binding
Cluster-24089.91724	3417	720049235	XP_010271376.1	935	2.5e-98	PREDICTED: probable leucine-rich repeat receptor-like protein kinase At2g28990 [Nelumbo nucifera]										O64483	869	1.6e-91	Senescence-induced receptor-like serine/threonine-protein kinase OS=Arabidopsis thaliana GN=SIRK PE=2 SV=1	PF00069//PF13855//PF00560//PF07714	Protein kinase domain//Leucine rich repeat//Leucine Rich Repeat//Protein tyrosine kinase	GO:0006468	protein phosphorylation	GO:0005524//GO:0004672//GO:0005515	ATP binding//protein kinase activity//protein binding
Cluster-24089.91725	1187																			PF01576//PF06156//PF04977//PF00170	Myosin tail//Protein of unknown function (DUF972)//Septum formation initiator//bZIP transcription factor	GO:0006260//GO:0006355//GO:0007049	DNA replication//regulation of transcription, DNA-templated//cell cycle	GO:0003774//GO:0003700//GO:0043565	motor activity//transcription factor activity, sequence-specific DNA binding//sequence-specific DNA binding	GO:0005667//GO:0016459	transcription factor complex//myosin complex
Cluster-24089.91726	1573	545366593	XP_005648184.1	668	1e-67	Metallo-dependent phosphatase, partial [Coccomyxa subellipsoidea C-169]>gi|384250160|gb|EIE23640.1| Metallo-dependent phosphatase, partial [Coccomyxa subellipsoidea C-169]														PF04121//PF16358//PF00149	Nuclear pore protein 84 / 107//RcsF lipoprotein//Calcineurin-like phosphoesterase	GO:0006810//GO:0035556	transport//intracellular signal transduction	GO:0016787	hydrolase activity	GO:0009279//GO:0005643	cell outer membrane//nuclear pore
Cluster-24089.91727	624																			PF10392//PF02388//PF01496//PF05008	Golgi transport complex subunit 5//FemAB family//V-type ATPase 116kDa subunit family//Vesicle transport v-SNARE protein N-terminus	GO:0006886//GO:0015991//GO:0006891//GO:0015992//GO:0009252	intracellular protein transport//ATP hydrolysis coupled proton transport//intra-Golgi vesicle-mediated transport//proton transport//peptidoglycan biosynthetic process	GO:0015078//GO:0016755	hydrogen ion transmembrane transporter activity//transferase activity, transferring amino-acyl groups	GO:0016020//GO:0033179//GO:0017119	membrane//proton-transporting V-type ATPase, V0 domain//Golgi transport complex
Cluster-24089.36237	824	168015786	XP_001760431.1	675	8.4e-69	predicted protein [Physcomitrella patens]>gi|162688445|gb|EDQ74822.1| predicted protein [Physcomitrella patens]	545711461	XM_005707980.1	37	9.79e-08	Galdieria sulphuraria ATP-dependent RNA helicase (Gasu_11930) mRNA, complete cds	K12823	DDX5, DBP2	ATP-dependent RNA helicase DDX5/DBP2	http://www.genome.jp/dbget-bin/www_bget?ko:K12823	Q8H136	641	1e-65	DEAD-box ATP-dependent RNA helicase 14 OS=Arabidopsis thaliana GN=RH14 PE=1 SV=2					GO:0003676//GO:0008026//GO:0005524	nucleic acid binding//ATP-dependent helicase activity//ATP binding			KOG0331	ATP-dependent RNA helicase
Cluster-24089.91729	879	545367410	XP_005648532.1	449	1.4e-42	hypothetical protein COCSUDRAFT_53177 [Coccomyxa subellipsoidea C-169]>gi|384250509|gb|EIE23988.1| hypothetical protein COCSUDRAFT_53177 [Coccomyxa subellipsoidea C-169]						K13118	DGCR14	protein DGCR14	http://www.genome.jp/dbget-bin/www_bget?ko:K13118	O70279	186	6.4e-13	Protein DGCR14 OS=Mus musculus GN=Dgcr14 PE=2 SV=2	PF07267	Nucleopolyhedrovirus capsid protein P87					GO:0019028	viral capsid	KOG2627	Nuclear protein ES2
Cluster-3420.0	925
Cluster-25640.0	779
Cluster-47492.0	1203	586682049	XP_006840930.1	580	1.3e-57	PREDICTED: protein XRI1 isoform X2 [Amborella trichopoda]>gi|548842785|gb|ERN02605.1| hypothetical protein AMTR_s00087p00169870 [Amborella trichopoda]										Q6NLW5	335	4.6e-30	Protein XRI1 OS=Arabidopsis thaliana GN=XRI1 PE=1 SV=2
Cluster-67870.0	1125	612390235	XP_007510639.1	175	1.1e-10	glycosyl transferase family 2 [Bathycoccus prasinos]>gi|412990800|emb|CCO18172.1| glycosyl transferase family 2 [Bathycoccus prasinos]														PF05044	Homeo-prospero domain			GO:0003677	DNA binding
Cluster-54419.1	1032
Cluster-23048.0	455
Cluster-29557.0	927	147864527	CAN80491.1	371	1.7e-33	hypothetical protein VITISV_042679 [Vitis vinifera]										Q7LHG5	166	1.4e-10	Transposon Ty3-I Gag-Pol polyprotein OS=Saccharomyces cerevisiae (strain ATCC 204508 / S288c) GN=TY3B-I PE=3 SV=2
Cluster-24089.99535	418	545373416	XP_005651075.1	177	2.4e-11	nucleic acid-binding protein [Coccomyxa subellipsoidea C-169]>gi|384253056|gb|EIE26531.1| nucleic acid-binding protein [Coccomyxa subellipsoidea C-169]						K03236	EIF1A	translation initiation factor 1A	http://www.genome.jp/dbget-bin/www_bget?ko:K03236	P47813	174	7.4e-12	Eukaryotic translation initiation factor 1A, X-chromosomal OS=Homo sapiens GN=EIF1AX PE=1 SV=2			GO:0006446//GO:0006413	regulation of translational initiation//translational initiation	GO:0003743	translation initiation factor activity	GO:0005840	ribosome	KOG3403	Translation initiation factor 1A (eIF-1A)
Cluster-24089.99534	338
Cluster-24089.99537	1396	545371008	XP_005650106.1	154	3.7e-08	oxoglutarate:malate antiporter, partial [Coccomyxa subellipsoidea C-169]>gi|384252085|gb|EIE25562.1| oxoglutarate:malate antiporter, partial [Coccomyxa subellipsoidea C-169]										Q41364	141	1.7e-07	Dicarboxylate transporter 1, chloroplastic OS=Spinacia oleracea GN=DIT1 PE=1 SV=1
Cluster-24089.99536	308	330040342	XP_003239865.1	151	1.8e-08	eukaryotic translation initiation factor 1A [Cryptomonas paramecium]>gi|327206790|gb|AEA38967.1| eukaryotic translation initiation factor 1A [Cryptomonas paramecium]	628271267	XM_007729148.1	104	1.94e-45	Capronia coronata CBS 617.96 translation initiation factor 1A partial mRNA					Q54YJ6	150	3.3e-09	Eukaryotic translation initiation factor 1A OS=Dictyostelium discoideum GN=eif1a PE=3 SV=1	PF01176	Translation initiation factor 1A / IF-1	GO:0006446//GO:0006413	regulation of translational initiation//translational initiation	GO:0003723//GO:0003743	RNA binding//translation initiation factor activity	GO:0005840	ribosome	KOG3403	Translation initiation factor 1A (eIF-1A)
Cluster-24089.99531	388
Cluster-24089.99530	666	551630897	XP_005818359.1	248	2.2e-19	hypothetical protein GUITHDRAFT_122426 [Guillardia theta CCMP2712]>gi|428162203|gb|EKX31379.1| hypothetical protein GUITHDRAFT_122426 [Guillardia theta CCMP2712]	684158317	XM_009154789.1	100	7.45e-43	Exophiala dermatitidis NIH/UT8656 DnaJ protein, subfamily B, member 4 partial mRNA	K09503	DNAJA2	DnaJ homolog subfamily A member 2	http://www.genome.jp/dbget-bin/www_bget?ko:K09503	Q8WW22	265	3.3e-22	DnaJ homolog subfamily A member 4 OS=Homo sapiens GN=DNAJA4 PE=1 SV=1									KOG0712	Molecular chaperone (DnaJ superfamily)
Cluster-24089.99533	475																			PF00232	Glycosyl hydrolase family 1	GO:0005975	carbohydrate metabolic process	GO:0004553	hydrolase activity, hydrolyzing O-glycosyl compounds
Cluster-24089.99532	1151
Cluster-24089.99539	910	545371008	XP_005650106.1	731	3e-75	oxoglutarate:malate antiporter, partial [Coccomyxa subellipsoidea C-169]>gi|384252085|gb|EIE25562.1| oxoglutarate:malate antiporter, partial [Coccomyxa subellipsoidea C-169]	302848660	XM_002955816.1	76	2.27e-29	Volvox carteri f. nagariensis hypothetical protein, mRNA					Q41364	615	1.2e-62	Dicarboxylate transporter 1, chloroplastic OS=Spinacia oleracea GN=DIT1 PE=1 SV=1	PF00939//PF03600	Sodium:sulfate symporter transmembrane region//Citrate transporter	GO:0006814//GO:0055085//GO:0006810	sodium ion transport//transmembrane transport//transport	GO:0005215	transporter activity	GO:0016021//GO:0016020	integral component of membrane//membrane
Cluster-24089.99538	790	545371008	XP_005650106.1	964	2.5e-102	oxoglutarate:malate antiporter, partial [Coccomyxa subellipsoidea C-169]>gi|384252085|gb|EIE25562.1| oxoglutarate:malate antiporter, partial [Coccomyxa subellipsoidea C-169]	545371007	XM_005650049.1	257	4.72e-130	Coccomyxa subellipsoidea C-169 oxoglutarate:malate antiporter partial mRNA					Q41364	751	1.7e-78	Dicarboxylate transporter 1, chloroplastic OS=Spinacia oleracea GN=DIT1 PE=1 SV=1	PF03600//PF00939	Citrate transporter//Sodium:sulfate symporter transmembrane region	GO:0006810//GO:0044765//GO:0055085//GO:0006814	transport//single-organism transport//transmembrane transport//sodium ion transport	GO:0005215	transporter activity	GO:0016021//GO:0016020	integral component of membrane//membrane
Cluster-49505.0	799	545373988	XP_005651305.1	456	2e-43	malic-domain-containing protein [Coccomyxa subellipsoidea C-169]>gi|384253286|gb|EIE26761.1| malic-domain-containing protein [Coccomyxa subellipsoidea C-169]						K00029	E1.1.1.40, maeB	malate dehydrogenase (oxaloacetate-decarboxylating)(NADP+)	http://www.genome.jp/dbget-bin/www_bget?ko:K00029	P43279	369	3.5e-34	NADP-dependent malic enzyme, chloroplastic OS=Oryza sativa subsp. japonica GN=ME6 PE=2 SV=2	PF00390	Malic enzyme, N-terminal domain	GO:0006099//GO:0055114//GO:0006090//GO:0015976//GO:0006108//GO:0044710	tricarboxylic acid cycle//oxidation-reduction process//pyruvate metabolic process//carbon utilization//malate metabolic process//single-organism metabolic process	GO:0004471//GO:0004470//GO:0016616//GO:0000166	malate dehydrogenase (decarboxylating) (NAD+) activity//malic enzyme activity//oxidoreductase activity, acting on the CH-OH group of donors, NAD or NADP as acceptor//nucleotide binding			KOG1257	NADP+-dependent malic enzyme
Cluster-13650.0	1087	255566811	XP_002524389.1	193	8.7e-13	protein binding protein, putative [Ricinus communis]>gi|223536350|gb|EEF38000.1| protein binding protein, putative [Ricinus communis]						K18749	LSM14, RAP55, SCD6	protein LSM14	http://www.genome.jp/dbget-bin/www_bget?ko:K18749	Q9HGL3	203	8.4e-15	Protein sum2 OS=Schizosaccharomyces pombe (strain 972 / ATCC 24843) GN=sum2 PE=1 SV=1	PF06657	Centrosome microtubule-binding domain of Cep57			GO:0008017	microtubule binding	GO:0045298	tubulin complex	KOG1073	Uncharacterized mRNA-associated protein RAP55
Cluster-38596.0	1833	5734736	AAD50001.1	344	4.5e-30	Hypothetical protein [Arabidopsis thaliana]										P92519	249	6.6e-20	Uncharacterized mitochondrial protein AtMg00810 OS=Arabidopsis thaliana GN=AtMg00810 PE=4 SV=1	PF05706	Cyclin-dependent kinase inhibitor 3 (CDKN3)	GO:0006570//GO:0006470	tyrosine metabolic process//protein dephosphorylation	GO:0004725//GO:0004721	protein tyrosine phosphatase activity//phosphoprotein phosphatase activity
Cluster-25233.0	1070	546305184	XP_005712560.1	482	2.6e-46	similar to nifU-like iron-sulfur cluster protein Isu1 [Chondrus crispus]>gi|507108879|emb|CDF32759.1| similar to nifU-like iron-sulfur cluster protein Isu1 [Chondrus crispus]										Q6CFQ0	534	3.4e-53	Iron sulfur cluster assembly protein 1, mitochondrial OS=Yarrowia lipolytica (strain CLIB 122 / E 150) GN=ISU1 PE=3 SV=1	PF01592	NifU-like N terminal domain	GO:0016226	iron-sulfur cluster assembly	GO:0005506//GO:0051536	iron ion binding//iron-sulfur cluster binding			KOG3361	Iron binding protein involved in Fe-S cluster formation
Cluster-27753.0	724	727420608	XP_010432250.1	481	2.3e-46	PREDICTED: peptide methionine sulfoxide reductase B3-like [Camelina sativa]	667839608	XM_007785782.1	165	5.99e-79	Coniosporium apollinis CBS 100218 methionine-R-sulfoxide reductase SelR partial mRNA	K07305	msrB	peptide-methionine (R)-S-oxide reductase	http://www.genome.jp/dbget-bin/www_bget?ko:K07305	Q9Y7K1	472	3.6e-46	Uncharacterized protein C216.04c OS=Schizosaccharomyces pombe (strain 972 / ATCC 24843) GN=SPBC216.04c PE=3 SV=1	PF01641	SelR domain	GO:0055114	oxidation-reduction process	GO:0033743	peptide-methionine (R)-S-oxide reductase activity			KOG0856	Predicted pilin-like transcription factor
Cluster-55925.0	378
Cluster-57794.0	1100	545374783	XP_005651636.1	620	2.7e-62	DEAD-domain-containing protein [Coccomyxa subellipsoidea C-169]>gi|384253618|gb|EIE27092.1| DEAD-domain-containing protein [Coccomyxa subellipsoidea C-169]										Q56X76	511	1.6e-50	DEAD-box ATP-dependent RNA helicase 39 OS=Arabidopsis thaliana GN=RH39 PE=2 SV=2	PF00270	DEAD/DEAH box helicase			GO:0005524//GO:0003676	ATP binding//nucleic acid binding
Cluster-25741.0	760
Cluster-24089.56556	2619																			PF01439	Metallothionein			GO:0046872	metal ion binding
Cluster-24089.56557	1107	116779454	ABK21290.1	198	2.3e-13	unknown [Picea sitchensis]>gi|116793506|gb|ABK26772.1| unknown [Picea sitchensis]										A0AT31	159	1.1e-09	Non-specific lipid-transfer protein 5 OS=Lens culinaris PE=3 SV=1
Cluster-24089.56554	1775	116784211	ABK23258.1	1213	7.5e-131	unknown [Picea sitchensis]>gi|224286549|gb|ACN40980.1| unknown [Picea sitchensis]	116792628	EF087184.1	557	0	Picea sitchensis clone WS02750_H19 unknown mRNA	K15296	NAPA, SNAPA, SEC17	alpha-soluble NSF attachment protein	http://www.genome.jp/dbget-bin/www_bget?ko:K15296	Q9SPE6	1081	2.1e-116	Alpha-soluble NSF attachment protein 2 OS=Arabidopsis thaliana GN=ASNAP2 PE=1 SV=1	PF00515//PF13414//PF13181//PF13176	Tetratricopeptide repeat//TPR repeat//Tetratricopeptide repeat//Tetratricopeptide repeat	GO:0006886	intracellular protein transport	GO:0005515	protein binding	GO:0005622	intracellular	KOG1586	Protein required for fusion of vesicles in vesicular transport, alpha-SNAP
Cluster-24089.56555	1453	116781974	ABK22322.1	1245	1.2e-134	unknown [Picea sitchensis]>gi|116782831|gb|ABK22679.1| unknown [Picea sitchensis]>gi|224284198|gb|ACN39835.1| unknown [Picea sitchensis]>gi|224285571|gb|ACN40504.1| unknown [Picea sitchensis]>gi|224286248|gb|ACN40833.1| unknown [Picea sitchensis]	148909583	EF678105.1	521	0	Picea sitchensis clone WS02822_J19 unknown mRNA	K02987	RP-S4e, RPS4	small subunit ribosomal protein S4e	http://www.genome.jp/dbget-bin/www_bget?ko:K02987	O22424	1126	1.1e-121	40S ribosomal protein S4 OS=Zea mays GN=RPS4 PE=2 SV=1	PF01479	S4 domain	GO:0006412//GO:0042254	translation//ribosome biogenesis	GO:0003723//GO:0003735	RNA binding//structural constituent of ribosome	GO:0005840	ribosome	KOG0378	40S ribosomal protein S4
Cluster-24089.56552	2004	527188911	EPS60784.1	1494	2.2e-163	hypothetical protein M569_14017 [Genlisea aurea]	116787190	EF085097.1	645	0	Picea sitchensis clone WS0299_C11 unknown mRNA	K13025	EIF4A3, FAL1	ATP-dependent RNA helicase	http://www.genome.jp/dbget-bin/www_bget?ko:K13025	Q7ZVA6	1396	7.1e-153	Eukaryotic initiation factor 4A-III OS=Danio rerio GN=eif4a3 PE=2 SV=1	PF00270	DEAD/DEAH box helicase			GO:0003676//GO:0005524	nucleic acid binding//ATP binding			KOG0328	Predicted ATP-dependent RNA helicase FAL1, involved in rRNA maturation, DEAD-box superfamily
Cluster-24089.56553	1877	116787256	ABK24433.1	1639	3.2e-180	unknown [Picea sitchensis]	116788771	EF085698.1	506	0	Picea sitchensis clone WS0271_C10 unknown mRNA					Q6DBP4	1328	5.1e-145	Pectin acetylesterase 8 OS=Arabidopsis thaliana GN=PAE8 PE=2 SV=1	PF03283	Pectinacetylesterase			GO:0016787	hydrolase activity
Cluster-24089.56550	3111	568829482	XP_006469051.1	352	9.1e-31	PREDICTED: uncharacterized protein LOC102616640 [Citrus sinensis]														PF03589	Antitermination protein	GO:0006355	regulation of transcription, DNA-templated	GO:0003677	DNA binding
Cluster-24089.56551	4320	568829482	XP_006469051.1	352	1.3e-30	PREDICTED: uncharacterized protein LOC102616640 [Citrus sinensis]														PF03589	Antitermination protein	GO:0006355	regulation of transcription, DNA-templated	GO:0003677	DNA binding
Cluster-63136.0	502	116781217	ABK22009.1	317	1.7e-27	unknown [Picea sitchensis]										O80565	163	1.7e-10	Outer envelope pore protein 37, chloroplastic OS=Arabidopsis thaliana GN=OEP37 PE=2 SV=2
Cluster-46441.0	2131	545357319	XP_005644320.1	1472	8.3e-161	glycoside hydrolase [Coccomyxa subellipsoidea C-169]>gi|384246285|gb|EIE19776.1| glycoside hydrolase [Coccomyxa subellipsoidea C-169]										O64883	393	1.5e-36	Beta-glucosidase 26, peroxisomal OS=Arabidopsis thaliana GN=BGLU26 PE=1 SV=1	PF02449//PF00150//PF00232	Beta-galactosidase//Cellulase (glycosyl hydrolase family 5)//Glycosyl hydrolase family 1	GO:0006027//GO:0005975//GO:0046486//GO:0006687//GO:0006012	glycosaminoglycan catabolic process//carbohydrate metabolic process//glycerolipid metabolic process//glycosphingolipid metabolic process//galactose metabolic process	GO:0004553//GO:0003824//GO:0004565	hydrolase activity, hydrolyzing O-glycosyl compounds//catalytic activity//beta-galactosidase activity	GO:0009341	beta-galactosidase complex
Cluster-24089.56558	983	116779639	ABK21376.1	345	1.9e-30	unknown [Picea sitchensis]										Q43766	277	2e-23	Non-specific lipid-transfer protein 3 OS=Hordeum vulgare GN=LTP3 PE=3 SV=1	PF11789	Zinc-finger of the MIZ type in Nse subunit			GO:0008270	zinc ion binding
Cluster-24089.56559	4140	148909048	ABR17627.1	444	2.6e-41	unknown [Picea sitchensis]	568848328	XM_006477904.1	87	8.15e-35	PREDICTED: Citrus sinensis peroxisomal (S)-2-hydroxy-acid oxidase GLO1-like (LOC102617863), mRNA	K11517	HAO	(S)-2-hydroxy-acid oxidase	http://www.genome.jp/dbget-bin/www_bget?ko:K11517	Q9LRR9	384	3.3e-35	Peroxisomal (S)-2-hydroxy-acid oxidase GLO1 OS=Arabidopsis thaliana GN=GLO1 PE=1 SV=1	PF01645//PF01070//PF03060//PF01180//PF00977//PF00478	Conserved region in glutamate synthase//FMN-dependent dehydrogenase//Nitronate monooxygenase//Dihydroorotate dehydrogenase//Histidine biosynthesis protein//IMP dehydrogenase / GMP reductase domain	GO:0006537//GO:0000105//GO:0055114//GO:0006807	glutamate biosynthetic process//histidine biosynthetic process//oxidation-reduction process//nitrogen compound metabolic process	GO:0016627//GO:0016491//GO:0016638//GO:0003824//GO:0018580//GO:0015930	oxidoreductase activity, acting on the CH-CH group of donors//oxidoreductase activity//oxidoreductase activity, acting on the CH-NH2 group of donors//catalytic activity//nitronate monooxygenase activity//glutamate synthase activity	GO:0005737	cytoplasm	KOG0538	Glycolate oxidase
Cluster-21981.0	340															P31540	122	6.5e-06	Heat shock protein hsp98 OS=Neurospora crassa (strain ATCC 24698 / 74-OR23-1A / CBS 708.71 / DSM 1257 / FGSC 987) GN=hsp98 PE=1 SV=2	PF00587	tRNA synthetase class II core domain (G, H, P, S and T)	GO:0006418	tRNA aminoacylation for protein translation	GO:0000166//GO:0004812//GO:0005524	nucleotide binding//aminoacyl-tRNA ligase activity//ATP binding
Cluster-32690.0	681																			PF08988//PF15337	Type III secretion system, cytoplasmic E component of needle//Vascular protein family Vasculin-like 1	GO:0045893//GO:0009405//GO:0006351	positive regulation of transcription, DNA-templated//pathogenesis//transcription, DNA-templated	GO:0003700	transcription factor activity, sequence-specific DNA binding	GO:0005667//GO:0005634	transcription factor complex//nucleus
Cluster-31814.0	461
Cluster-47999.0	1402	545373505	XP_005651111.1	1131	1.9e-121	putative glutathione S-transferase [Coccomyxa subellipsoidea C-169]>gi|384253092|gb|EIE26567.1| putative glutathione S-transferase [Coccomyxa subellipsoidea C-169]						K07393	ECM4	putative glutathione S-transferase	http://www.genome.jp/dbget-bin/www_bget?ko:K07393	P42620	511	2.1e-50	Glutathionyl-hydroquinone reductase YqjG OS=Escherichia coli (strain K12) GN=yqjG PE=1 SV=1	PF13417//PF13409	Glutathione S-transferase, N-terminal domain//Glutathione S-transferase, N-terminal domain			GO:0005515	protein binding			KOG2903	Predicted glutathione S-transferase
Cluster-17588.0	583																			PF02655	ATP-grasp domain			GO:0005524//GO:0046872	ATP binding//metal ion binding
Cluster-44246.0	1771	685342695	XP_009107868.1	242	2.9e-18	PREDICTED: ubiquitin-like-specific protease ESD4 isoform X2 [Brassica rapa]						K08592	SENP1	sentrin-specific protease 1	http://www.genome.jp/dbget-bin/www_bget?ko:K08592	Q94F30	236	2e-18	Ubiquitin-like-specific protease ESD4 OS=Arabidopsis thaliana GN=ESD4 PE=1 SV=1	PF02902//PF01114	Ulp1 protease family, C-terminal catalytic domain//Colipase, N-terminal domain	GO:0006508//GO:0007586//GO:0016042	proteolysis//digestion//lipid catabolic process	GO:0008047//GO:0008234	enzyme activator activity//cysteine-type peptidase activity	GO:0005576	extracellular region
Cluster-11731.0	626
Cluster-62558.0	417	612387405	XP_007509223.1	138	7.9e-07	predicted protein [Bathycoccus prasinos]>gi|412990362|emb|CCO19680.1| predicted protein [Bathycoccus prasinos]										Q0CEZ9	259	1e-21	mRNA cleavage and polyadenylation factor clp1 OS=Aspergillus terreus (strain NIH 2624 / FGSC A1156) GN=clp1 PE=3 SV=2
Cluster-62558.1	925	326503072	BAJ99161.1	219	7.1e-16	predicted protein [Hordeum vulgare subsp. vulgare]						K14399	CLP1, HERB	polyribonucleotide 5'-hydroxyl-kinase	http://www.genome.jp/dbget-bin/www_bget?ko:K14399	Q0CEZ9	471	6e-46	mRNA cleavage and polyadenylation factor clp1 OS=Aspergillus terreus (strain NIH 2624 / FGSC A1156) GN=clp1 PE=3 SV=2	PF06807	Pre-mRNA cleavage complex II protein Clp1	GO:0031124	mRNA 3'-end processing					KOG2749	mRNA cleavage and polyadenylation factor IA/II complex, subunit CLP1
Cluster-54268.0	843	743772556	XP_010916590.1	271	6.1e-22	PREDICTED: uncharacterized protein LOC105041348 [Elaeis guineensis]						K10842	MNAT1	CDK-activating kinase assembly factor MAT1	http://www.genome.jp/dbget-bin/www_bget?ko:K10842	Q6BP96	192	1.2e-13	RNA polymerase II transcription factor B subunit 3 OS=Debaryomyces hansenii (strain ATCC 36239 / CBS 767 / JCM 1990 / NBRC 0083 / IGC 2968) GN=TFB3 PE=3 SV=2	PF06391	CDK-activating kinase assembly factor MAT1	GO:0007049	cell cycle			GO:0005634	nucleus	KOG3800	Predicted E3 ubiquitin ligase containing RING finger, subunit of transcription/repair factor TFIIH and CDK-activating kinase assembly factor
Cluster-37408.0	541
Cluster-29056.0	680	159462744	XP_001689602.1	196	2.4e-13	DnaJ-like protein [Chlamydomonas reinhardtii]>gi|158283590|gb|EDP09340.1| DnaJ-like protein [Chlamydomonas reinhardtii]						K09523	DNAJC3	DnaJ homolog subfamily C member 3	http://www.genome.jp/dbget-bin/www_bget?ko:K09523	Q9HGM9	205	3.1e-15	DnaJ homolog subfamily C member 7 homolog OS=Schizosaccharomyces pombe (strain 972 / ATCC 24843) GN=SPBC543.02c PE=3 SV=1									KOG0550	Molecular chaperone (DnaJ superfamily)
Cluster-34882.0	640
Cluster-24089.47640	1365	719998089	XP_010255305.1	482	3.3e-46	PREDICTED: uncharacterized protein LOC104596024 [Nelumbo nucifera]
Cluster-25595.0	583	326531788	BAJ97898.1	285	1e-23	predicted protein [Hordeum vulgare subsp. vulgare]						K02920	RP-L36e, RPL36	large subunit ribosomal protein L36e	http://www.genome.jp/dbget-bin/www_bget?ko:K02920	Q8UW19	282	3.1e-24	60S ribosomal protein L36 OS=Hydrophis hardwickii GN=RPL36 PE=3 SV=1	PF01158//PF02684	Ribosomal protein L36e//Lipid-A-disaccharide synthetase	GO:0042254//GO:0006412//GO:0009245	ribosome biogenesis//translation//lipid A biosynthetic process	GO:0003735//GO:0008915	structural constituent of ribosome//lipid-A-disaccharide synthase activity	GO:0005840//GO:0005622	ribosome//intracellular	KOG3452	60S ribosomal protein L36
Cluster-27195.0	512																			PF00606	Herpesvirus Glycoprotein B					GO:0016020	membrane
Cluster-24967.0	636
Cluster-23276.0	500
Cluster-31554.0	1016
Cluster-53949.0	848	813176247	XP_012205034.1	795	1.1e-82	cysteine synthase [Saprolegnia parasitica CBS 223.65]>gi|641530120|gb|KDO24262.1| cysteine synthase [Saprolegnia parasitica CBS 223.65]						K01738	cysK	cysteine synthase A	http://www.genome.jp/dbget-bin/www_bget?ko:K01738	P50867	1101	4.9e-119	Cysteine synthase OS=Emericella nidulans (strain FGSC A4 / ATCC 38163 / CBS 112.46 / NRRL 194 / M139) GN=cysB PE=3 SV=2									KOG1481	Cysteine synthase
Cluster-36359.0	788
Cluster-9284.0	651
Cluster-36353.0	1101
Cluster-36353.1	3287																			PF05417	Hepatitis E cysteine protease	GO:0019082//GO:0016032	viral protein processing//viral process
Cluster-9876.0	727
Cluster-24089.96840	1013	302849229	XP_002956145.1	220	6e-16	coiled-coil protein required for normal flagellar motility [Volvox carteri f. nagariensis]>gi|300258650|gb|EFJ42885.1| coiled-coil protein required for normal flagellar motility [Volvox carteri f. nagariensis]										Q8IYE0	175	1.4e-11	Coiled-coil domain-containing protein 146 OS=Homo sapiens GN=CCDC146 PE=1 SV=2	PF04568	Mitochondrial ATPase inhibitor, IATP	GO:0032780	negative regulation of ATPase activity	GO:0042030	ATPase inhibitor activity	GO:0005739	mitochondrion
Cluster-24089.96841	1261
Cluster-24089.96842	1069
Cluster-24089.96843	274
Cluster-24089.96844	3418																			PF00819	Myotoxin, crotamine	GO:0044564	envenomation resulting in occlusion of the pore of voltage-gated potassium channel in other organism
Cluster-24089.96845	1193
Cluster-24089.96846	251
Cluster-24089.96847	1153	552834947	XP_005848862.1	771	8.7e-80	hypothetical protein CHLNCDRAFT_144223 [Chlorella variabilis]>gi|307108520|gb|EFN56760.1| hypothetical protein CHLNCDRAFT_144223 [Chlorella variabilis]						K10632	BRAP	BRCA1-associated protein	http://www.genome.jp/dbget-bin/www_bget?ko:K10632	Q7Z569	547	1.1e-54	BRCA1-associated protein OS=Homo sapiens GN=BRAP PE=1 SV=2	PF14634//PF02601//PF00769//PF12678//PF01154//PF00097//PF17123//PF13639//PF02148//PF12861	zinc-RING finger domain//Exonuclease VII, large subunit//Ezrin/radixin/moesin family//RING-H2 zinc finger//Hydroxymethylglutaryl-coenzyme A synthase N terminal//Zinc finger, C3HC4 type (RING finger)//RING-like zinc finger//Ring finger domain//Zn-finger in ubiquitin-hydrolases and other protein//Anaphase-promoting complex subunit 11 RING-H2 finger	GO:0006084//GO:0006552//GO:0006550//GO:0016567//GO:0006574//GO:0046950//GO:0008299//GO:0006308	acetyl-CoA metabolic process//leucine catabolic process//isoleucine catabolic process//protein ubiquitination//valine catabolic process//cellular ketone body metabolic process//isoprenoid biosynthetic process//DNA catabolic process	GO:0004842//GO:0004421//GO:0008855//GO:0008092//GO:0008270//GO:0005515//GO:0046872	ubiquitin-protein transferase activity//hydroxymethylglutaryl-CoA synthase activity//exodeoxyribonuclease VII activity//cytoskeletal protein binding//zinc ion binding//protein binding//metal ion binding	GO:0005737//GO:0005680//GO:0019898//GO:0009318	cytoplasm//anaphase-promoting complex//extrinsic component of membrane//exodeoxyribonuclease VII complex	KOG0804	Cytoplasmic Zn-finger protein BRAP2 (BRCA1 associated protein)
Cluster-24089.96848	589
Cluster-24089.96849	361
Cluster-25347.0	876	116789064	ABK25104.1	651	5.4e-66	unknown [Picea sitchensis]						K14638	SLC15A3_4, PHT	solute carrier family 15 (peptide/histidine transporter), member 3/4	http://www.genome.jp/dbget-bin/www_bget?ko:K14638	Q9C7U1	530	8.2e-53	Protein NRT1/ PTR FAMILY 5.12 OS=Arabidopsis thaliana GN=NPF5.12 PE=2 SV=1	PF00854//PF07690	POT family//Major Facilitator Superfamily	GO:0055085//GO:0006810	transmembrane transport//transport	GO:0005215	transporter activity	GO:0016021//GO:0016020	integral component of membrane//membrane
Cluster-24089.13674	786	224118052	XP_002317720.1	205	2.5e-14	Mitochondrial import inner membrane translocase subunit Tim9 family protein [Populus trichocarpa]>gi|743913676|ref|XP_011000754.1| PREDICTED: mitochondrial import inner membrane translocase subunit TIM9 [Populus euphratica]>gi|118484936|gb|ABK94333.1| unknown [Populus trichocarpa]>gi|222858393|gb|EEE95940.1| Mitochondrial import inner membrane translocase subunit Tim9 family protein [Populus tric…						K17777	TIM9	mitochondrial import inner membrane translocase subunit TIM9	http://www.genome.jp/dbget-bin/www_bget?ko:K17777	Q9Y8A7	402	5.1e-38	Mitochondrial import inner membrane translocase subunit tim9 OS=Emericella nidulans (strain FGSC A4 / ATCC 38163 / CBS 112.46 / NRRL 194 / M139) GN=tim9 PE=3 SV=3	PF00750//PF00797	tRNA synthetases class I (R)//N-acetyltransferase	GO:0008152//GO:0015031//GO:0042967//GO:0006525//GO:0006560//GO:0006420	metabolic process//protein transport//acyl-carrier-protein biosynthetic process//arginine metabolic process//proline metabolic process//arginyl-tRNA aminoacylation	GO:0016407//GO:0005524//GO:0004814	acetyltransferase activity//ATP binding//arginine-tRNA ligase activity	GO:0005740	mitochondrial envelope	KOG3479	Mitochondrial import inner membrane translocase, subunit TIM9
Cluster-24089.13675	475	545354610	XP_005643139.1	602	1.4e-60	Six-hairpin glycosidase [Coccomyxa subellipsoidea C-169]>gi|384245099|gb|EIE18595.1| Six-hairpin glycosidase [Coccomyxa subellipsoidea C-169]										Q9U720	160	3.5e-10	Cellulose synthase catalytic subunit A [UDP-forming] OS=Dictyostelium discoideum GN=dcsA PE=1 SV=1	PF13506	Glycosyl transferase family 21	GO:0005975	carbohydrate metabolic process	GO:0016757//GO:0004553	transferase activity, transferring glycosyl groups//hydrolase activity, hydrolyzing O-glycosyl compounds
Cluster-24089.13676	220	590639378	XP_007029653.1	155	4.4e-09	Cysteine-rich RLK (RECEPTOR-like protein kinase) 8 [Theobroma cacao]>gi|508718258|gb|EOY10155.1| Cysteine-rich RLK (RECEPTOR-like protein kinase) 8 [Theobroma cacao]
Cluster-24089.13677	393
Cluster-24089.13670	1646
Cluster-24089.13671	233
Cluster-24089.13672	476
Cluster-24089.13673	335
Cluster-24089.61833	2155	116788333	ABK24839.1	798	1.2e-82	unknown [Picea sitchensis]>gi|148909933|gb|ABR18052.1| unknown [Picea sitchensis]						K14840	NOP53, GLTSCR2	nucleolar protein 53	http://www.genome.jp/dbget-bin/www_bget?ko:K14840	O22892	280	2e-23	Uncharacterized protein At2g40430 OS=Arabidopsis thaliana GN=At2g40430 PE=1 SV=2									KOG2823	Cellular protein (glioma tumor suppressor candidate region gene 2)
Cluster-24089.61832	2506	586765933	XP_006855417.1	1856	2.9e-205	PREDICTED: acyltransferase-like protein At1g54570, chloroplastic [Amborella trichopoda]>gi|769798747|ref|XP_011627415.1| PREDICTED: acyltransferase-like protein At1g54570, chloroplastic [Amborella trichopoda]>gi|548859183|gb|ERN16884.1| hypothetical protein AMTR_s00057p00160950 [Amborella trichopoda]										Q9ZVN2	1616	2.8e-178	Acyltransferase-like protein At1g54570, chloroplastic OS=Arabidopsis thaliana GN=At1g54570 PE=2 SV=1	PF03982//PF07859//PF00975	Diacylglycerol acyltransferase//alpha/beta hydrolase fold//Thioesterase domain	GO:0008152//GO:0009058	metabolic process//biosynthetic process	GO:0016788//GO:0016787//GO:0016747	hydrolase activity, acting on ester bonds//hydrolase activity//transferase activity, transferring acyl groups other than amino-acyl groups
Cluster-24089.61831	1361	225451551	XP_002274130.1	559	3.9e-55	PREDICTED: acyltransferase-like protein At3g26840, chloroplastic isoform X1 [Vitis vinifera]>gi|731418499|ref|XP_010660703.1| PREDICTED: acyltransferase-like protein At3g26840, chloroplastic isoform X1 [Vitis vinifera]	357508294	XM_003624388.1	56	4.5e-18	Medicago truncatula Acyltransferase-like protein (MTR_7g083200) mRNA, complete cds					Q9LW26	489	7.2e-48	Acyltransferase-like protein At3g26840, chloroplastic OS=Arabidopsis thaliana GN=At3g26840 PE=2 SV=1	PF03982	Diacylglycerol acyltransferase			GO:0016747	transferase activity, transferring acyl groups other than amino-acyl groups
Cluster-24089.61830	1310	672194382	XP_008776279.1	454	5.7e-43	PREDICTED: macrophage migration inhibitory factor homolog isoform X1 [Phoenix dactylifera]	203392268	FJ145688.1	48	1.21e-13	Pinus taeda isolate 7342 anonymous locus CL760Contig1_02 genomic sequence	K07253	MIF	phenylpyruvate tautomerase	http://www.genome.jp/dbget-bin/www_bget?ko:K07253	Q76BK2	196	6.6e-14	Macrophage migration inhibitory factor OS=Xenopus laevis GN=mif PE=1 SV=1									KOG1759	Macrophage migration inhibitory factor
Cluster-24089.13678	1051	545358658	XP_005644872.1	868	4.5e-91	hypothetical protein COCSUDRAFT_30875 [Coccomyxa subellipsoidea C-169]>gi|384246839|gb|EIE20328.1| hypothetical protein COCSUDRAFT_30875 [Coccomyxa subellipsoidea C-169]						K15746	crtZ	beta-carotene 3-hydroxylase	http://www.genome.jp/dbget-bin/www_bget?ko:K15746	Q9SPK6	711	1e-73	Beta-carotene 3-hydroxylase, chloroplastic (Fragment) OS=Haematococcus pluvialis GN=CRTZ PE=2 SV=1	PF03401//PF04116	Tripartite tricarboxylate transporter family receptor//Fatty acid hydroxylase superfamily	GO:0055114//GO:0006633	oxidation-reduction process//fatty acid biosynthetic process	GO:0005506//GO:0016491	iron ion binding//oxidoreductase activity	GO:0030288//GO:0016021	outer membrane-bounded periplasmic space//integral component of membrane
Cluster-24089.13679	1155	734388140	KHN25562.1	269	1.4e-21	LINE-1 reverse transcriptase like [Glycine soja]										P14381	195	7.5e-14	Transposon TX1 uncharacterized 149 kDa protein OS=Xenopus laevis PE=3 SV=1
Cluster-24089.61835	3715	12004573	AAG44096.1	3580	0	cycloartenol synthase [Abies magnifica]	12004572	AF216755.1	1180	0	AF216755 Abies magnifica cycloartenol synthase (CAS1) mRNA, complete cds	K01853	E5.4.99.8	cycloartenol synthase	http://www.genome.jp/dbget-bin/www_bget?ko:K01853	Q8W3Z3	3282	0	Cycloartenol synthase 2 OS=Betula platyphylla GN=CASBPX2 PE=1 SV=1	PF07678//PF05316//PF00432	A-macroglobulin complement component//Mitochondrial ribosomal protein (VAR1)//Prenyltransferase and squalene oxidase repeat	GO:0042254//GO:0006412	ribosome biogenesis//translation	GO:0003824//GO:0003735	catalytic activity//structural constituent of ribosome	GO:0005761//GO:0005840//GO:0005615	mitochondrial ribosome//ribosome//extracellular space
Cluster-24089.61834	1592	148906285	ABR16298.1	373	1.7e-33	unknown [Picea sitchensis]						K16911	DDX21	ATP-dependent RNA helicase DDX21	http://www.genome.jp/dbget-bin/www_bget?ko:K16911	Q8L7S8	303	3.1e-26	DEAD-box ATP-dependent RNA helicase 3, chloroplastic OS=Arabidopsis thaliana GN=RH3 PE=1 SV=2	PF00270	DEAD/DEAH box helicase			GO:0005524//GO:0003676	ATP binding//nucleic acid binding
Cluster-24089.57605	521
Cluster-24089.57604	3004	294462542	ADE76817.1	1875	2.2e-207	unknown [Picea sitchensis]	294462541	BT123501.1	787	0	Picea sitchensis clone WS04713_P06 unknown mRNA	K13174	THOC5	THO complex subunit 5	http://www.genome.jp/dbget-bin/www_bget?ko:K13174	F4K4J0	1424	6.1e-156	THO complex subunit 5B OS=Arabidopsis thaliana GN=THO5B PE=1 SV=1									KOG2216	Conserved coiled/coiled coil protein
Cluster-24089.57607	1849	116784129	ABK23224.1	1473	5.5e-161	unknown [Picea sitchensis]	116784128	EF083891.1	505	0	Picea sitchensis clone WS0273_N24 unknown mRNA	K03841	FBP, fbp	fructose-1,6-bisphosphatase I	http://www.genome.jp/dbget-bin/www_bget?ko:K03841	Q42649	1440	5.2e-158	Fructose-1,6-bisphosphatase, cytosolic OS=Beta vulgaris PE=2 SV=2	PF00316//PF00459	Fructose-1-6-bisphosphatase//Inositol monophosphatase family	GO:0015976//GO:0006000//GO:0046854//GO:0006013//GO:0006096//GO:0005975//GO:0006098//GO:0006094	carbon utilization//fructose metabolic process//phosphatidylinositol phosphorylation//mannose metabolic process//glycolytic process//carbohydrate metabolic process//pentose-phosphate shunt//gluconeogenesis	GO:0042132//GO:0042578	fructose 1,6-bisphosphate 1-phosphatase activity//phosphoric ester hydrolase activity			KOG1458	Fructose-1,6-bisphosphatase
Cluster-24089.57606	2919	743903836	XP_011045276.1	1551	7.9e-170	PREDICTED: uncharacterized protein LOC105140231 [Populus euphratica]	270147151	BT114103.1	398	0	Picea glauca clone GQ03508_C13 mRNA sequence									PF00424//PF09157//PF01210//PF07469	REV protein (anti-repression trans-activator protein)//Pseudouridine synthase II TruB, C-terminal//NAD-dependent glycerol-3-phosphate dehydrogenase N-terminus//Domain of unknown function (DUF1518)	GO:0006355//GO:0001522//GO:0009451//GO:0046168//GO:0055114	regulation of transcription, DNA-templated//pseudouridine synthesis//RNA modification//glycerol-3-phosphate catabolic process//oxidation-reduction process	GO:0016616//GO:0003723//GO:0051287//GO:0009982//GO:0003700	oxidoreductase activity, acting on the CH-OH group of donors, NAD or NADP as acceptor//RNA binding//NAD binding//pseudouridine synthase activity//transcription factor activity, sequence-specific DNA binding	GO:0005634//GO:0042025//GO:0005667	nucleus//host cell nucleus//transcription factor complex
Cluster-24089.57601	2200	148906885	ABR16588.1	1019	2.9e-108	unknown [Picea sitchensis]						K17525	CHID1	chitinase domain-containing protein 1	http://www.genome.jp/dbget-bin/www_bget?ko:K17525	Q9M158	668	2e-68	Rhodanese-like domain-containing protein 4, chloroplastic OS=Arabidopsis thaliana GN=STR4 PE=1 SV=2
Cluster-24089.57600	1579	294462324	ADE76711.1	1789	1.1e-197	unknown [Picea sitchensis]	294462323	BT123389.1	579	0	Picea sitchensis clone WS04712_K12 unknown mRNA					Q9FN03	455	7.3e-44	Ultraviolet-B receptor UVR8 OS=Arabidopsis thaliana GN=UVR8 PE=1 SV=1	PF00050	Kazal-type serine protease inhibitor domain			GO:0005515	protein binding			KOG0941	E3 ubiquitin protein ligase
Cluster-20251.0	1195	802742645	XP_012087361.1	550	3.8e-54	PREDICTED: nuclear transcription factor Y subunit C-2 [Jatropha curcas]>gi|643711566|gb|KDP25073.1| hypothetical protein JCGZ_22608 [Jatropha curcas]						K08066	NFYC	nuclear transcription factor Y, gamma	http://www.genome.jp/dbget-bin/www_bget?ko:K08066	Q8LCG7	495	1.3e-48	Nuclear transcription factor Y subunit C-2 OS=Arabidopsis thaliana GN=NFYC2 PE=2 SV=2	PF04719//PF00125//PF09415	hTAFII28-like protein conserved region//Core histone H2A/H2B/H3/H4//CENP-S associating Centromere protein X	GO:0006281//GO:0006367//GO:0051382	DNA repair//transcription initiation from RNA polymerase II promoter//kinetochore assembly	GO:0003677	DNA binding	GO:0005634	nucleus	KOG1657	CCAAT-binding factor, subunit C (HAP5)
Cluster-24089.57602	2598	148906885	ABR16588.1	837	4.4e-87	unknown [Picea sitchensis]						K17525	CHID1	chitinase domain-containing protein 1	http://www.genome.jp/dbget-bin/www_bget?ko:K17525	Q9M158	554	4e-55	Rhodanese-like domain-containing protein 4, chloroplastic OS=Arabidopsis thaliana GN=STR4 PE=1 SV=2
Cluster-10592.0	1098																			PF15291	Dermcidin, antibiotic peptide	GO:0031640	killing of cells of other organism	GO:0008233	peptidase activity	GO:0005576	extracellular region
Cluster-24089.57609	2692	720017154	XP_010261378.1	1650	2.4e-181	PREDICTED: dnaJ protein ERDJ2A [Nelumbo nucifera]	270141670	BT108622.1	647	0	Picea glauca clone GQ03124_H07 mRNA sequence	K09540	SEC63, DNAJC23	translocation protein SEC63	http://www.genome.jp/dbget-bin/www_bget?ko:K09540	Q0WT48	1569	8.3e-173	DnaJ protein ERDJ2A OS=Arabidopsis thaliana GN=ERDJ2A PE=1 SV=1	PF06524//PF00876//PF04147	NOA36 protein//Innexin//Nop14-like family			GO:0008270	zinc ion binding	GO:0032040//GO:0005921//GO:0005634	small-subunit processome//gap junction//nucleus	KOG0721	Molecular chaperone (DnaJ superfamily)
Cluster-24089.57608	653
Cluster-63729.0	572
Cluster-46569.0	611	168064846	XP_001784369.1	134	3.4e-06	predicted protein [Physcomitrella patens]>gi|162664105|gb|EDQ50838.1| predicted protein [Physcomitrella patens]	189207810	XM_001940204.1	51	1.18e-15	Pyrenophora tritici-repentis Pt-1C-BFP phosphatidyl synthase, mRNA					P36151	138	1.6e-07	Uncharacterized protein YKR070W OS=Saccharomyces cerevisiae (strain ATCC 204508 / S288c) GN=YKR070W PE=1 SV=1									KOG1618	Predicted phosphatase
Cluster-51577.0	315
Cluster-21869.0	454
Cluster-23290.0	434																			PF08094	Conotoxin TVIIA/GS family	GO:0006810//GO:0009405	transport//pathogenesis	GO:0019871	sodium channel inhibitor activity	GO:0005576	extracellular region
Cluster-23290.1	1469	719979889	XP_010249627.1	796	1.4e-82	PREDICTED: vegetative incompatibility protein HET-E-1-like [Nelumbo nucifera]										Q00808	282	7.8e-24	Vegetative incompatibility protein HET-E-1 OS=Podospora anserina GN=HET-E1 PE=3 SV=1	PF00993//PF00400	Class II histocompatibility antigen, alpha domain//WD domain, G-beta repeat	GO:0006955//GO:0019882	immune response//antigen processing and presentation	GO:0005515	protein binding	GO:0016020//GO:0042613	membrane//MHC class II protein complex
Cluster-24089.52387	2609	590606291	XP_007020702.1	1415	4.2e-154	Trigger factor, putative [Theobroma cacao]>gi|508720330|gb|EOY12227.1| Trigger factor, putative [Theobroma cacao]	270134636	BT101588.1	227	7.64e-113	Picea glauca clone GQ01308_D09 mRNA sequence					Q8S9L5	1288	3.1e-140	Trigger factor-like protein TIG, Chloroplastic OS=Arabidopsis thaliana GN=TIG PE=2 SV=1	PF00254//PF05697//PF05698	FKBP-type peptidyl-prolyl cis-trans isomerase//Bacterial trigger factor protein (TF)//Bacterial trigger factor protein (TF) C-terminus	GO:0006457//GO:0015031	protein folding//protein transport
Cluster-24089.52386	1719
Cluster-24089.52385	957	116782322	ABK22463.1	656	1.6e-66	unknown [Picea sitchensis]>gi|116793226|gb|ABK26663.1| unknown [Picea sitchensis]>gi|224284237|gb|ACN39854.1| unknown [Picea sitchensis]	224284236	BT070338.1	258	1.6e-130	Picea sitchensis clone WS02721_B05 unknown mRNA	K07889	RAB5C	Ras-related protein Rab-5C	http://www.genome.jp/dbget-bin/www_bget?ko:K07889	P31583	594	3.4e-60	Ras-related protein RHN1 OS=Nicotiana plumbaginifolia GN=RHN1 PE=2 SV=1	PF08477//PF00071//PF00025	Ras of Complex, Roc, domain of DAPkinase//Ras family//ADP-ribosylation factor family	GO:0015031//GO:0007264	protein transport//small GTPase mediated signal transduction	GO:0005525	GTP binding			KOG0092	GTPase Rab5/YPT51 and related small G protein superfamily GTPases
Cluster-24089.52384	1556
Cluster-24089.52383	1369	720020176	XP_010262322.1	644	5.5e-65	PREDICTED: mitochondrial import inner membrane translocase subunit TIM44-2 [Nelumbo nucifera]						K17804	TIM44	mitochondrial import inner membrane translocase subunit TIM44	http://www.genome.jp/dbget-bin/www_bget?ko:K17804	Q5XF06	495	1.5e-48	Mitochondrial import inner membrane translocase subunit TIM44-2 OS=Arabidopsis thaliana GN=TIM44-2 PE=1 SV=1	PF02900	Catalytic LigB subunit of aromatic ring-opening dioxygenase	GO:0006725	cellular aromatic compound metabolic process	GO:0016491//GO:0008198	oxidoreductase activity//ferrous iron binding
Cluster-24089.52382	4569	147864527	CAN80491.1	339	4.3e-29	hypothetical protein VITISV_042679 [Vitis vinifera]						K01006	ppdK	pyruvate, orthophosphate dikinase	http://www.genome.jp/dbget-bin/www_bget?ko:K01006	Q42368	339	6e-30	Pyruvate, phosphate dikinase 2 OS=Zea mays GN=PPDK2 PE=1 SV=2	PF02896	PEP-utilising enzyme, TIM barrel domain	GO:0016310	phosphorylation	GO:0016772	transferase activity, transferring phosphorus-containing groups
Cluster-24089.52381	1797	545356935	XP_005644145.1	1356	2e-147	ferredoxin-NADP+ reductase [Coccomyxa subellipsoidea C-169]>gi|384246110|gb|EIE19601.1| ferredoxin-NADP+ reductase [Coccomyxa subellipsoidea C-169]	159478522	XM_001697300.1	316	1.75e-162	Chlamydomonas reinhardtii strain CC-503 cw92 mt+	K02641	petH	ferredoxinNADP+ reductase	http://www.genome.jp/dbget-bin/www_bget?ko:K02641	P53991	1230	1.1e-133	FerredoxinNADP reductase, chloroplastic OS=Chlamydomonas reinhardtii GN=PETH PE=1 SV=1	PF00175//PF00667	Oxidoreductase NAD-binding domain//FAD binding domain	GO:0055114//GO:0006118	oxidation-reduction process//obsolete electron transport	GO:0004324//GO:0016491//GO:0050660//GO:0050661	ferredoxin-NADP+ reductase activity//oxidoreductase activity//flavin adenine dinucleotide binding//NADP binding	GO:0042651	thylakoid membrane	KOG1158	NADP/FAD dependent oxidoreductase
Cluster-24089.52380	2286	548848355	ERN07458.1	2032	1e-225	hypothetical protein AMTR_s00019p00253350 [Amborella trichopoda]	828322896	XM_012717659.1	296	2.94e-151	PREDICTED: Cicer arietinum mannosyl-oligosaccharide 1,2-alpha-mannosidase MNS1 (LOC101493560), transcript variant X1, mRNA >gnl|BL_ORD_ID|29857124 PREDICTED: Cicer arietinum mannosyl-oligosaccharide 1,2-alpha-mannosidase MNS1 (LOC101493560), transcript variant X2, mRNA	K01230	MAN1	mannosyl-oligosaccharide alpha-1,2-mannosidase	http://www.genome.jp/dbget-bin/www_bget?ko:K01230	Q9C512	1924	4.8e-214	Mannosyl-oligosaccharide 1,2-alpha-mannosidase MNS1 OS=Arabidopsis thaliana GN=MNS1 PE=1 SV=1	PF01532//PF04999//PF07065	Glycosyl hydrolase family 47//Cell division protein FtsL//D123	GO:0007049//GO:0005975//GO:0051301	cell cycle//carbohydrate metabolic process//cell division	GO:0005509//GO:0004571	calcium ion binding//mannosyl-oligosaccharide 1,2-alpha-mannosidase activity	GO:0016021//GO:0016020	integral component of membrane//membrane	KOG2204	Mannosyl-oligosaccharide alpha-1,2-mannosidase and related glycosyl hydrolases
Cluster-24089.52389	2145	116793500	ABK26770.1	567	7.3e-56	unknown [Picea sitchensis]
Cluster-24089.52388	2371	743853200	XP_010940596.1	805	2e-83	PREDICTED: peptidyl-prolyl cis-trans isomerase CYP19-3 [Elaeis guineensis]>gi|743853204|ref|XP_010940597.1| PREDICTED: peptidyl-prolyl cis-trans isomerase CYP19-3 [Elaeis guineensis]>gi|743853208|ref|XP_010940598.1| PREDICTED: peptidyl-prolyl cis-trans isomerase CYP19-3 [Elaeis guineensis]>gi|743853212|ref|XP_010940599.1| PREDICTED: peptidyl-prolyl cis-trans isomerase CYP19-3 [Elaeis guineensis]	270149014	BT115966.1	112	5.88e-49	Picea glauca clone GQ03709_J01 mRNA sequence	K01802	E5.2.1.8	peptidylprolyl isomerase	http://www.genome.jp/dbget-bin/www_bget?ko:K01802	Q39613	754	2.3e-78	Peptidyl-prolyl cis-trans isomerase OS=Catharanthus roseus GN=PCKR1 PE=1 SV=1	PF00160	Cyclophilin type peptidyl-prolyl cis-trans isomerase/CLD	GO:0006457//GO:0000413	protein folding//protein peptidyl-prolyl isomerization	GO:0003755	peptidyl-prolyl cis-trans isomerase activity			KOG0865	Cyclophilin type peptidyl-prolyl cis-trans isomerase
Cluster-44556.0	212															P43547	143	1.5e-08	Putative aryl-alcohol dehydrogenase AAD6 OS=Saccharomyces cerevisiae (strain ATCC 204508 / S288c) GN=AAD6 PE=3 SV=1
Cluster-24089.7939	1464
Cluster-24089.7938	300	190612853	ACE80804.1	163	7.2e-10	pentatricopeptide repeat protein, partial [Cycas revoluta]										Q7Y211	125	2.6e-06	Pentatricopeptide repeat-containing protein At3g57430, chloroplastic OS=Arabidopsis thaliana GN=PCMP-H81 PE=2 SV=2
Cluster-24089.7937	344
Cluster-24089.7936	618	672121165	XP_008783875.1	247	2.7e-19	PREDICTED: pentatricopeptide repeat-containing protein At4g21065-like [Phoenix dactylifera]										Q7Y211	231	2.7e-18	Pentatricopeptide repeat-containing protein At3g57430, chloroplastic OS=Arabidopsis thaliana GN=PCMP-H81 PE=2 SV=2
Cluster-24089.7935	220	545376135	XP_005652175.1	152	9.9e-09	S-adenosyl-L-methionine-dependent methyltransferase [Coccomyxa subellipsoidea C-169]>gi|384254157|gb|EIE27631.1| S-adenosyl-L-methionine-dependent methyltransferase [Coccomyxa subellipsoidea C-169]
Cluster-24089.7934	1108
Cluster-24089.7933	1617	302781298	XP_002972423.1	275	4e-22	hypothetical protein SELMODRAFT_412799 [Selaginella moellendorffii]>gi|300159890|gb|EFJ26509.1| hypothetical protein SELMODRAFT_412799 [Selaginella moellendorffii]
Cluster-24089.7932	1108	672173589	XP_008806932.1	390	1.3e-35	PREDICTED: zinc finger HIT domain-containing protein 2 [Phoenix dactylifera]>gi|672173591|ref|XP_008806933.1| PREDICTED: zinc finger HIT domain-containing protein 2 [Phoenix dactylifera]										Q2TBW5	132	1.5e-06	Zinc finger HIT domain-containing protein 2 OS=Bos taurus GN=ZNHIT2 PE=2 SV=1	PF01155	Hydrogenase/urease nickel incorporation, metallochaperone, hypA	GO:0006464	cellular protein modification process	GO:0016151	nickel cation binding			KOG4317	Predicted Zn-finger protein
Cluster-24089.7931	1659
Cluster-9995.0	550	470133395	XP_004302552.1	182	8.2e-12	PREDICTED: uncharacterized protein LOC101309648 [Fragaria vesca subsp. vesca]						K09562	HSPBP1	hsp70-interacting protein	http://www.genome.jp/dbget-bin/www_bget?ko:K09562	A2R4I6	373	8.2e-35	Hsp70 nucleotide exchange factor fes1 OS=Aspergillus niger (strain CBS 513.88 / FGSC A1513) GN=fes1 PE=3 SV=1	PF00514//PF02985//PF07361	Armadillo/beta-catenin-like repeat//HEAT repeat//Cytochrome b562	GO:0022900//GO:0006118	electron transport chain//obsolete electron transport	GO:0005515//GO:0020037//GO:0009055//GO:0005506	protein binding//heme binding//electron carrier activity//iron ion binding	GO:0042597	periplasmic space	KOG2160	Armadillo/beta-catenin-like repeat-containing protein
Cluster-24089.65204	4829	148907091	ABR16689.1	2372	8.2e-265	unknown [Picea sitchensis]	697100374	XM_009592502.1	473	0	PREDICTED: Nicotiana tomentosiformis inositol-3-phosphate synthase (LOC104087920), mRNA	K01858	INO1, ISYNA1	myo-inositol-1-phosphate synthase	http://www.genome.jp/dbget-bin/www_bget?ko:K01858	Q9FYV1	2274	2.7e-254	Inositol-3-phosphate synthase OS=Sesamum indicum PE=2 SV=1	PF07994//PF02985	Myo-inositol-1-phosphate synthase//HEAT repeat	GO:0008654//GO:0006021//GO:0019872	phospholipid biosynthetic process//inositol biosynthetic process//streptomycin biosynthetic process	GO:0005515//GO:0004512	protein binding//inositol-3-phosphate synthase activity			KOG0693	Myo-inositol-1-phosphate synthase
Cluster-24089.65205	4884	148907091	ABR16689.1	2372	8.3e-265	unknown [Picea sitchensis]	697100374	XM_009592502.1	473	0	PREDICTED: Nicotiana tomentosiformis inositol-3-phosphate synthase (LOC104087920), mRNA	K01858	INO1, ISYNA1	myo-inositol-1-phosphate synthase	http://www.genome.jp/dbget-bin/www_bget?ko:K01858	Q9FYV1	2274	2.7e-254	Inositol-3-phosphate synthase OS=Sesamum indicum PE=2 SV=1	PF07994	Myo-inositol-1-phosphate synthase	GO:0008654//GO:0006021//GO:0019872	phospholipid biosynthetic process//inositol biosynthetic process//streptomycin biosynthetic process	GO:0004512	inositol-3-phosphate synthase activity			KOG0693	Myo-inositol-1-phosphate synthase
Cluster-24089.65206	2085	380356228	BAL72650.1	145	6.1e-07	hypothetical protein (chloroplast) [Ginkgo biloba]	748990925	KP099648.1	80	3.17e-31	Ginkgo biloba plastid, complete genome					Q85WU2	129	6.1e-06	Protein TIC 214 OS=Pinus koraiensis GN=TIC214 PE=3 SV=2
Cluster-24089.65207	3987	302790187	XP_002976861.1	586	8.5e-58	hypothetical protein SELMODRAFT_105976 [Selaginella moellendorffii]>gi|300155339|gb|EFJ21971.1| hypothetical protein SELMODRAFT_105976 [Selaginella moellendorffii]	147804873	AM429726.2	36	1.76e-06	Vitis vinifera contig VV78X220680.3, whole genome shotgun sequence					Q9Y7K5	265	2e-21	Uncharacterized WD repeat-containing protein C2A9.03 OS=Schizosaccharomyces pombe (strain 972 / ATCC 24843) GN=SPBC2A9.03 PE=3 SV=2	PF00747	ssDNA binding protein	GO:0006260	DNA replication	GO:0003697	single-stranded DNA binding	GO:0042025	host cell nucleus	KOG0267	Microtubule severing protein katanin p80 subunit B (contains WD40 repeats)
Cluster-24089.65200	2472	545370364	XP_005649828.1	1763	1.7e-194	GTP binding protein [Coccomyxa subellipsoidea C-169]>gi|384251807|gb|EIE25284.1| GTP binding protein [Coccomyxa subellipsoidea C-169]										D2XV59	1139	5.6e-123	GTP-binding protein 1 OS=Rattus norvegicus GN=Gtpbp1 PE=1 SV=1	PF02046//PF03144//PF10662//PF00005//PF01926	Cytochrome c oxidase subunit VIa//Elongation factor Tu domain 2//Ethanolamine utilisation - propanediol utilisation//ABC transporter//50S ribosome-binding GTPase	GO:0006123//GO:0006184//GO:0015992//GO:0006576	mitochondrial electron transport, cytochrome c to oxygen//obsolete GTP catabolic process//proton transport//cellular biogenic amine metabolic process	GO:0016887//GO:0003924//GO:0005524//GO:0005525//GO:0004129	ATPase activity//GTPase activity//ATP binding//GTP binding//cytochrome-c oxidase activity	GO:0005743//GO:0045277//GO:0005751	mitochondrial inner membrane//respiratory chain complex IV//mitochondrial respiratory chain complex IV	KOG1143	Predicted translation elongation factor
Cluster-24089.65201	3111	586679805	XP_006840407.1	1584	1.3e-173	PREDICTED: DEAD-box ATP-dependent RNA helicase 50 isoform X1 [Amborella trichopoda]>gi|548842125|gb|ERN02082.1| hypothetical protein AMTR_s00045p00149950 [Amborella trichopoda]						K13179	DDX18, HAS1	ATP-dependent RNA helicase DDX18/HAS1	http://www.genome.jp/dbget-bin/www_bget?ko:K13179	Q0DVX2	1388	9.4e-152	DEAD-box ATP-dependent RNA helicase 50 OS=Oryza sativa subsp. japonica GN=Os03g0108600 PE=2 SV=2	PF00176//PF04851//PF00270	SNF2 family N-terminal domain//Type III restriction enzyme, res subunit//DEAD/DEAH box helicase			GO:0005524//GO:0003677//GO:0016787//GO:0003676	ATP binding//DNA binding//hydrolase activity//nucleic acid binding			KOG0331	ATP-dependent RNA helicase
Cluster-24089.65202	1329																			PF01216	Calsequestrin			GO:0005509	calcium ion binding
Cluster-24089.65203	3257	720075541	XP_010279342.1	701	3.2e-71	PREDICTED: uncharacterized protein LOC104613287 isoform X1 [Nelumbo nucifera]>gi|720075545|ref|XP_010279343.1| PREDICTED: uncharacterized protein LOC104613287 isoform X1 [Nelumbo nucifera]
Cluster-24089.65208	684						62122352	AB029469.1	361	0	Ginkgo biloba mRNA for MADS-box transcription factor GbMADS7, complete cds
Cluster-24089.65209	961	62122353	BAD93171.1	554	1.1e-54	MADS-box transcription factor GbMADS7 [Ginkgo biloba]	62122352	AB029469.1	327	7.08e-169	Ginkgo biloba mRNA for MADS-box transcription factor GbMADS7, complete cds									PF01486//PF00170	K-box region//bZIP transcription factor	GO:0006355	regulation of transcription, DNA-templated	GO:0003700//GO:0043565	transcription factor activity, sequence-specific DNA binding//sequence-specific DNA binding	GO:0005667//GO:0005634	transcription factor complex//nucleus
Cluster-51641.0	900	676390743	XP_009038649.1	246	5.1e-19	hypothetical protein AURANDRAFT_5168, partial [Aureococcus anophagefferens]>gi|323450638|gb|EGB06518.1| hypothetical protein AURANDRAFT_5168, partial [Aureococcus anophagefferens]
Cluster-24089.53036	1849	302807722	XP_002985555.1	1487	1.3e-162	hypothetical protein SELMODRAFT_122391, partial [Selaginella moellendorffii]>gi|300146761|gb|EFJ13429.1| hypothetical protein SELMODRAFT_122391, partial [Selaginella moellendorffii]	270133956	BT100908.1	728	0	Picea glauca clone GQ00610_B16 mRNA sequence	K03322	mntH	manganese transport protein	http://www.genome.jp/dbget-bin/www_bget?ko:K03322	Q9S9N8	1394	1.1e-152	Metal transporter Nramp6 OS=Arabidopsis thaliana GN=NRAMP6 PE=2 SV=2	PF01566//PF11857	Natural resistance-associated macrophage protein//Domain of unknown function (DUF3377)	GO:0006810//GO:0006826//GO:0055114//GO:0034755//GO:0055071//GO:0006118	transport//iron ion transport//oxidation-reduction process//iron ion transmembrane transport//manganese ion homeostasis//obsolete electron transport	GO:0009055//GO:0005381//GO:0005506//GO:0005215//GO:0004497//GO:0004222//GO:0020037//GO:0016705	electron carrier activity//iron ion transmembrane transporter activity//iron ion binding//transporter activity//monooxygenase activity//metalloendopeptidase activity//heme binding//oxidoreductase activity, acting on paired donors, with incorporation or reduction of molecular oxygen	GO:0005886//GO:0016020	plasma membrane//membrane	KOG1291	Mn2+ and Fe2+ transporters of the NRAMP family
Cluster-24089.53037	1969	116783966	ABK23163.1	718	2.1e-73	unknown [Picea sitchensis]>gi|148905740|gb|ABR16034.1| unknown [Picea sitchensis]	270133663	BT100615.1	280	1.98e-142	Picea glauca clone GQ0032_E11 mRNA sequence	K03386	E1.11.1.15, PRDX, ahpC	peroxiredoxin (alkyl hydroperoxide reductase subunit C)	http://www.genome.jp/dbget-bin/www_bget?ko:K03386	Q9C5R8	598	2.4e-60	2-Cys peroxiredoxin BAS1-like, chloroplastic OS=Arabidopsis thaliana GN=At5g06290 PE=2 SV=3	PF00895//PF00578//PF08534	ATP synthase protein 8//AhpC/TSA family//Redoxin	GO:0015992//GO:0015986//GO:0055114	proton transport//ATP synthesis coupled proton transport//oxidation-reduction process	GO:0051920//GO:0016491//GO:0015078//GO:0016209	peroxiredoxin activity//oxidoreductase activity//hydrogen ion transmembrane transporter activity//antioxidant activity	GO:0000276	mitochondrial proton-transporting ATP synthase complex, coupling factor F(o)	KOG0852	Alkyl hydroperoxide reductase, thiol specific antioxidant and related enzymes
Cluster-24089.53034	1047	720092680	XP_010245813.1	611	2.8e-61	PREDICTED: probable 39S ribosomal protein L17, mitochondrial isoform X2 [Nelumbo nucifera]	116792666	EF087196.1	258	1.76e-130	Picea sitchensis clone WS02737_O16 unknown mRNA	K02879	RP-L17, MRPL17, rplQ	large subunit ribosomal protein L17	http://www.genome.jp/dbget-bin/www_bget?ko:K02879	A0L5Z9	308	5.4e-27	50S ribosomal protein L17 OS=Magnetococcus marinus (strain ATCC BAA-1437 / JCM 17883 / MC-1) GN=rplQ PE=3 SV=1	PF01196	Ribosomal protein L17	GO:0006412//GO:0042254	translation//ribosome biogenesis	GO:0003735	structural constituent of ribosome	GO:0005622//GO:0005840	intracellular//ribosome	KOG3280	Mitochondrial/chloroplast ribosomal protein L17
Cluster-24089.53035	2767	116787763	ABK24632.1	2575	1.4e-288	unknown [Picea sitchensis]	116787762	EF085325.1	711	0	Picea sitchensis clone WS02716_M14 unknown mRNA	K15397	KCS	3-ketoacyl-CoA synthase	http://www.genome.jp/dbget-bin/www_bget?ko:K15397	Q570B4	1917	3.8e-213	3-ketoacyl-CoA synthase 10 OS=Arabidopsis thaliana GN=FDH PE=1 SV=2	PF08545//PF08541//PF08392	3-Oxoacyl-[acyl-carrier-protein (ACP)] synthase III//3-Oxoacyl-[acyl-carrier-protein (ACP)] synthase III C terminal//FAE1/Type III polyketide synthase-like protein	GO:0006633//GO:0042967//GO:0008610	fatty acid biosynthetic process//acyl-carrier-protein biosynthetic process//lipid biosynthetic process	GO:0004315//GO:0016747	3-oxoacyl-[acyl-carrier-protein] synthase activity//transferase activity, transferring acyl groups other than amino-acyl groups	GO:0005835//GO:0016020	fatty acid synthase complex//membrane
Cluster-24089.53032	3024	148905799	ABR16063.1	2640	4.3e-296	unknown [Picea sitchensis]	148905798	EF676141.1	826	0	Picea sitchensis clone WS02714_I16 unknown mRNA									PF02244	Carboxypeptidase activation peptide	GO:0006508	proteolysis	GO:0004180	carboxypeptidase activity
Cluster-24089.53033	841	116792291	ABK26306.1	313	8.1e-27	unknown [Picea sitchensis]
Cluster-24089.53030	2835	586726277	XP_006849604.1	1062	3.9e-113	PREDICTED: solute carrier family 25 member 44 [Amborella trichopoda]>gi|548853179|gb|ERN11185.1| hypothetical protein AMTR_s00024p00203850 [Amborella trichopoda]	270148644	BT115596.1	525	0	Picea glauca clone GQ03702_E19 mRNA sequence	K15121	SLC25A44	solute carrier family 25, member 44	http://www.genome.jp/dbget-bin/www_bget?ko:K15121	Q8BGF9	318	1e-27	Solute carrier family 25 member 44 OS=Mus musculus GN=Slc25a44 PE=2 SV=1									KOG0765	Predicted mitochondrial carrier protein
Cluster-24089.53031	989	545374417	XP_005651497.1	801	2.5e-83	chaperone DnaJ [Coccomyxa subellipsoidea C-169]>gi|384253478|gb|EIE26953.1| chaperone DnaJ [Coccomyxa subellipsoidea C-169]						K03686	dnaJ	molecular chaperone DnaJ	http://www.genome.jp/dbget-bin/www_bget?ko:K03686	Q7V3Q3	532	5.4e-53	Chaperone protein DnaJ OS=Prochlorococcus marinus subsp. pastoris (strain CCMP1986 / MED4) GN=dnaJ PE=3 SV=1	PF00684	DnaJ central domain			GO:0031072//GO:0051082//GO:0005488	heat shock protein binding//unfolded protein binding//binding			KOG0715	Molecular chaperone (DnaJ superfamily)
Cluster-65108.0	555	294463516	ADE77287.1	143	2.8e-07	unknown [Picea sitchensis]
Cluster-23135.0	888
Cluster-34589.0	824	676383631	XP_009035094.1	186	4.2e-12	hypothetical protein AURANDRAFT_71237 [Aureococcus anophagefferens]>gi|323454411|gb|EGB10281.1| hypothetical protein AURANDRAFT_71237 [Aureococcus anophagefferens]										Q12062	309	3.2e-27	Versicolorin B synthase OS=Aspergillus parasiticus GN=vbs PE=1 SV=1	PF05199	GMC oxidoreductase	GO:0055114	oxidation-reduction process	GO:0016614	oxidoreductase activity, acting on CH-OH group of donors			KOG1238	Glucose dehydrogenase/choline dehydrogenase/mandelonitrile lyase (GMC oxidoreductase family)
Cluster-38950.0	279
Cluster-24089.53038	1493	116779771	ABK21423.1	783	4.6e-81	unknown [Picea sitchensis]>gi|116793805|gb|ABK26884.1| unknown [Picea sitchensis]	116793804	EF087649.1	303	2.44e-155	Picea sitchensis clone WS02732_N08 unknown mRNA
Cluster-24089.53039	1936	116787411	ABK24497.1	938	6.3e-99	unknown [Picea sitchensis]	270149625	BT116511.1	369	0	Picea glauca clone GQ03801_A10 mRNA sequence	K15186	EAF	ELL-associated factor	http://www.genome.jp/dbget-bin/www_bget?ko:K15186	Q91ZD6	130	4.4e-06	ELL-associated factor 2 OS=Mus musculus GN=Eaf2 PE=1 SV=1
Cluster-65611.1	432																			PF10204	Dual oxidase maturation factor	GO:0015031	protein transport			GO:0005789//GO:0016021	endoplasmic reticulum membrane//integral component of membrane
Cluster-65611.0	474															O13912	271	4.7e-23	Uncharacterized protein C23C11.06c OS=Schizosaccharomyces pombe (strain 972 / ATCC 24843) GN=SPAC23C11.06c PE=4 SV=1
Cluster-58313.0	1200
Cluster-57948.0	430	545355660	XP_005643606.1	334	1.5e-29	vacuolar ATP synthase, subunit A [Coccomyxa subellipsoidea C-169]>gi|384245569|gb|EIE19062.1| vacuolar ATP synthase, subunit A [Coccomyxa subellipsoidea C-169]						K02145	ATPeV1A, ATP6A	V-type H+-transporting ATPase subunit A	http://www.genome.jp/dbget-bin/www_bget?ko:K02145	P09469	309	1.7e-27	V-type proton ATPase catalytic subunit A OS=Daucus carota PE=2 SV=1	PF02874	ATP synthase alpha/beta family, beta-barrel domain	GO:0015992//GO:0046034//GO:0015986//GO:0006754//GO:0015991//GO:0006119	proton transport//ATP metabolic process//ATP synthesis coupled proton transport//ATP biosynthetic process//ATP hydrolysis coupled proton transport//oxidative phosphorylation	GO:0046933//GO:0005524//GO:0046961	proton-transporting ATP synthase activity, rotational mechanism//ATP binding//proton-transporting ATPase activity, rotational mechanism	GO:0045259//GO:0033180	proton-transporting ATP synthase complex//proton-transporting V-type ATPase, V1 domain	KOG1352	Vacuolar H+-ATPase V1 sector, subunit A
Cluster-2244.0	593	302840076	XP_002951594.1	220	3.5e-16	hypothetical protein VOLCADRAFT_92076 [Volvox carteri f. nagariensis]>gi|300263203|gb|EFJ47405.1| hypothetical protein VOLCADRAFT_92076 [Volvox carteri f. nagariensis]										Q84N34	138	1.6e-07	Heptahelical transmembrane protein 2 OS=Arabidopsis thaliana GN=HHP2 PE=2 SV=1	PF03006	Haemolysin-III related					GO:0016021	integral component of membrane	KOG0748	Predicted membrane proteins, contain hemolysin III domain
Cluster-12311.0	672															Q1DHB6	221	4.2e-17	Eukaryotic translation initiation factor 3 subunit H OS=Coccidioides immitis (strain RS) GN=CIMG_10297 PE=3 SV=2	PF07503	HypF finger			GO:0008270	zinc ion binding
Cluster-10797.0	339						702073664	FO906011.1	37	3.79e-08	Leptosphaeria maculans lepidii ibcn84_scaffold00013 complete sequence					P34762	197	1.3e-14	Conidiation-specific protein 6 OS=Neurospora crassa (strain ATCC 24698 / 74-OR23-1A / CBS 708.71 / DSM 1257 / FGSC 987) GN=con-6 PE=2 SV=1	PF08437	Glycosyl transferase family 8 C-terminal	GO:0009103	lipopolysaccharide biosynthetic process	GO:0008918	lipopolysaccharide 3-alpha-galactosyltransferase activity
Cluster-68119.0	770	22330656	NP_177742.2	425	7.7e-40	enoyl-CoA hydratase 2 [Arabidopsis thaliana]>gi|75161483|sp|Q8VYI3.1|ECH2_ARATH RecName: Full=Enoyl-CoA hydratase 2, peroxisomal>gi|17979531|gb|AAL50100.1| At1g76150/T23E18_38 [Arabidopsis thaliana]>gi|20147245|gb|AAM10336.1| At1g76150/T23E18_38 [Arabidopsis thaliana]>gi|332197682|gb|AEE35803.1| enoyl-CoA hydratase 2 [Arabidopsis thaliana]	628234467	XM_007724373.1	181	8.14e-88	Capronia coronata CBS 617.96 peroxisomal hydratase-dehydrogenase-epimerase partial mRNA					Q01373	840	8.1e-89	Peroxisomal hydratase-dehydrogenase-epimerase OS=Neurospora crassa (strain ATCC 24698 / 74-OR23-1A / CBS 708.71 / DSM 1257 / FGSC 987) GN=fox-2 PE=1 SV=1			GO:0044763//GO:0033542//GO:0016043	single-organism cellular process//fatty acid beta-oxidation, unsaturated, even number//cellular component organization	GO:0080023	3R-hydroxyacyl-CoA dehydratase activity	GO:0005777	peroxisome	KOG1206	Peroxisomal multifunctional beta-oxidation protein and related enzymes
Cluster-24089.14958	801																			PF08503	Tetrahydrodipicolinate succinyltransferase N-terminal	GO:0042967//GO:0006522//GO:0006531	acyl-carrier-protein biosynthetic process//alanine metabolic process//aspartate metabolic process	GO:0047200	tetrahydrodipicolinate N-acetyltransferase activity
Cluster-24089.14959	232
Cluster-24089.106764	308	552817833	XP_005845042.1	151	1.8e-08	hypothetical protein CHLNCDRAFT_137298 [Chlorella variabilis]>gi|307104688|gb|EFN52940.1| hypothetical protein CHLNCDRAFT_137298 [Chlorella variabilis]
Cluster-24089.106765	1885																			PF04111//PF04977//PF05531	Autophagy protein Apg6//Septum formation initiator//Nucleopolyhedrovirus P10 protein	GO:0007049//GO:0006914	cell cycle//autophagy			GO:0019028	viral capsid
Cluster-24089.106766	2409	552838366	XP_005849562.1	760	3.4e-78	hypothetical protein CHLNCDRAFT_57252 [Chlorella variabilis]>gi|307109222|gb|EFN57460.1| hypothetical protein CHLNCDRAFT_57252 [Chlorella variabilis]										O74828	310	7.3e-27	Pre-rRNA-processing protein esf1 OS=Schizosaccharomyces pombe (strain 972 / ATCC 24843) GN=esf1 PE=1 SV=1	PF07359//PF08159//PF04103	Liver-expressed antimicrobial peptide 2 precursor (LEAP-2)//NUC153 domain//CD20-like family	GO:0042742	defense response to bacterium			GO:0005634//GO:0016021	nucleus//integral component of membrane	KOG2318	Uncharacterized conserved protein
Cluster-24089.106767	2751	552838366	XP_005849562.1	760	3.9e-78	hypothetical protein CHLNCDRAFT_57252 [Chlorella variabilis]>gi|307109222|gb|EFN57460.1| hypothetical protein CHLNCDRAFT_57252 [Chlorella variabilis]										O74828	310	8.3e-27	Pre-rRNA-processing protein esf1 OS=Schizosaccharomyces pombe (strain 972 / ATCC 24843) GN=esf1 PE=1 SV=1	PF08159//PF04103//PF07359	NUC153 domain//CD20-like family//Liver-expressed antimicrobial peptide 2 precursor (LEAP-2)	GO:0042742	defense response to bacterium			GO:0005634//GO:0016021	nucleus//integral component of membrane	KOG2318	Uncharacterized conserved protein
Cluster-24089.106760	1139																			PF00643	B-box zinc finger			GO:0008270	zinc ion binding	GO:0005622	intracellular
Cluster-28843.0	226
Cluster-24089.106762	1653																			PF01372//PF08099	Melittin//Scorpion calcine family	GO:0009405//GO:0045859//GO:0006810	pathogenesis//regulation of protein kinase activity//transport	GO:0004860//GO:0019855	protein kinase inhibitor activity//calcium channel inhibitor activity	GO:0005576	extracellular region
Cluster-24089.106763	637
Cluster-30764.0	982	552836503	XP_005849176.1	327	2.3e-28	hypothetical protein CHLNCDRAFT_143837 [Chlorella variabilis]>gi|307108835|gb|EFN57074.1| hypothetical protein CHLNCDRAFT_143837 [Chlorella variabilis]						K09539	DNAJC19	DnaJ homolog subfamily C member 19	http://www.genome.jp/dbget-bin/www_bget?ko:K09539	Q9SF33	297	9.5e-26	Mitochondrial import inner membrane translocase subunit TIM14-2 OS=Arabidopsis thaliana GN=TIM14-2 PE=3 SV=1									KOG0723	Molecular chaperone (DnaJ superfamily)
Cluster-24089.106768	489
Cluster-24089.106769	409																			PF02315	Methanol dehydrogenase beta subunit	GO:0015946//GO:0055114	methanol oxidation//oxidation-reduction process	GO:0004022	alcohol dehydrogenase (NAD) activity
Cluster-49250.0	774	148909947	ABR18059.1	859	3.7e-90	unknown [Picea sitchensis]	270149475	BT116361.1	214	3.7e-106	Picea glauca clone GQ03717_D09 mRNA sequence					Q94AJ5	659	8e-68	Probable polygalacturonase At1g80170 OS=Arabidopsis thaliana GN=At1g80170 PE=1 SV=1	PF00295	Glycosyl hydrolases family 28	GO:0005985//GO:0005975//GO:0005982	sucrose metabolic process//carbohydrate metabolic process//starch metabolic process	GO:0004650	polygalacturonase activity
Cluster-28942.0	966
Cluster-30032.0	586	116792289	ABK26305.1	200	7.2e-14	unknown [Picea sitchensis]										P94681	252	9.4e-21	4-formylbenzenesulfonate dehydrogenase TsaC1/TsaC2 OS=Comamonas testosteroni GN=tsaC1 PE=1 SV=1	PF00106//PF03435//PF02737//PF01210//PF02254//PF00107//PF01073//PF01728//PF01370//PF02826	short chain dehydrogenase//Saccharopine dehydrogenase NADP binding domain//3-hydroxyacyl-CoA dehydrogenase, NAD binding domain//NAD-dependent glycerol-3-phosphate dehydrogenase N-terminus//TrkA-N domain//Zinc-binding dehydrogenase//3-beta hydroxysteroid dehydrogenase/isomerase family//FtsJ-like methyltransferase//NAD dependent epimerase/dehydratase family//D-isomer specific 2-hydroxyacid dehydrog…	GO:0006568//GO:0046168//GO:0055114//GO:0018874//GO:0006813//GO:0006631//GO:0008152//GO:0006574//GO:0008209//GO:0008207//GO:0032259//GO:0008210//GO:0006694//GO:0006554//GO:0006633//GO:0006552//GO:0006550	tryptophan metabolic process//glycerol-3-phosphate catabolic process//oxidation-reduction process//benzoate metabolic process//potassium ion transport//fatty acid metabolic process//metabolic process//valine catabolic process//androgen metabolic process//C21-steroid hormone metabolic process//methylation//estrogen metabolic process//steroid biosynthetic process//lysine catabolic process//fatty ac…	GO:0051287//GO:0016616//GO:0003857//GO:0008168//GO:0003854//GO:0050662//GO:0016491//GO:0003824	NAD binding//oxidoreductase activity, acting on the CH-OH group of donors, NAD or NADP as acceptor//3-hydroxyacyl-CoA dehydrogenase activity//methyltransferase activity//3-beta-hydroxy-delta5-steroid dehydrogenase activity//coenzyme binding//oxidoreductase activity//catalytic activity			KOG0725	Reductases with broad range of substrate specificities
Cluster-24089.14950	374
Cluster-3203.0	694	778656813	XP_011649718.1	287	7e-24	PREDICTED: NAP1-related protein 2 [Cucumis sativus]										Q9EQU5	293	2e-25	Protein SET OS=Mus musculus GN=Set PE=1 SV=1	PF11629//PF00956//PF01297	C terminal SARAH domain of Mst1//Nucleosome assembly protein (NAP)//Zinc-uptake complex component A periplasmic	GO:0009069//GO:0006334//GO:0030001//GO:0016310	serine family amino acid metabolic process//nucleosome assembly//metal ion transport//phosphorylation	GO:0046872//GO:0004674	metal ion binding//protein serine/threonine kinase activity	GO:0005634	nucleus	KOG1508	DNA replication factor/protein phosphatase inhibitor SET/SPR-2
Cluster-24089.14951	1509	659132915	XP_008466454.1	134	8.3e-06	PREDICTED: uncharacterized protein At1g76070 [Cucumis melo]														PF09726//PF05793//PF13903	Transmembrane protein//Transcription initiation factor IIF, alpha subunit (TFIIF-alpha)//PMP-22/EMP/MP20/Claudin tight junction	GO:0006367//GO:0032968	transcription initiation from RNA polymerase II promoter//positive regulation of transcription elongation from RNA polymerase II promoter	GO:0003677	DNA binding	GO:0005634//GO:0016021	nucleus//integral component of membrane
Cluster-24089.47899	2029	802651762	XP_012080043.1	789	1.3e-81	PREDICTED: U3 small nucleolar ribonucleoprotein protein MPP10 isoform X1 [Jatropha curcas]>gi|643720818|gb|KDP31082.1| hypothetical protein JCGZ_11458 [Jatropha curcas]	769816366	XM_011623724.1	169	1.03e-80	PREDICTED: Amborella trichopoda U3 small nucleolar ribonucleoprotein protein MPP10 (LOC18430448), mRNA	K14559	MPP10	U3 small nucleolar RNA-associated protein MPP10	http://www.genome.jp/dbget-bin/www_bget?ko:K14559	O00566	424	3.7e-40	U3 small nucleolar ribonucleoprotein protein MPP10 OS=Homo sapiens GN=MPHOSPH10 PE=1 SV=2	PF15070//PF04006//PF08496	Putative golgin subfamily A member 2-like protein 5//Mpp10 protein//Peptidase family S49 N-terminal	GO:0006364	rRNA processing	GO:0004252	serine-type endopeptidase activity	GO:0005732//GO:0005886//GO:0005634//GO:0034457//GO:0005794	small nucleolar ribonucleoprotein complex//plasma membrane//nucleus//Mpp10 complex//Golgi apparatus	KOG2600	U3 small nucleolar ribonucleoprotein (snoRNP) subunit - Mpp10p
Cluster-24089.14952	869	326508144	BAJ99339.1	872	1.3e-91	predicted protein [Hordeum vulgare subsp. vulgare]	671381749	XM_008722542.1	190	9.18e-93	Cyphellophora europaea CBS 101466 plasma-membrane proton-efflux P-type ATPase partial mRNA					P49380	372	1.7e-34	Plasma membrane ATPase OS=Kluyveromyces lactis (strain ATCC 8585 / CBS 2359 / DSM 70799 / NBRC 1267 / NRRL Y-1140 / WM37) GN=PMA1 PE=1 SV=1									KOG0205	Plasma membrane H+-transporting ATPase
Cluster-24089.18327	297	743878555	XP_011035671.1	149	3e-08	PREDICTED: phosphatidylserine decarboxylase proenzyme 2-like isoform X4 [Populus euphratica]														PF02666	Phosphatidylserine decarboxylase	GO:0006566//GO:0046486//GO:0006563//GO:0006544//GO:0008654	threonine metabolic process//glycerolipid metabolic process//L-serine metabolic process//glycine metabolic process//phospholipid biosynthetic process	GO:0004609	phosphatidylserine decarboxylase activity
Cluster-24089.18326	911
Cluster-24089.18325	372
Cluster-24089.18324	1219
Cluster-24089.18323	2313	148908335	ABR17281.1	964	7.3e-102	unknown [Picea sitchensis]
Cluster-24089.18322	2233	148908335	ABR17281.1	964	7e-102	unknown [Picea sitchensis]
Cluster-24089.18321	201	383165804	AFG65806.1	255	1e-20	hypothetical protein 2_9455_01, partial [Pinus taeda]>gi|383165806|gb|AFG65807.1| hypothetical protein 2_9455_01, partial [Pinus taeda]										Q9LIQ7	197	7.7e-15	Pentatricopeptide repeat-containing protein At3g24000, mitochondrial OS=Arabidopsis thaliana GN=PCMP-H87 PE=3 SV=1
Cluster-24089.54562	2106	116789139	ABK25130.1	663	5.3e-67	unknown [Picea sitchensis]						K15639	CYP734A1, BAS1	PHYB activation tagged suppressor 1	http://www.genome.jp/dbget-bin/www_bget?ko:K15639	O48786	527	4.4e-52	Cytochrome P450 734A1 OS=Arabidopsis thaliana GN=CYP734A1 PE=2 SV=1	PF00067//PF09154	Cytochrome P450//Domain of unknown function (DUF1939)	GO:0055114//GO:0005975	oxidation-reduction process//carbohydrate metabolic process	GO:0016705//GO:0020037//GO:0005506//GO:0004553	oxidoreductase activity, acting on paired donors, with incorporation or reduction of molecular oxygen//heme binding//iron ion binding//hydrolase activity, hydrolyzing O-glycosyl compounds
Cluster-11557.0	1008	301118238	XP_002906847.1	244	9.8e-19	conserved hypothetical protein [Phytophthora infestans T30-4]>gi|262108196|gb|EEY66248.1| conserved hypothetical protein [Phytophthora infestans T30-4]										Q58DG6	186	7.3e-13	F-box/LRR-repeat protein 20 OS=Bos taurus GN=FBXL20 PE=2 SV=2	PF13516//PF01125//PF13855	Leucine Rich repeat//G10 protein//Leucine rich repeat			GO:0005515	protein binding	GO:0005634	nucleus	KOG1947	Leucine rich repeat proteins, some proteins contain F-box
Cluster-24089.54569	556	294462538	ADE76815.1	467	7.4e-45	unknown [Picea sitchensis]						K11778	DHDDS, RER2, SRT1	ditrans,polycis-polyprenyl diphosphate synthase	http://www.genome.jp/dbget-bin/www_bget?ko:K11778	Q8S2T1	329	1e-29	Dehydrodolichyl diphosphate synthase 6 OS=Arabidopsis thaliana GN=At2g17570 PE=2 SV=2	PF01255	Putative undecaprenyl diphosphate synthase			GO:0016765	transferase activity, transferring alkyl or aryl (other than methyl) groups			KOG1602	Cis-prenyltransferase
Cluster-24089.54568	1525
Cluster-24089.18329	3603	148909769	ABR17974.1	2094	1.1e-232	unknown [Picea sitchensis]	148909768	EF678200.1	969	0	Picea sitchensis clone WS0283_H22 unknown mRNA	K15196	BRF1, GTF3B	transcription factor IIIB 90 kDa subunit	http://www.genome.jp/dbget-bin/www_bget?ko:K15196	Q8CFK2	538	4e-53	Transcription factor IIIB 90 kDa subunit OS=Mus musculus GN=Brf1 PE=2 SV=1	PF00382//PF10099//PF09329	Transcription factor TFIIB repeat//Anti-sigma-K factor rskA//Primase zinc finger	GO:0006260	DNA replication	GO:0017025	TBP-class protein binding	GO:0005634//GO:0005886//GO:0016021	nucleus//plasma membrane//integral component of membrane	KOG1598	Transcription initiation factor TFIIIB, Brf1 subunit
Cluster-24089.18328	630
Cluster-53489.1	606	310877221	ADP36971.1	331	4.8e-29	hypothetical protein [Asterochloris sp. DA2]						K07034	K07034	uncharacterized protein	http://www.genome.jp/dbget-bin/www_bget?ko:K07034	P25613	238	4.1e-19	Accumulation of dyads protein 2 OS=Saccharomyces cerevisiae (strain ATCC 204508 / S288c) GN=ADY2 PE=1 SV=1	PF02272//PF01184	DHHA1 domain//GPR1/FUN34/yaaH family			GO:0003676	nucleic acid binding	GO:0016021	integral component of membrane
Cluster-53489.0	765																			PF01184	GPR1/FUN34/yaaH family					GO:0016021	integral component of membrane
Cluster-53489.3	457	310877221	ADP36971.1	325	1.8e-28	hypothetical protein [Asterochloris sp. DA2]						K07034	K07034	uncharacterized protein	http://www.genome.jp/dbget-bin/www_bget?ko:K07034	P25613	237	4e-19	Accumulation of dyads protein 2 OS=Saccharomyces cerevisiae (strain ATCC 204508 / S288c) GN=ADY2 PE=1 SV=1	PF01184	GPR1/FUN34/yaaH family					GO:0016021	integral component of membrane
Cluster-53489.2	1043																			PF01184	GPR1/FUN34/yaaH family					GO:0016021	integral component of membrane
Cluster-24089.5399	429
Cluster-24089.5398	1155	227202846	BAH56896.1	547	8.2e-54	AT1G18080 [Arabidopsis thaliana]	645025543	XM_001600102.3	158	7.57e-75	PREDICTED: Nasonia vitripennis guanine nucleotide-binding protein subunit beta-like protein (LOC100117752), transcript variant X1, mRNA	K14753	RACK1	guanine nucleotide-binding protein subunit beta-2-like 1 protein	http://www.genome.jp/dbget-bin/www_bget?ko:K14753	O18640	651	1e-66	Guanine nucleotide-binding protein subunit beta-like protein OS=Drosophila melanogaster GN=Rack1 PE=1 SV=2	PF00400//PF12503	WD domain, G-beta repeat//Cucumber mosaic virus 1a protein C terminal			GO:0008168//GO:0016817//GO:0005515	methyltransferase activity//hydrolase activity, acting on acid anhydrides//protein binding			KOG0279	G protein beta subunit-like protein
Cluster-24089.5395	1086	743771272	XP_010915923.1	178	4.7e-11	PREDICTED: putative pentatricopeptide repeat-containing protein At3g15200 [Elaeis guineensis]														PF05416//PF00612	Southampton virus-type processing peptidase//IQ calmodulin-binding motif	GO:0006508	proteolysis	GO:0005515//GO:0004197	protein binding//cysteine-type endopeptidase activity
Cluster-24089.5394	1815	586731981	XP_006849942.1	1128	5.5e-121	PREDICTED: putative pentatricopeptide repeat-containing protein At3g15200 [Amborella trichopoda]>gi|548853540|gb|ERN11523.1| hypothetical protein AMTR_s00022p00129420 [Amborella trichopoda]										Q9LIL5	807	1.3e-84	Putative pentatricopeptide repeat-containing protein At3g15200 OS=Arabidopsis thaliana GN=At3g15200 PE=3 SV=1	PF00622//PF13855//PF12937	SPRY domain//Leucine rich repeat//F-box-like			GO:0005515	protein binding
Cluster-24089.5397	940	545371355	XP_005650247.1	1143	5.2e-123	TOR kinase binding protein [Coccomyxa subellipsoidea C-169]>gi|384252227|gb|EIE25703.1| TOR kinase binding protein [Coccomyxa subellipsoidea C-169]	552820857	XM_005845632.1	197	1.28e-96	Chlorella variabilis hypothetical protein (CHLNCDRAFT_36454) mRNA, complete cds	K08266	GBL	G protein beta subunit-like	http://www.genome.jp/dbget-bin/www_bget?ko:K08266	Q54D08	766	3.8e-80	Protein LST8 homolog OS=Dictyostelium discoideum GN=lst8 PE=1 SV=1	PF00400	WD domain, G-beta repeat	GO:0016310	phosphorylation	GO:0005515//GO:0016301	protein binding//kinase activity			KOG0315	G-protein beta subunit-like protein (contains WD40 repeats)
Cluster-24089.5396	944	695025210	XP_009399848.1	175	9.2e-11	PREDICTED: putative pentatricopeptide repeat-containing protein At3g15200 [Musa acuminata subsp. malaccensis]
Cluster-24089.5391	797
Cluster-24089.5390	496	168025781	XP_001765412.1	332	3e-29	predicted protein [Physcomitrella patens]>gi|162683465|gb|EDQ69875.1| predicted protein [Physcomitrella patens]	255557906	XM_002519936.1	41	3.43e-10	Ricinus communis methylenetetrahydrofolate dehydrogenase, putative, mRNA					Q8WZJ7	523	3e-52	C-1-tetrahydrofolate synthase, cytoplasmic OS=Schizosaccharomyces pombe (strain 972 / ATCC 24843) GN=SPBC839.16 PE=3 SV=1	PF02882//PF01268	Tetrahydrofolate dehydrogenase/cyclohydrolase, NAD(P)-binding domain//Formatetetrahydrofolate ligase	GO:0055114//GO:0009396//GO:0044710//GO:0046487	oxidation-reduction process//folic acid-containing compound biosynthetic process//single-organism metabolic process//glyoxylate metabolic process	GO:0005524//GO:0004488//GO:0003824//GO:0004329	ATP binding//methylenetetrahydrofolate dehydrogenase (NADP+) activity//catalytic activity//formate-tetrahydrofolate ligase activity			KOG4230	C1-tetrahydrofolate synthase
Cluster-24089.5393	3301	586731981	XP_006849942.1	1369	1.1e-148	PREDICTED: putative pentatricopeptide repeat-containing protein At3g15200 [Amborella trichopoda]>gi|548853540|gb|ERN11523.1| hypothetical protein AMTR_s00022p00129420 [Amborella trichopoda]										Q9LIL5	976	5.9e-104	Putative pentatricopeptide repeat-containing protein At3g15200 OS=Arabidopsis thaliana GN=At3g15200 PE=3 SV=1	PF13855	Leucine rich repeat			GO:0005515	protein binding
Cluster-24089.5392	935	567922158	XP_006453085.1	355	1.2e-31	hypothetical protein CICLE_v10009567mg [Citrus clementina]>gi|568840925|ref|XP_006474415.1| PREDICTED: 36.4 kDa proline-rich protein-like [Citrus sinensis]>gi|557556311|gb|ESR66325.1| hypothetical protein CICLE_v10009567mg [Citrus clementina]>gi|641854694|gb|KDO73488.1| hypothetical protein CISIN_1g029294mg [Citrus sinensis]>gi|641854695|gb|KDO73489.1| hypothetical protein CISIN_1g029294mg [Citru…										Q00451	291	4.5e-25	36.4 kDa proline-rich protein OS=Solanum lycopersicum GN=TPRP-F1 PE=2 SV=1	PF03694	Erg28 like protein					GO:0016021	integral component of membrane
Cluster-22789.0	714	376337816	AFB33464.1	211	4.6e-15	hypothetical protein 2_6541_01, partial [Abies alba]>gi|376337818|gb|AFB33465.1| hypothetical protein 2_6541_01, partial [Abies alba]
Cluster-15323.0	1310															O59806	503	1.7e-49	Uncharacterized N-acetyltransferase C550.08 OS=Schizosaccharomyces pombe (strain 972 / ATCC 24843) GN=SPCC550.08 PE=3 SV=1	PF13508//PF10410//PF01338//PF00583//PF13673	Acetyltransferase (GNAT) domain//DnaB-helicase binding domain of primase//Bacillus thuringiensis toxin//Acetyltransferase (GNAT) family//Acetyltransferase (GNAT) domain	GO:0009405//GO:0042967	pathogenesis//acyl-carrier-protein biosynthetic process	GO:0016779//GO:0008080	nucleotidyltransferase activity//N-acetyltransferase activity	GO:0005576	extracellular region
Cluster-60797.0	398
Cluster-24089.64559	743	262193247	ACY30626.1	202	5.3e-14	cytosolic ascorbate peroxidase [Ginkgo biloba]	262193246	GU084140.1	141	1.35e-65	Ginkgo biloba cytosolic ascorbate peroxidase (APX2) mRNA, complete cds	K00434	E1.11.1.11	L-ascorbate peroxidase	http://www.genome.jp/dbget-bin/www_bget?ko:K00434	Q05431	168	6.6e-11	L-ascorbate peroxidase 1, cytosolic OS=Arabidopsis thaliana GN=APX1 PE=1 SV=2
Cluster-24089.64558	2015	294460813	ADE75980.1	178	8.8e-11	unknown [Picea sitchensis]
Cluster-64212.1	446
Cluster-64212.0	1679	159474244	XP_001695239.1	329	2.3e-28	flagellar associated protein [Chlamydomonas reinhardtii]>gi|158276173|gb|EDP01947.1| flagellar associated protein [Chlamydomonas reinhardtii]
Cluster-24089.64553	6573	720056901	XP_010273819.1	2419	4e-270	PREDICTED: 1-phosphatidylinositol-3-phosphate 5-kinase FAB1B [Nelumbo nucifera]>gi|720056904|ref|XP_010273820.1| PREDICTED: 1-phosphatidylinositol-3-phosphate 5-kinase FAB1B [Nelumbo nucifera]>gi|720056908|ref|XP_010273821.1| PREDICTED: 1-phosphatidylinositol-3-phosphate 5-kinase FAB1B [Nelumbo nucifera]>gi|720056911|ref|XP_010273822.1| PREDICTED: 1-phosphatidylinositol-3-phosphate 5-kinase FAB1B…	590621333	XM_007024699.1	237	5.35e-118	Theobroma cacao Phosphatidylinositol-4-phosphate 5-kinase family protein, putative isoform 1 (TCM_029244) mRNA, complete cds	K00921	PIKFYVE, FAB1	1-phosphatidylinositol-3-phosphate 5-kinase	http://www.genome.jp/dbget-bin/www_bget?ko:K00921	Q9LUM0	1421	3e-155	1-phosphatidylinositol-3-phosphate 5-kinase FAB1B OS=Arabidopsis thaliana GN=FAB1B PE=2 SV=1	PF00118//PF01504	TCP-1/cpn60 chaperonin family//Phosphatidylinositol-4-phosphate 5-Kinase	GO:0046488	phosphatidylinositol metabolic process	GO:0005524//GO:0016307	ATP binding//phosphatidylinositol phosphate kinase activity			KOG0230	Phosphatidylinositol-4-phosphate 5-kinase and related FYVE finger-containing proteins
Cluster-24089.64552	2750	301601258	BAJ13301.1	354	4.7e-31	autophagy 8 [Ipomoea nil]	301601255	AB544068.1	103	6.88e-44	Ipomoea nil InATG8b mRNA for autophagy 8, complete cds	K08341	GABARAP, ATG8, LC3	GABA(A) receptor-associated protein	http://www.genome.jp/dbget-bin/www_bget?ko:K08341	Q9SL04	342	1.6e-30	Autophagy-related protein 8d OS=Arabidopsis thaliana GN=ATG8D PE=1 SV=1	PF14634	zinc-RING finger domain			GO:0005515//GO:0008270	protein binding//zinc ion binding			KOG1654	Microtubule-associated anchor protein involved in autophagy and membrane trafficking
Cluster-24089.64551	4064	301601258	BAJ13301.1	354	6.9e-31	autophagy 8 [Ipomoea nil]	301601255	AB544068.1	103	1.02e-43	Ipomoea nil InATG8b mRNA for autophagy 8, complete cds	K08341	GABARAP, ATG8, LC3	GABA(A) receptor-associated protein	http://www.genome.jp/dbget-bin/www_bget?ko:K08341	Q9SL04	342	2.4e-30	Autophagy-related protein 8d OS=Arabidopsis thaliana GN=ATG8D PE=1 SV=1	PF14634	zinc-RING finger domain			GO:0005515//GO:0008270	protein binding//zinc ion binding			KOG1654	Microtubule-associated anchor protein involved in autophagy and membrane trafficking
Cluster-24089.64550	1940	568861783	XP_006484379.1	875	1.3e-91	PREDICTED: proline-rich receptor-like protein kinase PERK9-like [Citrus sinensis]	697182181	XM_009601799.1	56	6.47e-18	PREDICTED: Nicotiana tomentosiformis proline-rich receptor-like protein kinase PERK8 (LOC104095635), mRNA					Q9LV48	824	1.5e-86	Proline-rich receptor-like protein kinase PERK1 OS=Arabidopsis thaliana GN=PERK1 PE=2 SV=1	PF00069//PF07714	Protein kinase domain//Protein tyrosine kinase	GO:0006468	protein phosphorylation	GO:0004672//GO:0005524	protein kinase activity//ATP binding
Cluster-24089.64557	2134	294460813	ADE75980.1	178	9.3e-11	unknown [Picea sitchensis]
Cluster-24089.64556	3019	168051183	XP_001778035.1	761	3.3e-78	predicted protein [Physcomitrella patens]>gi|162670578|gb|EDQ57144.1| predicted protein [Physcomitrella patens]	270149478	BT116364.1	228	2.46e-113	Picea glauca clone GQ03717_E06 mRNA sequence									PF09514//PF09567//PF12937//PF00646//PF00446	SSXRD motif//MamI restriction endonuclease//F-box-like//F-box domain//Gonadotropin-releasing hormone	GO:0007165//GO:0007275//GO:0009307//GO:0006308//GO:0006355	signal transduction//multicellular organismal development//DNA restriction-modification system//DNA catabolic process//regulation of transcription, DNA-templated	GO:0009036//GO:0005179//GO:0005515//GO:0003677	Type II site-specific deoxyribonuclease activity//hormone activity//protein binding//DNA binding	GO:0005634//GO:0009359//GO:0005576	nucleus//Type II site-specific deoxyribonuclease complex//extracellular region
Cluster-24089.64555	2421	116787644	ABK24589.1	1475	4.3e-161	unknown [Picea sitchensis]	270139615	BT106567.1	518	0	Picea glauca clone GQ03005_C07 mRNA sequence	K19269	PGP, PGLP	phosphoglycolate phosphatase	http://www.genome.jp/dbget-bin/www_bget?ko:K19269	P0DKC4	1271	2.7e-138	Phosphoglycolate phosphatase 1B, chloroplastic OS=Arabidopsis thaliana GN=PGLP1B PE=1 SV=1									KOG2882	p-Nitrophenyl phosphatase
Cluster-24089.64554	1917	719998963	XP_010255566.1	1808	8.2e-200	PREDICTED: protein HOTHEAD-like [Nelumbo nucifera]	695006677	XM_009391575.1	54	8.27e-17	PREDICTED: Musa acuminata subsp. malaccensis protein HOTHEAD-like (LOC103976381), mRNA	K00108	betA, CHDH	choline dehydrogenase	http://www.genome.jp/dbget-bin/www_bget?ko:K00108	Q9S746	1588	3.7e-175	Protein HOTHEAD OS=Arabidopsis thaliana GN=HTH PE=1 SV=1	PF00732//PF07992//PF05199//PF01266//PF05834//PF00290	GMC oxidoreductase//Pyridine nucleotide-disulphide oxidoreductase//GMC oxidoreductase//FAD dependent oxidoreductase//Lycopene cyclase protein//Tryptophan synthase alpha chain	GO:0006571//GO:0055114//GO:0009094//GO:0016117//GO:0006568//GO:0000162	tyrosine biosynthetic process//oxidation-reduction process//L-phenylalanine biosynthetic process//carotenoid biosynthetic process//tryptophan metabolic process//tryptophan biosynthetic process	GO:0016705//GO:0016491//GO:0016614//GO:0050660//GO:0004834	oxidoreductase activity, acting on paired donors, with incorporation or reduction of molecular oxygen//oxidoreductase activity//oxidoreductase activity, acting on CH-OH group of donors//flavin adenine dinucleotide binding//tryptophan synthase activity
Cluster-23680.1	580
Cluster-23680.0	450
Cluster-23680.3	1572																			PF01920//PF01442//PF01608//PF07989//PF04977//PF10186//PF06005//PF04513//PF06160//PF06657//PF07464//PF07926//PF06616//PF05008//PF10473	Prefoldin subunit//Apolipoprotein A1/A4/E domain//I/LWEQ domain//Centrosomin N-terminal motif 1//Septum formation initiator//Vacuolar sorting 38 and autophagy-related subunit 14//Protein of unknown function (DUF904)//Baculovirus polyhedron envelope protein, PEP, C terminus//Septation ring formation regulator, EzrA//Centrosome microtubule-binding domain of Cep57//Apolipophorin-III precursor (apoLp…	GO:0042157//GO:0009307//GO:0010508//GO:0006308//GO:0006606//GO:0007049//GO:0006886//GO:0000917//GO:0006869//GO:0043093//GO:0000921//GO:0006457	lipoprotein metabolic process//DNA restriction-modification system//positive regulation of autophagy//DNA catabolic process//protein import into nucleus//cell cycle//intracellular protein transport//barrier septum assembly//lipid transport//FtsZ-dependent cytokinesis//septin ring assembly//protein folding	GO:0009036//GO:0003779//GO:0051082//GO:0005198//GO:0008289//GO:0000287//GO:0045502//GO:0042803//GO:0008134//GO:0003677//GO:0008017	Type II site-specific deoxyribonuclease activity//actin binding//unfolded protein binding//structural molecule activity//lipid binding//magnesium ion binding//dynein binding//protein homodimerization activity//transcription factor binding//DNA binding//microtubule binding	GO:0016020//GO:0005940//GO:0005737//GO:0005576//GO:0019028//GO:0016272//GO:0016021//GO:0030286//GO:0009359//GO:0005667//GO:0019031//GO:0045298//GO:0005815	membrane//septin ring//cytoplasm//extracellular region//viral capsid//prefoldin complex//integral component of membrane//dynein complex//Type II site-specific deoxyribonuclease complex//transcription factor complex//viral envelope//tubulin complex//microtubule organizing center
Cluster-23680.2	310
Cluster-50261.0	1392	514779467	XP_004969357.1	157	1.7e-08	PREDICTED: restin homolog [Setaria italica]														PF04545//PF03121	Sigma-70, region 4//Herpesviridae UL52/UL70 DNA primase	GO:0006351//GO:0006352//GO:0006260//GO:0006269//GO:0006355	transcription, DNA-templated//DNA-templated transcription, initiation//DNA replication//DNA replication, synthesis of RNA primer//regulation of transcription, DNA-templated	GO:0003896//GO:0003700//GO:0016987//GO:0003677	DNA primase activity//transcription factor activity, sequence-specific DNA binding//sigma factor activity//DNA binding	GO:0005667//GO:0005657//GO:0005730	transcription factor complex//replication fork//nucleolus
Cluster-50261.1	573
Cluster-50261.2	386
Cluster-50261.3	3636	552847935	XP_005851982.1	227	3.3e-16	hypothetical protein CHLNCDRAFT_132885 [Chlorella variabilis]>gi|307111646|gb|EFN59880.1| hypothetical protein CHLNCDRAFT_132885 [Chlorella variabilis]										P25386	136	1.6e-06	Intracellular protein transport protein USO1 OS=Saccharomyces cerevisiae (strain ATCC 204508 / S288c) GN=USO1 PE=1 SV=2	PF00038//PF07989//PF07926	Intermediate filament protein//Centrosomin N-terminal motif 1//TPR/MLP1/MLP2-like protein	GO:0006606	protein import into nucleus	GO:0005198	structural molecule activity	GO:0005815//GO:0005882	microtubule organizing center//intermediate filament
Cluster-50261.4	3616	552847935	XP_005851982.1	227	3.3e-16	hypothetical protein CHLNCDRAFT_132885 [Chlorella variabilis]>gi|307111646|gb|EFN59880.1| hypothetical protein CHLNCDRAFT_132885 [Chlorella variabilis]										P24733	154	1.3e-08	Myosin heavy chain, striated muscle OS=Argopecten irradians PE=1 SV=1	PF07989//PF00038//PF07926	Centrosomin N-terminal motif 1//Intermediate filament protein//TPR/MLP1/MLP2-like protein	GO:0006606	protein import into nucleus	GO:0005198	structural molecule activity	GO:0005882//GO:0005815	intermediate filament//microtubule organizing center
Cluster-61392.1	626
Cluster-61392.0	588
Cluster-63474.0	522
Cluster-68885.0	1136																			PF00034	Cytochrome c	GO:0006118	obsolete electron transport	GO:0009055//GO:0020037	electron carrier activity//heme binding
Cluster-63755.0	286	566027099	ETI50010.1	261	3e-21	hypothetical protein F443_06358 [Phytophthora parasitica P1569]	9082282	AF275347.1	182	7.79e-89	AF275347 Cladosporium fulvum aldehyde dehydrogenase (aldh) mRNA, complete cds	K00128	E1.2.1.3	aldehyde dehydrogenase (NAD+)	http://www.genome.jp/dbget-bin/www_bget?ko:K00128	P40108	413	9.8e-40	Aldehyde dehydrogenase OS=Davidiella tassiana GN=CLAH10 PE=1 SV=2	PF00171	Aldehyde dehydrogenase family	GO:0055114//GO:0008152	oxidation-reduction process//metabolic process	GO:0016491	oxidoreductase activity			KOG2450	Aldehyde dehydrogenase
Cluster-6072.0	954															B0XT72	232	3.2e-18	1,3-beta-glucanosyltransferase gel1 OS=Neosartorya fumigata (strain CEA10 / CBS 144.89 / FGSC A1163) GN=gel1 PE=1 SV=1
Cluster-50634.0	412
Cluster-36826.0	399
Cluster-24089.23019	1937	224284214	ACN39843.1	1024	6.7e-109	unknown [Picea sitchensis]	224286680	BT071592.1	79	1.06e-30	Picea sitchensis clone WS02926_I07 unknown mRNA					Q9SAK5	616	1.9e-62	Myb family transcription factor APL OS=Arabidopsis thaliana GN=APL PE=2 SV=2	PF15462//PF00940	Bartter syndrome, infantile, with sensorineural deafness (Barttin)//DNA-dependent RNA polymerase	GO:0006351//GO:0006821//GO:0006144//GO:0006206	transcription, DNA-templated//chloride transport//purine nucleobase metabolic process//pyrimidine nucleobase metabolic process	GO:0003899//GO:0003677	DNA-directed RNA polymerase activity//DNA binding	GO:0005730	nucleolus
Cluster-24089.23018	1266
Cluster-24089.23017	631	326508144	BAJ99339.1	1050	2.1e-112	predicted protein [Hordeum vulgare subsp. vulgare]	326508143	AK368136.1	376	0	Hordeum vulgare subsp. vulgare mRNA for predicted protein, complete cds, clone: NIASHv2068M20	K01535	E3.6.3.6	H+-transporting ATPase	http://www.genome.jp/dbget-bin/www_bget?ko:K01535	P05030	524	2.9e-52	Plasma membrane ATPase 1 OS=Saccharomyces cerevisiae (strain ATCC 204508 / S288c) GN=PMA1 PE=1 SV=2									KOG0205	Plasma membrane H+-transporting ATPase
Cluster-24089.23016	444	147855554	CAN83853.1	276	8.3e-23	hypothetical protein VITISV_030683 [Vitis vinifera]						K07374	TUBA	tubulin alpha	http://www.genome.jp/dbget-bin/www_bget?ko:K07374	P10978	240	1.7e-19	Retrovirus-related Pol polyprotein from transposon TNT 1-94 OS=Nicotiana tabacum PE=2 SV=1
Cluster-24089.23015	1076	168009445	XP_001757416.1	269	1.3e-21	predicted protein [Physcomitrella patens]>gi|162691539|gb|EDQ77901.1| predicted protein [Physcomitrella patens]
Cluster-24089.23014	1551
Cluster-24089.23013	380	116783630	ABK23029.1	266	1e-21	unknown [Picea sitchensis]										Q9AVK1	152	2.4e-09	Probable caffeine synthase 3 OS=Coffea arabica GN=CS3 PE=2 SV=1	PF03492	SAM dependent carboxyl methyltransferase			GO:0008168	methyltransferase activity
Cluster-24089.23012	2648	147774273	CAN76793.1	1964	9.2e-218	hypothetical protein VITISV_026680 [Vitis vinifera]										P0CT35	1058	1.5e-113	Transposon Tf2-2 polyprotein OS=Schizosaccharomyces pombe (strain 972 / ATCC 24843) GN=Tf2-2 PE=3 SV=1	PF00665	Integrase core domain	GO:0015074	DNA integration
Cluster-24089.23011	2077	147774273	CAN76793.1	1815	1.4e-200	hypothetical protein VITISV_026680 [Vitis vinifera]										Q99315	1018	5e-109	Transposon Ty3-G Gag-Pol polyprotein OS=Saccharomyces cerevisiae (strain ATCC 204508 / S288c) GN=TY3B-G PE=1 SV=3	PF00665	Integrase core domain	GO:0015074	DNA integration
Cluster-24089.23010	854	697127312	XP_009617701.1	1180	2.4e-127	PREDICTED: chlorophyll a-b binding protein 8, chloroplastic-like [Nicotiana tomentosiformis]	697154597	XM_009633241.1	708	0	PREDICTED: Nicotiana tomentosiformis chlorophyll a-b binding protein 8, chloroplastic (LOC104121287), mRNA	K08909	LHCA3	light-harvesting complex I chlorophyll a/b binding protein 3	http://www.genome.jp/dbget-bin/www_bget?ko:K08909	P27522	1097	1.4e-118	Chlorophyll a-b binding protein 8, chloroplastic OS=Solanum lycopersicum GN=CAB8 PE=3 SV=1
Cluster-16019.0	459	326503270	BAJ99260.1	374	3.7e-34	predicted protein [Hordeum vulgare subsp. vulgare]						K07466	RFA1, RPA1, rpa	replication factor A1	http://www.genome.jp/dbget-bin/www_bget?ko:K07466	O49453	177	3.6e-12	Uncharacterized protein At4g28440 OS=Arabidopsis thaliana GN=At4g28440 PE=1 SV=1
Cluster-24089.4433	245	7638022	AAF65309.1	342	1e-30	reverse transcriptase [Picea glauca]										P10978	258	7.9e-22	Retrovirus-related Pol polyprotein from transposon TNT 1-94 OS=Nicotiana tabacum PE=2 SV=1
Cluster-37262.0	954	545373009	XP_005650911.1	664	1.8e-67	DUF846-domain-containing protein [Coccomyxa subellipsoidea C-169]>gi|384252892|gb|EIE26367.1| DUF846-domain-containing protein [Coccomyxa subellipsoidea C-169]										Q8LEK2	377	4.9e-35	Golgi apparatus membrane protein-like protein ECHIDNA OS=Arabidopsis thaliana GN=ECH PE=1 SV=1	PF05832//PF07684	Eukaryotic protein of unknown function (DUF846)//NOTCH protein	GO:0030154//GO:0007275//GO:0007219	cell differentiation//multicellular organismal development//Notch signaling pathway			GO:0016021	integral component of membrane	KOG3195	Uncharacterized membrane protein NPD008/CGI-148
Cluster-37262.1	463																			PF02422	Keratin			GO:0005200	structural constituent of cytoskeleton	GO:0005882//GO:0005856	intermediate filament//cytoskeleton
Cluster-24089.101688	1954
Cluster-24089.101689	1436
Cluster-24089.101682	2518	545373329	XP_005651040.1	814	2e-84	hypothetical protein COCSUDRAFT_46110 [Coccomyxa subellipsoidea C-169]>gi|384253021|gb|EIE26496.1| hypothetical protein COCSUDRAFT_46110 [Coccomyxa subellipsoidea C-169]										Q852K0	545	4.3e-54	Probable zinc metalloprotease EGY1, chloroplastic OS=Oryza sativa subsp. japonica GN=EGY1 PE=2 SV=3	PF02163	Peptidase family M50	GO:0006508	proteolysis	GO:0004222	metalloendopeptidase activity
Cluster-24089.101683	217	156987798	ABU99877.1	340	1.5e-30	translation elongation factor 1-alpha, partial [Phytophthora sulawesiensis]	146448863	EF513199.1	121	4.63e-55	Soliformovum irregulare elongation factor 1A (EF1A) gene, partial cds	K03231	EEF1A	elongation factor 1-alpha	http://www.genome.jp/dbget-bin/www_bget?ko:K03231	Q04634	338	3.7e-31	Elongation factor 1-alpha OS=Tetrahymena pyriformis PE=2 SV=1									KOG0052	Translation elongation factor EF-1 alpha/Tu
Cluster-24089.101680	1060
Cluster-24089.101681	231
Cluster-24089.101686	2814	545368626	XP_005649091.1	1265	1.1e-136	cysteine proteinase [Coccomyxa subellipsoidea C-169]>gi|384251069|gb|EIE24547.1| cysteine proteinase [Coccomyxa subellipsoidea C-169]										Q54TR1	629	8.7e-64	Counting factor associated protein D OS=Dictyostelium discoideum GN=cfaD PE=1 SV=1	PF03051//PF01539//PF05052//PF00112//PF00811	Peptidase C1-like family//Hepatitis C virus envelope glycoprotein E1//MerE protein//Papain family cysteine protease//Ependymin	GO:0015694//GO:0006508//GO:0007160	mercury ion transport//proteolysis//cell-matrix adhesion	GO:0004197//GO:0005509//GO:0015097//GO:0008234	cysteine-type endopeptidase activity//calcium ion binding//mercury ion transmembrane transporter activity//cysteine-type peptidase activity	GO:0005576//GO:0019031//GO:0016020	extracellular region//viral envelope//membrane	KOG1543	Cysteine proteinase Cathepsin L
Cluster-24089.101687	3047	545368626	XP_005649091.1	1232	8.1e-133	cysteine proteinase [Coccomyxa subellipsoidea C-169]>gi|384251069|gb|EIE24547.1| cysteine proteinase [Coccomyxa subellipsoidea C-169]										Q54TR1	617	2.3e-62	Counting factor associated protein D OS=Dictyostelium discoideum GN=cfaD PE=1 SV=1	PF03051//PF00112//PF05052//PF01539	Peptidase C1-like family//Papain family cysteine protease//MerE protein//Hepatitis C virus envelope glycoprotein E1	GO:0006508//GO:0015694	proteolysis//mercury ion transport	GO:0008234//GO:0015097//GO:0004197	cysteine-type peptidase activity//mercury ion transmembrane transporter activity//cysteine-type endopeptidase activity	GO:0016020//GO:0019031	membrane//viral envelope	KOG1543	Cysteine proteinase Cathepsin L
Cluster-24089.101684	697	388503202	AFK39667.1	217	9.1e-16	unknown [Lotus japonicus]	627800344	XM_007675330.1	151	3.49e-71	Baudoinia compniacensis UAMH 10762 hypothetical protein mRNA	K02155	ATPeV0C, ATP6L	V-type H+-transporting ATPase 16kDa proteolipid subunit	http://www.genome.jp/dbget-bin/www_bget?ko:K02155	Q00607	289	5.7e-25	V-type proton ATPase 16 kDa proteolipid subunit OS=Candida tropicalis GN=VMA3 PE=3 SV=1	PF00137	ATP synthase subunit C	GO:0015992//GO:0015991	proton transport//ATP hydrolysis coupled proton transport	GO:0015078	hydrogen ion transmembrane transporter activity	GO:0033177	proton-transporting two-sector ATPase complex, proton-transporting domain	KOG0232	Vacuolar H+-ATPase V0 sector, subunits c/c'
Cluster-24089.101685	2743	545368626	XP_005649091.1	1400	2.4e-152	cysteine proteinase [Coccomyxa subellipsoidea C-169]>gi|384251069|gb|EIE24547.1| cysteine proteinase [Coccomyxa subellipsoidea C-169]										Q54TR1	650	3.1e-66	Counting factor associated protein D OS=Dictyostelium discoideum GN=cfaD PE=1 SV=1	PF00811//PF01539//PF05052//PF00112//PF03051	Ependymin//Hepatitis C virus envelope glycoprotein E1//MerE protein//Papain family cysteine protease//Peptidase C1-like family	GO:0007160//GO:0015694//GO:0006508	cell-matrix adhesion//mercury ion transport//proteolysis	GO:0004197//GO:0008234//GO:0015097//GO:0005509//GO:0016787	cysteine-type endopeptidase activity//cysteine-type peptidase activity//mercury ion transmembrane transporter activity//calcium ion binding//hydrolase activity	GO:0019031//GO:0016020//GO:0005576	viral envelope//membrane//extracellular region	KOG1543	Cysteine proteinase Cathepsin L
Cluster-41171.0	2437	551703627	AGY36888.1	619	7.8e-62	minimal dicer [Physcomitrella patens]						K11592	DICER1, DCR1	endoribonuclease Dicer	http://www.genome.jp/dbget-bin/www_bget?ko:K11592	Q8LMR2	454	1.5e-43	Endoribonuclease Dicer homolog 1 OS=Oryza sativa subsp. japonica GN=DCL1 PE=3 SV=1	PF02170//PF14622//PF00636	PAZ domain//Ribonuclease-III-like//Ribonuclease III domain	GO:0051252//GO:0006396	regulation of RNA metabolic process//RNA processing	GO:0003723//GO:0004525//GO:0005515	RNA binding//ribonuclease III activity//protein binding			KOG0701	dsRNA-specific nuclease Dicer and related ribonucleases
Cluster-36521.0	1004	596295113	XP_007226950.1	264	4.7e-21	hypothetical protein PRUPE_ppa025194mg, partial [Prunus persica]>gi|462423886|gb|EMJ28149.1| hypothetical protein PRUPE_ppa025194mg, partial [Prunus persica]
Cluster-23701.0	595	702483551	XP_010033772.1	231	1.9e-17	PREDICTED: nucleosome assembly protein 1;4 [Eucalyptus grandis]>gi|629087219|gb|KCW53576.1| hypothetical protein EUGRSUZ_J02850 [Eucalyptus grandis]						K11279	NAP1L1, NRP	nucleosome assembly protein 1-like 1	http://www.genome.jp/dbget-bin/www_bget?ko:K11279	Q5AAI8	381	1.1e-35	Nucleosome assembly protein 1 OS=Candida albicans (strain SC5314 / ATCC MYA-2876) GN=NAP1 PE=1 SV=1	PF00956	Nucleosome assembly protein (NAP)	GO:0006334	nucleosome assembly			GO:0005634	nucleus	KOG1507	Nucleosome assembly protein NAP-1
Cluster-24089.86584	287																			PF00098//PF02892//PF16588//PF02468	Zinc knuckle//BED zinc finger//C2H2 zinc-finger//Photosystem II reaction centre N protein (psbN)	GO:0015979	photosynthesis	GO:0008270//GO:0003676//GO:0003677	zinc ion binding//nucleic acid binding//DNA binding	GO:0009523//GO:0009539//GO:0016020	photosystem II//photosystem II reaction center//membrane
Cluster-24089.86585	799	147789988	CAN71759.1	344	2e-30	hypothetical protein VITISV_020777 [Vitis vinifera]										P10978	199	1.8e-14	Retrovirus-related Pol polyprotein from transposon TNT 1-94 OS=Nicotiana tabacum PE=2 SV=1
Cluster-24089.86586	848	377655441	AFB73911.1	238	4.1e-18	polyprotein [Citrus sinensis]										P10978	167	9.8e-11	Retrovirus-related Pol polyprotein from transposon TNT 1-94 OS=Nicotiana tabacum PE=2 SV=1	PF02468	Photosystem II reaction centre N protein (psbN)	GO:0015979	photosynthesis			GO:0009523//GO:0016020//GO:0009539	photosystem II//membrane//photosystem II reaction center
Cluster-24089.86587	753	297744326	CBI37296.3	304	8e-26	unnamed protein product [Vitis vinifera]
Cluster-24089.86580	328
Cluster-24089.86581	622	147765931	CAN62421.1	167	5.1e-10	hypothetical protein VITISV_020606 [Vitis vinifera]
Cluster-24089.86582	746	377655441	AFB73911.1	212	3.7e-15	polyprotein [Citrus sinensis]										P10978	156	1.6e-09	Retrovirus-related Pol polyprotein from transposon TNT 1-94 OS=Nicotiana tabacum PE=2 SV=1	PF02468	Photosystem II reaction centre N protein (psbN)	GO:0015979	photosynthesis			GO:0009523//GO:0009539//GO:0016020	photosystem II//photosystem II reaction center//membrane
Cluster-24089.86583	296
Cluster-19802.0	971
Cluster-24089.86589	2589	661888326	CDP08059.1	749	6.9e-77	unnamed protein product [Coffea canephora]	659077144	XR_536635.1	164	7.97e-78	PREDICTED: Cucumis melo U11/U12 small nuclear ribonucleoprotein 35 kDa protein (LOC103483955), transcript variant X3, misc_RNA	K13155	SNRNP35	U11/U12 small nuclear ribonucleoprotein 35 kDa protein	http://www.genome.jp/dbget-bin/www_bget?ko:K13155	Q8VY74	731	1.2e-75	U11/U12 small nuclear ribonucleoprotein 35 kDa protein OS=Arabidopsis thaliana GN=SNRNP35 PE=1 SV=1	PF10432//PF00076//PF00833//PF16367	Bacterial phospho-glucose isomerase C-terminal SIS domain//RNA recognition motif. (a.k.a. RRM, RBD, or RNP domain)//Ribosomal S17//RNA recognition motif	GO:0042254//GO:0005985//GO:0006000//GO:0006098//GO:0006094//GO:0005975//GO:0006412//GO:0006096//GO:0006013//GO:0005982	ribosome biogenesis//sucrose metabolic process//fructose metabolic process//pentose-phosphate shunt//gluconeogenesis//carbohydrate metabolic process//translation//glycolytic process//mannose metabolic process//starch metabolic process	GO:0004347//GO:0003676//GO:0004476//GO:0003735	glucose-6-phosphate isomerase activity//nucleic acid binding//mannose-6-phosphate isomerase activity//structural constituent of ribosome	GO:0005622//GO:0005840	intracellular//ribosome	KOG0113	U1 small nuclear ribonucleoprotein (RRM superfamily)
Cluster-31096.1	296
Cluster-31096.0	714
Cluster-6865.0	303
Cluster-23844.0	2131	743817485	XP_010930947.1	291	7.3e-24	PREDICTED: ethylene-responsive transcription factor ABR1 [Elaeis guineensis]										Q9FGF8	272	1.6e-22	Ethylene-responsive transcription factor ABR1 OS=Arabidopsis thaliana GN=ABR1 PE=2 SV=1	PF00847	AP2 domain	GO:0006355	regulation of transcription, DNA-templated	GO:0003700	transcription factor activity, sequence-specific DNA binding	GO:0005667	transcription factor complex
Cluster-24089.31717	1009	116791639	ABK26052.1	829	1.4e-86	unknown [Picea sitchensis]										A7SLC8	504	9.7e-50	N-acetyltransferase 9-like protein OS=Nematostella vectensis GN=nat9 PE=3 SV=1	PF00583//PF08445//PF13508//PF13302	Acetyltransferase (GNAT) family//FR47-like protein//Acetyltransferase (GNAT) domain//Acetyltransferase (GNAT) domain	GO:0042967	acyl-carrier-protein biosynthetic process	GO:0016747//GO:0008080	transferase activity, transferring acyl groups other than amino-acyl groups//N-acetyltransferase activity			KOG4135	Predicted phosphoglucosamine acetyltransferase
Cluster-24089.31716	511	645272167	XP_008241265.1	231	1.6e-17	PREDICTED: GDSL esterase/lipase At5g03610-like [Prunus mume]										Q9LZS7	206	1.8e-15	GDSL esterase/lipase At5g03610 OS=Arabidopsis thaliana GN=At5g03610 PE=2 SV=1
Cluster-24089.31715	344	586750009	XP_006851508.1	178	1.5e-11	PREDICTED: GDSL esterase/lipase At5g03610 [Amborella trichopoda]>gi|548855202|gb|ERN13089.1| hypothetical protein AMTR_s00040p00157200 [Amborella trichopoda]										Q9LZS7	134	2.6e-07	GDSL esterase/lipase At5g03610 OS=Arabidopsis thaliana GN=At5g03610 PE=2 SV=1
Cluster-24089.31714	407	586750009	XP_006851508.1	173	6.7e-11	PREDICTED: GDSL esterase/lipase At5g03610 [Amborella trichopoda]>gi|548855202|gb|ERN13089.1| hypothetical protein AMTR_s00040p00157200 [Amborella trichopoda]										Q9LZS7	129	1.2e-06	GDSL esterase/lipase At5g03610 OS=Arabidopsis thaliana GN=At5g03610 PE=2 SV=1	PF03742	PetN	GO:0006118//GO:0017004	obsolete electron transport//cytochrome complex assembly	GO:0045158	electron transporter, transferring electrons within cytochrome b6/f complex of photosystem II activity	GO:0009512	cytochrome b6f complex
Cluster-24089.31713	1475	116784003	ABK23177.1	598	1.3e-59	unknown [Picea sitchensis]
Cluster-24089.31712	1559	116784003	ABK23177.1	559	4.5e-55	unknown [Picea sitchensis]
Cluster-24089.31711	1923
Cluster-24089.31710	1241	168032025	XP_001768520.1	216	2.1e-15	predicted protein [Physcomitrella patens]>gi|162680233|gb|EDQ66671.1| predicted protein [Physcomitrella patens]														PF13676//PF01582	TIR domain//TIR domain	GO:0007165	signal transduction	GO:0005515	protein binding
Cluster-24089.98918	2288	116787429	ABK24505.1	1653	9.2e-182	unknown [Picea sitchensis]	270133942	BT100894.1	275	1.39e-139	Picea glauca clone GQ0049_H12 mRNA sequence					Q38967	1559	1e-171	Amino acid permease 2 OS=Arabidopsis thaliana GN=AAP2 PE=1 SV=1	PF03222	Tryptophan/tyrosine permease family	GO:0003333	amino acid transmembrane transport
Cluster-24089.98919	533
Cluster-12457.0	1177	760439077	XP_011396607.1	336	2.5e-29	DEAD-box ATP-dependent RNA helicase 17 [Auxenochlorella protothecoides]>gi|675351291|gb|KFM23731.1| DEAD-box ATP-dependent RNA helicase 17 [Auxenochlorella protothecoides]						K14806	DDX31, DBP7	ATP-dependent RNA helicase DDX31/DBP7	http://www.genome.jp/dbget-bin/www_bget?ko:K14806	Q0DLB9	280	1.1e-23	DEAD-box ATP-dependent RNA helicase 17 OS=Oryza sativa subsp. japonica GN=Os05g0110500 PE=2 SV=2	PF00270	DEAD/DEAH box helicase			GO:0003676//GO:0005524	nucleic acid binding//ATP binding			KOG0348	ATP-dependent RNA helicase
Cluster-24089.98910	1661	356567666	XP_003552038.1	1022	9.8e-109	PREDICTED: uncharacterized protein LOC100790010 isoform X1 [Glycine max]	270142265	BT109217.1	248	1.02e-124	Picea glauca clone GQ03206_A05 mRNA sequence
Cluster-24089.98911	283	545362613	XP_005646520.1	444	1.8e-42	phosphoribosyl pyrophosphate synthetase II [Coccomyxa subellipsoidea C-169]>gi|384248492|gb|EIE21976.1| phosphoribosyl pyrophosphate synthetase II [Coccomyxa subellipsoidea C-169]						K00948	PRPS, prsA	ribose-phosphate pyrophosphokinase	http://www.genome.jp/dbget-bin/www_bget?ko:K00948	Q9XG98	407	4.8e-39	Ribose-phosphate pyrophosphokinase 1 OS=Spinacia oleracea GN=PRS1 PE=2 SV=1	PF00156	Phosphoribosyl transferase domain	GO:0006098//GO:0006144//GO:0009116//GO:0009165	pentose-phosphate shunt//purine nucleobase metabolic process//nucleoside metabolic process//nucleotide biosynthetic process	GO:0000287//GO:0004749	magnesium ion binding//ribose phosphate diphosphokinase activity			KOG1448	Ribose-phosphate pyrophosphokinase
Cluster-24089.98912	1650	672200141	XP_008777801.1	1302	3.3e-141	PREDICTED: ribose-phosphate pyrophosphokinase 1-like [Phoenix dactylifera]	431827765	CP003051.1	52	9.18e-16	Thioflavicoccus mobilis 8321, complete genome	K00948	PRPS, prsA	ribose-phosphate pyrophosphokinase	http://www.genome.jp/dbget-bin/www_bget?ko:K00948	Q9XG98	1279	2.2e-139	Ribose-phosphate pyrophosphokinase 1 OS=Spinacia oleracea GN=PRS1 PE=2 SV=1	PF00156//PF11973//PF14572	Phosphoribosyl transferase domain//NQRA C-terminal domain//Phosphoribosyl synthetase-associated domain	GO:0009165//GO:0009116//GO:0006118//GO:0006144//GO:0055114//GO:0006098	nucleotide biosynthetic process//nucleoside metabolic process//obsolete electron transport//purine nucleobase metabolic process//oxidation-reduction process//pentose-phosphate shunt	GO:0016655//GO:0004749//GO:0000287	oxidoreductase activity, acting on NAD(P)H, quinone or similar compound as acceptor//ribose phosphate diphosphokinase activity//magnesium ion binding			KOG1448	Ribose-phosphate pyrophosphokinase
Cluster-24089.98913	506	672190698	XP_008775317.1	368	2e-33	PREDICTED: heat shock 70 kDa protein 14-like [Phoenix dactylifera]	702073516	FO905890.1	109	5.54e-48	Leptosphaeria biglobosa Thlaspii ibcn65_scaffold00011 complete sequence	K09489	HSPA4	heat shock 70kDa protein 4	http://www.genome.jp/dbget-bin/www_bget?ko:K09489	O74225	492	1.2e-48	Heat shock protein hsp88 OS=Neurospora crassa (strain ATCC 24698 / 74-OR23-1A / CBS 708.71 / DSM 1257 / FGSC 987) GN=hsp88 PE=1 SV=1	PF02782//PF06723	FGGY family of carbohydrate kinases, C-terminal domain//MreB/Mbl protein	GO:0000902//GO:0005975	cell morphogenesis//carbohydrate metabolic process	GO:0016773	phosphotransferase activity, alcohol group as acceptor			KOG0103	Molecular chaperones HSP105/HSP110/SSE1, HSP70 superfamily
Cluster-24089.98914	724	255079238	XP_002503199.1	458	1.1e-43	predicted protein [Micromonas sp. RCC299]>gi|226518465|gb|ACO64457.1| predicted protein [Micromonas sp. RCC299]	768311752	CP010980.1	159	1.3e-75	Verticillium dahliae VdLs.17 chromosome 1, complete sequence					O13755	383	7.5e-36	Fumarate reductase OS=Schizosaccharomyces pombe (strain 972 / ATCC 24843) GN=osm1 PE=3 SV=1									KOG2404	Fumarate reductase, flavoprotein subunit
Cluster-24089.98915	382	255079238	XP_002503199.1	210	3.2e-15	predicted protein [Micromonas sp. RCC299]>gi|226518465|gb|ACO64457.1| predicted protein [Micromonas sp. RCC299]	685858812	XM_009258164.1	81	1.5e-32	Fusarium pseudograminearum CS3096 hypothetical protein partial mRNA					Q9Z4P0	162	1.7e-10	Fumarate reductase flavoprotein subunit OS=Shewanella frigidimarina (strain NCIMB 400) GN=ifcA PE=1 SV=1	PF16276	Nucleophosmin C-terminal domain			GO:0003676	nucleic acid binding
Cluster-24089.98916	314
Cluster-24089.98917	222
Cluster-9750.0	791
Cluster-24089.9934	826	545361058	XP_005645849.1	264	3.8e-21	HSP20-like chaperone [Coccomyxa subellipsoidea C-169]>gi|384247820|gb|EIE21305.1| HSP20-like chaperone [Coccomyxa subellipsoidea C-169]						K13993	HSP20	HSP20 family protein	http://www.genome.jp/dbget-bin/www_bget?ko:K13993	Q7XUW5	195	5.4e-14	23.2 kDa heat shock protein OS=Oryza sativa subsp. japonica GN=HSP23.2 PE=2 SV=2	PF02891	MIZ/SP-RING zinc finger			GO:0008270	zinc ion binding
Cluster-24089.9937	210						470468736	NR_076134.1	150	3.37e-71	Geodermatophilus obscurus strain DSM 43160 23S ribosomal RNA gene, complete sequence
Cluster-24089.9936	832	743776201	XP_010918502.1	646	2e-65	PREDICTED: luminal-binding protein 4-like [Elaeis guineensis]	562745690	KF626379.1	58	2.1e-19	Ichthyophthirius multifiliis hsp70 mRNA, complete cds	K09490	HSPA5, BIP	heat shock 70kDa protein 5	http://www.genome.jp/dbget-bin/www_bget?ko:K09490	Q03684	630	2e-64	Luminal-binding protein 4 OS=Nicotiana tabacum GN=BIP4 PE=2 SV=1	PF02792	Mago nashi protein					GO:0005634	nucleus	KOG0101	Molecular chaperones HSP70/HSC70, HSP70 superfamily
Cluster-24089.9931	1924	125987635	P0C2F6.1	240	5.4e-18	RecName: Full=Putative ribonuclease H protein At1g65750						K19027	ZFYVE26	zinc finger FYVE domain-containing protein 26	http://www.genome.jp/dbget-bin/www_bget?ko:K19027	P0C2F6	240	7.6e-19	Putative ribonuclease H protein At1g65750 OS=Arabidopsis thaliana GN=At1g65750 PE=3 SV=1	PF04615//PF00075//PF05180	Utp14 protein//RNase H//DNL zinc finger	GO:0006364//GO:0051252	rRNA processing//regulation of RNA metabolic process	GO:0003676//GO:0008270//GO:0004523	nucleic acid binding//zinc ion binding//RNA-DNA hybrid ribonuclease activity	GO:0032040	small-subunit processome
Cluster-24089.9930	770																			PF00172	Fungal Zn(2)-Cys(6) binuclear cluster domain	GO:0006355	regulation of transcription, DNA-templated	GO:0008270//GO:0000981	zinc ion binding//RNA polymerase II transcription factor activity, sequence-specific DNA binding	GO:0005634	nucleus
Cluster-24089.9933	1187	148906650	ABR16476.1	334	4.2e-29	unknown [Picea sitchensis]	743780400	XM_011030966.1	59	8.41e-20	PREDICTED: Populus euphratica clathrin interactor 1-like (LOC105129028), mRNA	K12471	EPN	epsin	http://www.genome.jp/dbget-bin/www_bget?ko:K12471	A7Z035	132	1.6e-06	Clathrin interactor 1 OS=Bos taurus GN=CLINT1 PE=2 SV=1									KOG2056	Equilibrative nucleoside transporter protein
Cluster-24089.9932	1837	148906650	ABR16476.1	366	1.3e-32	unknown [Picea sitchensis]														PF08964	Beta/Gamma crystallin	GO:0016337	single organismal cell-cell adhesion			GO:0016020	membrane
Cluster-24089.34291	2276	413945839	AFW78488.1	392	1.5e-35	calmodulin1 [Zea mays]	270140538	BT107490.1	139	5.52e-64	Picea glauca clone GQ03108_D21 mRNA sequence	K02183	CALM	calmodulin	http://www.genome.jp/dbget-bin/www_bget?ko:K02183	P04464	392	2.1e-36	Calmodulin OS=Triticum aestivum PE=1 SV=3	PF13405//PF13499//PF00036//PF12763//PF13833//PF10591//PF13202	EF-hand domain//EF-hand domain pair//EF hand//Cytoskeletal-regulatory complex EF hand//EF-hand domain pair//Secreted protein acidic and rich in cysteine Ca binding region//EF hand	GO:0007165	signal transduction	GO:0005509//GO:0005515	calcium ion binding//protein binding	GO:0005578	proteinaceous extracellular matrix	KOG0027	Calmodulin and related proteins (EF-Hand superfamily)
Cluster-24089.34290	1339	302760047	XP_002963446.1	392	9e-36	hypothetical protein SELMODRAFT_141966 [Selaginella moellendorffii]>gi|302776882|ref|XP_002971581.1| hypothetical protein SELMODRAFT_172372 [Selaginella moellendorffii]>gi|300160713|gb|EFJ27330.1| hypothetical protein SELMODRAFT_172372 [Selaginella moellendorffii]>gi|300168714|gb|EFJ35317.1| hypothetical protein SELMODRAFT_141966 [Selaginella moellendorffii]	567204823	XM_006408522.1	115	7.05e-51	Eutrema salsugineum hypothetical protein (EUTSA_v10002103mg) mRNA, complete cds	K02183	CALM	calmodulin	http://www.genome.jp/dbget-bin/www_bget?ko:K02183	P04464	392	1.3e-36	Calmodulin OS=Triticum aestivum PE=1 SV=3	PF12763//PF13405//PF10591//PF13202//PF13833//PF00036//PF13499//PF09230	Cytoskeletal-regulatory complex EF hand//EF-hand domain//Secreted protein acidic and rich in cysteine Ca binding region//EF hand//EF-hand domain pair//EF hand//EF-hand domain pair//DNA fragmentation factor 40 kDa	GO:0009612//GO:0009846//GO:0006309//GO:0007165//GO:0019722//GO:0010099	response to mechanical stimulus//pollen germination//apoptotic DNA fragmentation//signal transduction//calcium-mediated signaling//regulation of photomorphogenesis	GO:0005509//GO:0016787//GO:0005515	calcium ion binding//hydrolase activity//protein binding	GO:0005578//GO:0005737//GO:0005886//GO:0005634//GO:0005773	proteinaceous extracellular matrix//cytoplasm//plasma membrane//nucleus//vacuole	KOG0027	Calmodulin and related proteins (EF-Hand superfamily)
Cluster-24089.34293	563	545706513	XP_005705573.1	700	7.2e-72	60S ribosomal protein L8e [Galdieria sulphuraria]>gi|452822030|gb|EME29053.1| 60S ribosomal protein L8e [Galdieria sulphuraria]	697079895	XM_009655337.1	257	3.31e-130	Verticillium dahliae VdLs.17 60S ribosomal protein L2 mRNA	K02938	RP-L8e, RPL8	large subunit ribosomal protein L8e	http://www.genome.jp/dbget-bin/www_bget?ko:K02938	Q75AP7	800	2.6e-84	60S ribosomal protein L2 OS=Ashbya gossypii (strain ATCC 10895 / CBS 109.51 / FGSC 9923 / NRRL Y-1056) GN=RPL2 PE=4 SV=1	PF03947//PF00181	Ribosomal Proteins L2, C-terminal domain//Ribosomal Proteins L2, RNA binding domain	GO:0042254//GO:0006412	ribosome biogenesis//translation	GO:0003735	structural constituent of ribosome	GO:0005840//GO:0005622	ribosome//intracellular	KOG2309	60s ribosomal protein L2/L8
Cluster-24089.34292	658	347597790	AEP14546.1	263	4e-21	clavata 1-like protein [Pinus pinaster]>gi|347597792|gb|AEP14547.1| clavata 1-like protein [Pinus pinaster]						K00924	E2.7.1.-		http://www.genome.jp/dbget-bin/www_bget?ko:K00924	Q9SGP2	164	1.7e-10	Receptor-like protein kinase HSL1 OS=Arabidopsis thaliana GN=HSL1 PE=2 SV=1	PF09478//PF13855	Carbohydrate binding domain CBM49//Leucine rich repeat			GO:0005515//GO:0030246	protein binding//carbohydrate binding
Cluster-24089.9939	693	545360729	XP_005645719.1	554	7.6e-55	GTP-binding protein YPTC1 [Coccomyxa subellipsoidea C-169]>gi|384247689|gb|EIE21175.1| GTP-binding protein YPTC1 [Coccomyxa subellipsoidea C-169]	302413134	XM_003004354.1	197	9.3e-97	Verticillium albo-atrum VaMs.102 GTP-binding protein ypt1, mRNA	K07874	RAB1A	Ras-related protein Rab-1A	http://www.genome.jp/dbget-bin/www_bget?ko:K07874	P33723	665	1.4e-68	GTP-binding protein ypt1 OS=Neurospora crassa (strain ATCC 24698 / 74-OR23-1A / CBS 708.71 / DSM 1257 / FGSC 987) GN=ypt-1 PE=3 SV=1	PF00025//PF07557//PF00071//PF08477	ADP-ribosylation factor family//Shugoshin C terminus//Ras family//Ras of Complex, Roc, domain of DAPkinase	GO:0007264//GO:0045132	small GTPase mediated signal transduction//meiotic chromosome segregation	GO:0005525//GO:0000166	GTP binding//nucleotide binding	GO:0005634//GO:0000775	nucleus//chromosome, centromeric region	KOG0084	GTPase Rab1/YPT1, small G protein superfamily, and related GTP-binding proteins
Cluster-24089.9938	1266	116783236	ABK22849.1	271	9.1e-22	unknown [Picea sitchensis]	567197936	XM_006406643.1	45	5.45e-12	Eutrema salsugineum hypothetical protein (EUTSA_v10021734mg) mRNA, complete cds									PF00684	DnaJ central domain			GO:0031072//GO:0051082	heat shock protein binding//unfolded protein binding
Cluster-24089.34297	2251	148906690	ABR16494.1	1966	4.6e-218	unknown [Picea sitchensis]>gi|148907279|gb|ABR16778.1| unknown [Picea sitchensis]	148906689	EF676601.1	754	0	Picea sitchensis clone WS02743_P15 unknown mRNA	K02328	POLD2	DNA polymerase delta subunit 2	http://www.genome.jp/dbget-bin/www_bget?ko:K02328	O48520	1557	1.7e-171	DNA polymerase delta small subunit OS=Arabidopsis thaliana GN=POLD2 PE=2 SV=2	PF04042	DNA polymerase alpha/epsilon subunit B	GO:0006260	DNA replication	GO:0003677//GO:0003887	DNA binding//DNA-directed DNA polymerase activity	GO:0042575	DNA polymerase complex	KOG2732	DNA polymerase delta, regulatory subunit 55
Cluster-24089.34296	2370	148906690	ABR16494.1	1034	5.7e-110	unknown [Picea sitchensis]>gi|148907279|gb|ABR16778.1| unknown [Picea sitchensis]	148906689	EF676601.1	425	0	Picea sitchensis clone WS02743_P15 unknown mRNA	K02328	POLD2	DNA polymerase delta subunit 2	http://www.genome.jp/dbget-bin/www_bget?ko:K02328	O48520	845	6.6e-89	DNA polymerase delta small subunit OS=Arabidopsis thaliana GN=POLD2 PE=2 SV=2	PF04042	DNA polymerase alpha/epsilon subunit B	GO:0006260	DNA replication	GO:0003887//GO:0003677	DNA-directed DNA polymerase activity//DNA binding	GO:0042575	DNA polymerase complex	KOG2732	DNA polymerase delta, regulatory subunit 55
Cluster-16881.0	765
Cluster-24089.1635	1671																			PF09061//PF04111	Stirrup//Autophagy protein Apg6	GO:0006914	autophagy	GO:0016788	hydrolase activity, acting on ester bonds
Cluster-24089.98123	1812	565486125	XP_006300702.1	1146	4.5e-123	hypothetical protein CARUB_v10019752mg [Capsella rubella]>gi|482569412|gb|EOA33600.1| hypothetical protein CARUB_v10019752mg [Capsella rubella]	115492566	XM_001210911.1	163	1.99e-77	Aspergillus terreus NIH2624 heat shock protein HSP98 (ATEG_00825) partial mRNA	K03695	clpB	ATP-dependent Clp protease ATP-binding subunit ClpB	http://www.genome.jp/dbget-bin/www_bget?ko:K03695	P31540	1851	1.1e-205	Heat shock protein hsp98 OS=Neurospora crassa (strain ATCC 24698 / 74-OR23-1A / CBS 708.71 / DSM 1257 / FGSC 987) GN=hsp98 PE=1 SV=2	PF00158//PF00437//PF17060//PF00910//PF07724//PF06309//PF07726//PF10186//PF07728//PF01496//PF01695//PF00004	Sigma-54 interaction domain//Type II/IV secretion system protein//Monopolar spindle protein 2//RNA helicase//AAA domain (Cdc48 subfamily)//Torsin//ATPase family associated with various cellular activities (AAA)//Vacuolar sorting 38 and autophagy-related subunit 14//AAA domain (dynein-related subfamily)//V-type ATPase 116kDa subunit family//IstB-like ATP binding protein//ATPase family associated w…	GO:0071988//GO:0006810//GO:0010508//GO:0015991//GO:0030474//GO:0015992//GO:0006355	protein localization to spindle pole body//transport//positive regulation of autophagy//ATP hydrolysis coupled proton transport//spindle pole body duplication//proton transport//regulation of transcription, DNA-templated	GO:0015078//GO:0005524//GO:0008134//GO:0003724//GO:0003723//GO:0016887	hydrogen ion transmembrane transporter activity//ATP binding//transcription factor binding//RNA helicase activity//RNA binding//ATPase activity	GO:0005667//GO:0033179	transcription factor complex//proton-transporting V-type ATPase, V0 domain	KOG1051	Chaperone HSP104 and related ATP-dependent Clp proteases
Cluster-4319.0	667
Cluster-15491.0	262	761969873	KIZ00786.1	364	3.1e-33	40S ribosomal protein S15 [Monoraphidium neglectum]	689931367	LM414270.1	42	4.72e-11	Enterobius vermicularis genome assembly E_vermicularis_Canary_Islands ,scaffold EVEC_scaffold0000719	K02958	RP-S15e, RPS15	small subunit ribosomal protein S15e	http://www.genome.jp/dbget-bin/www_bget?ko:K02958	Q9FY64	357	2.8e-33	40S ribosomal protein S15-4 OS=Arabidopsis thaliana GN=RPS15D PE=2 SV=1	PF00203	Ribosomal protein S19	GO:0042254//GO:0006412	ribosome biogenesis//translation	GO:0003735	structural constituent of ribosome	GO:0005840	ribosome	KOG0898	40S ribosomal protein S15
Cluster-15491.1	462	195656193	ACG47564.1	599	3.1e-60	40S ribosomal protein S15 [Zea mays]>gi|195659001|gb|ACG48968.1| 40S ribosomal protein S15 [Zea mays]>gi|238005988|gb|ACR34029.1| unknown [Zea mays]>gi|414883791|tpg|DAA59805.1| TPA: 40S ribosomal protein S15 [Zea mays]	689807659	LM302577.1	64	5.21e-23	Strongylus vulgaris genome assembly S_vulgaris_Kentucky ,scaffold SVUK_contig0035366	K02958	RP-S15e, RPS15	small subunit ribosomal protein S15e	http://www.genome.jp/dbget-bin/www_bget?ko:K02958	P31674	591	3.6e-60	40S ribosomal protein S15 OS=Oryza sativa subsp. japonica GN=RPS15 PE=2 SV=2	PF00203	Ribosomal protein S19	GO:0006412//GO:0042254	translation//ribosome biogenesis	GO:0003735//GO:0003723	structural constituent of ribosome//RNA binding	GO:0005730//GO:0005886//GO:0022627//GO:0005840	nucleolus//plasma membrane//cytosolic small ribosomal subunit//ribosome	KOG0898	40S ribosomal protein S15
Cluster-67358.0	612	302846477	XP_002954775.1	471	2.8e-45	hypothetical protein VOLCADRAFT_45245 [Volvox carteri f. nagariensis]>gi|300259958|gb|EFJ44181.1| hypothetical protein VOLCADRAFT_45245, partial [Volvox carteri f. nagariensis]										Q8VZ42	415	1.2e-39	Zinc finger AN1 and C2H2 domain-containing stress-associated protein 11 OS=Arabidopsis thaliana GN=SAP11 PE=2 SV=1	PF01428	AN1-like Zinc finger			GO:0008270//GO:0043169	zinc ion binding//cation binding			KOG3183	Predicted Zn-finger protein
Cluster-58714.0	457
Cluster-54313.0	362	546309153	XP_005713937.1	299	1.5e-25	inorganic pyrophosphatase fused with fructose-1, 6-bisphosphatase [Chondrus crispus]>gi|507110350|emb|CDF34118.1| inorganic pyrophosphatase fused with fructose-1, 6-bisphosphatase [Chondrus crispus]	169602850	XM_001794795.1	302	1.99e-155	Phaeosphaeria nodorum SN15 hypothetical protein partial mRNA	K01507	ppa	inorganic pyrophosphatase	http://www.genome.jp/dbget-bin/www_bget?ko:K01507	Q5B912	469	4e-46	Inorganic pyrophosphatase OS=Emericella nidulans (strain FGSC A4 / ATCC 38163 / CBS 112.46 / NRRL 194 / M139) GN=ipp1 PE=1 SV=2	PF00719	Inorganic pyrophosphatase	GO:0006119//GO:0006796	oxidative phosphorylation//phosphate-containing compound metabolic process	GO:0004427//GO:0000287	inorganic diphosphatase activity//magnesium ion binding	GO:0005737	cytoplasm	KOG1626	Inorganic pyrophosphatase/Nucleosome remodeling factor, subunit NURF38
Cluster-39186.0	1408																			PF02790	Cytochrome C oxidase subunit II, transmembrane domain	GO:0022900	electron transport chain			GO:0016021	integral component of membrane
Cluster-4627.0	1914	397625975	EJK67985.1	179	6.4e-11	hypothetical protein THAOC_10892 [Thalassiosira oceanica]										Q8CFM6	148	3.5e-08	Stabilin-2 (Fragment) OS=Rattus norvegicus GN=Stab2 PE=1 SV=1
Cluster-58436.0	966
Cluster-24089.27819	2001	769805991	XP_011625354.1	1048	1.1e-111	PREDICTED: uncharacterized aarF domain-containing protein kinase 1 [Amborella trichopoda]	270150996	BT117882.1	419	0	Picea glauca clone GQ03915_L11 mRNA sequence	K08869	ADCK, ABC1	aarF domain-containing kinase	http://www.genome.jp/dbget-bin/www_bget?ko:K08869	Q5ZMT7	651	1.7e-66	Uncharacterized aarF domain-containing protein kinase 1 OS=Gallus gallus GN=ADCK1 PE=2 SV=1									KOG1235	Predicted unusual protein kinase
Cluster-24089.27818	642
Cluster-4877.0	1123	552841264	XP_005850260.1	271	8e-22	hypothetical protein CHLNCDRAFT_57026 [Chlorella variabilis]>gi|307109921|gb|EFN58158.1| hypothetical protein CHLNCDRAFT_57026 [Chlorella variabilis]										Q54LJ8	191	2.1e-13	NmrA-like family domain-containing protein DDB_G0286605 OS=Dictyostelium discoideum GN=DDB_G0286605 PE=2 SV=1	PF01118//PF01113//PF03435//PF01073//PF01370	Semialdehyde dehydrogenase, NAD binding domain//Dihydrodipicolinate reductase, N-terminus//Saccharopine dehydrogenase NADP binding domain//3-beta hydroxysteroid dehydrogenase/isomerase family//NAD dependent epimerase/dehydratase family	GO:0008210//GO:0006694//GO:0008207//GO:0009085//GO:0008209//GO:0009089//GO:0055114	estrogen metabolic process//steroid biosynthetic process//C21-steroid hormone metabolic process//lysine biosynthetic process//androgen metabolic process//lysine biosynthetic process via diaminopimelate//oxidation-reduction process	GO:0003854//GO:0051287//GO:0016616//GO:0008839//GO:0016620//GO:0003824//GO:0016491//GO:0050662	3-beta-hydroxy-delta5-steroid dehydrogenase activity//NAD binding//oxidoreductase activity, acting on the CH-OH group of donors, NAD or NADP as acceptor//4-hydroxy-tetrahydrodipicolinate reductase//oxidoreductase activity, acting on the aldehyde or oxo group of donors, NAD or NADP as acceptor//catalytic activity//oxidoreductase activity//coenzyme binding
Cluster-24089.27813	883	769798962	XP_011627473.1	331	7e-29	PREDICTED: uncharacterized protein LOC18445272 [Amborella trichopoda]
Cluster-24089.27812	1405	672111271	XP_008799862.1	780	9.6e-81	PREDICTED: MAR-binding filament-like protein 1 [Phoenix dactylifera]	769809669	XM_006846159.2	53	2.16e-16	PREDICTED: Amborella trichopoda protein INVOLVED IN DE NOVO 2 (LOC18436136), mRNA					Q8VZ79	596	2.9e-60	Protein INVOLVED IN DE NOVO 2 OS=Arabidopsis thaliana GN=IDN2 PE=1 SV=1	PF03470//PF03468	XS zinc finger domain//XS domain	GO:0031047	gene silencing by RNA
Cluster-24089.27811	1147	695055884	XP_009416142.1	547	8.1e-54	PREDICTED: uncharacterized protein LOC103996844 [Musa acuminata subsp. malaccensis]>gi|695055886|ref|XP_009416143.1| PREDICTED: uncharacterized protein LOC103996844 [Musa acuminata subsp. malaccensis]>gi|695055888|ref|XP_009416144.1| PREDICTED: uncharacterized protein LOC103996844 [Musa acuminata subsp. malaccensis]>gi|695055890|ref|XP_009416145.1| PREDICTED: uncharacterized protein LOC103996844 …										Q9S9P3	484	2.3e-47	Factor of DNA methylation 1 OS=Arabidopsis thaliana GN=FDM1 PE=1 SV=1	PF03255	Acetyl co-enzyme A carboxylase carboxyltransferase alpha subunit	GO:0006633//GO:0006090	fatty acid biosynthetic process//pyruvate metabolic process	GO:0003989	acetyl-CoA carboxylase activity	GO:0009317	acetyl-CoA carboxylase complex
Cluster-24089.27810	1266	568843282	XP_006475543.1	390	1.4e-35	PREDICTED: uncharacterized protein LOC102610887 [Citrus sinensis]										P0CT43	183	2e-12	Transposon Tf2-8 polyprotein OS=Schizosaccharomyces pombe (strain 972 / ATCC 24843) GN=Tf2-8 PE=3 SV=1	PF00665	Integrase core domain	GO:0015074	DNA integration
Cluster-24089.27817	2563	302815031	XP_002989198.1	427	1.5e-39	hypothetical protein SELMODRAFT_272044 [Selaginella moellendorffii]>gi|300143098|gb|EFJ09792.1| hypothetical protein SELMODRAFT_272044 [Selaginella moellendorffii]	123705979	AM474919.1	80	3.91e-31	Vitis vinifera contig VV78X095527.10, whole genome shotgun sequence	K11827	AP2S1	AP-2 complex subunit sigma-1	http://www.genome.jp/dbget-bin/www_bget?ko:K11827	Q84WL9	411	1.5e-38	AP-2 complex subunit sigma OS=Arabidopsis thaliana GN=AP17 PE=2 SV=1			GO:0006810	transport					KOG0935	Clathrin adaptor complex, small subunit
Cluster-24089.27816	2319	302815031	XP_002989198.1	427	1.4e-39	hypothetical protein SELMODRAFT_272044 [Selaginella moellendorffii]>gi|300143098|gb|EFJ09792.1| hypothetical protein SELMODRAFT_272044 [Selaginella moellendorffii]	123705979	AM474919.1	80	3.53e-31	Vitis vinifera contig VV78X095527.10, whole genome shotgun sequence	K11827	AP2S1	AP-2 complex subunit sigma-1	http://www.genome.jp/dbget-bin/www_bget?ko:K11827	Q84WL9	411	1.4e-38	AP-2 complex subunit sigma OS=Arabidopsis thaliana GN=AP17 PE=2 SV=1			GO:0006810	transport					KOG0935	Clathrin adaptor complex, small subunit
Cluster-24089.27815	1361																			PF09175	Domain of unknown function (DUF1944)	GO:0006869	lipid transport	GO:0005319	lipid transporter activity
Cluster-24089.27814	369
Cluster-59183.0	241	359482944	XP_002279789.2	128	6.6e-06	PREDICTED: heat shock 70 kDa protein 14-like [Vitis vinifera]>gi|731402464|ref|XP_010654673.1| PREDICTED: heat shock 70 kDa protein 14-like [Vitis vinifera]>gi|731402466|ref|XP_010654674.1| PREDICTED: heat shock 70 kDa protein 14-like [Vitis vinifera]	667840760	XM_007786358.1	78	4.16e-31	Coniosporium apollinis CBS 100218 hsp88-like protein partial mRNA					O74225	233	6.2e-19	Heat shock protein hsp88 OS=Neurospora crassa (strain ATCC 24698 / 74-OR23-1A / CBS 708.71 / DSM 1257 / FGSC 987) GN=hsp88 PE=1 SV=1									KOG0103	Molecular chaperones HSP105/HSP110/SSE1, HSP70 superfamily
Cluster-30619.0	694	219114272	XP_002176307.1	147	1.2e-07	predicted protein [Phaeodactylum tricornutum CCAP 1055/1]>gi|217402710|gb|EEC42699.1| predicted protein [Phaeodactylum tricornutum CCAP 1055/1]										Q9P7K6	172	2.1e-11	SDO1-like protein C21C3.19 OS=Schizosaccharomyces pombe (strain 972 / ATCC 24843) GN=SPBC21C3.19 PE=3 SV=1
Cluster-2349.0	520	546298350	XP_005710488.1	182	7.8e-12	Brain protein 44-like protein (synonym of apoptosis-regulating basic protein) [Chondrus crispus]>gi|507106579|emb|CDF40194.1| Brain protein 44-like protein (synonym of apoptosis-regulating basic protein) [Chondrus crispus]										Q949R9	154	1.9e-09	Mitochondrial pyruvate carrier 1 OS=Arabidopsis thaliana GN=MPC1 PE=3 SV=1	PF03650	Uncharacterised protein family (UPF0041)	GO:0006850	mitochondrial pyruvate transport			GO:0005743	mitochondrial inner membrane	KOG1590	Uncharacterized conserved protein
Cluster-6327.0	530	159462988	XP_001689724.1	185	3.6e-12	flagellar associated protein [Chlamydomonas reinhardtii]>gi|158283712|gb|EDP09462.1| flagellar associated protein [Chlamydomonas reinhardtii]										Q5JU00	185	5e-13	T-complex-associated testis-expressed protein 1 OS=Homo sapiens GN=TCTE1 PE=2 SV=1	PF13855//PF06432//PF13516//PF00560	Leucine rich repeat//Phosphatidylinositol N-acetylglucosaminyltransferase//Leucine Rich repeat//Leucine Rich Repeat	GO:0006506	GPI anchor biosynthetic process	GO:0017176//GO:0005515	phosphatidylinositol N-acetylglucosaminyltransferase activity//protein binding	GO:0016021	integral component of membrane
Cluster-5442.0	932	545358084	XP_005644633.1	1262	8.2e-137	succinate dehydrogenase [Coccomyxa subellipsoidea C-169]>gi|384246600|gb|EIE20089.1| succinate dehydrogenase [Coccomyxa subellipsoidea C-169]	552826114	XM_005846897.1	159	1.69e-75	Chlorella variabilis hypothetical protein (CHLNCDRAFT_56196) mRNA, complete cds	K00234	SDHA, SDH1	succinate dehydrogenase (ubiquinone) flavoprotein subunit	http://www.genome.jp/dbget-bin/www_bget?ko:K00234	O82663	1120	3.3e-121	Succinate dehydrogenase [ubiquinone] flavoprotein subunit 1, mitochondrial OS=Arabidopsis thaliana GN=SDH1-1 PE=1 SV=1	PF02910	Fumarate reductase flavoprotein C-term	GO:0006099//GO:0055114//GO:0022900	tricarboxylic acid cycle//oxidation-reduction process//electron transport chain	GO:0016491//GO:0050660//GO:0016627	oxidoreductase activity//flavin adenine dinucleotide binding//oxidoreductase activity, acting on the CH-CH group of donors			KOG2403	Succinate dehydrogenase, flavoprotein subunit
Cluster-60044.0	1138	545368013	XP_005648796.1	582	7.1e-58	kinase-like protein [Coccomyxa subellipsoidea C-169]>gi|384250773|gb|EIE24252.1| kinase-like protein [Coccomyxa subellipsoidea C-169]						K08815	TTBK	tau tubulin kinase	http://www.genome.jp/dbget-bin/www_bget?ko:K08815	Q5TCY1	404	4.3e-38	Tau-tubulin kinase 1 OS=Homo sapiens GN=TTBK1 PE=1 SV=2	PF07714//PF00069//PF01031	Protein tyrosine kinase//Protein kinase domain//Dynamin central region	GO:0006468	protein phosphorylation	GO:0005525//GO:0005524//GO:0004672	GTP binding//ATP binding//protein kinase activity
Cluster-36913.0	1341
Cluster-7504.0	729
Cluster-25076.0	854
Cluster-8882.1	475	570319914	ETO67862.1	187	1.9e-12	hypothetical protein F444_15252 [Phytophthora parasitica P1976]						K08081	TR1	tropinone reductase I	http://www.genome.jp/dbget-bin/www_bget?ko:K08081	P50162	174	8.4e-12	Tropinone reductase 1 OS=Datura stramonium GN=TR1 PE=1 SV=1	PF00106	short chain dehydrogenase	GO:0008152	metabolic process	GO:0016491	oxidoreductase activity			KOG0725	Reductases with broad range of substrate specificities
Cluster-8882.0	909	566016202	ETI39113.1	264	4.2e-21	hypothetical protein F443_15264 [Phytophthora parasitica P1569]										Q9RPT1	245	9.4e-20	Rhamnolipids biosynthesis 3-oxoacyl-[acyl-carrier-protein] reductase OS=Pseudomonas aeruginosa (strain ATCC 15692 / PAO1 / 1C / PRS 101 / LMG 12228) GN=rhlG PE=1 SV=1	PF01073//PF00106//PF02310//PF02254//PF02737//PF01370	3-beta hydroxysteroid dehydrogenase/isomerase family//short chain dehydrogenase//B12 binding domain//TrkA-N domain//3-hydroxyacyl-CoA dehydrogenase, NAD binding domain//NAD dependent epimerase/dehydratase family	GO:0018874//GO:0055114//GO:0006631//GO:0006813//GO:0006568//GO:0006554//GO:0006550//GO:0006633//GO:0006552//GO:0006574//GO:0008209//GO:0008152//GO:0008210//GO:0006694//GO:0008207	benzoate metabolic process//oxidation-reduction process//fatty acid metabolic process//potassium ion transport//tryptophan metabolic process//lysine catabolic process//isoleucine catabolic process//fatty acid biosynthetic process//leucine catabolic process//valine catabolic process//androgen metabolic process//metabolic process//estrogen metabolic process//steroid biosynthetic process//C21-steroi…	GO:0003857//GO:0046872//GO:0016616//GO:0016491//GO:0050662//GO:0003824//GO:0031419//GO:0003854	3-hydroxyacyl-CoA dehydrogenase activity//metal ion binding//oxidoreductase activity, acting on the CH-OH group of donors, NAD or NADP as acceptor//oxidoreductase activity//coenzyme binding//catalytic activity//cobalamin binding//3-beta-hydroxy-delta5-steroid dehydrogenase activity			KOG0725	Reductases with broad range of substrate specificities
Cluster-32125.0	369	115461669	NP_001054434.1	265	1.3e-21	Os05g0108800 [Oryza sativa Japonica Group]>gi|84028194|sp|P49100.2|CYB5_ORYSJ RecName: Full=Cytochrome b5>gi|14719320|gb|AAK73138.1|AC079022_11 cytochrome B5 [Oryza sativa]>gi|52353573|gb|AAU44139.1| cytochrome b5 [Oryza sativa Japonica Group]>gi|113577985|dbj|BAF16348.1| Os05g0108800 [Oryza sativa Japonica Group]>gi|125550542|gb|EAY96251.1| hypothetical protein OsI_18149 [Oryza sativa Indica Gro…										P49100	265	1.8e-22	Cytochrome b5 OS=Oryza sativa subsp. japonica GN=Os05g0108800 PE=2 SV=2			GO:0022900	electron transport chain	GO:0005488	binding	GO:0031090//GO:0005783//GO:0044425	organelle membrane//endoplasmic reticulum//membrane part	KOG0537	Cytochrome b5
Cluster-24089.43558	1879	302794777	XP_002979152.1	1351	7.9e-147	hypothetical protein SELMODRAFT_935, partial [Selaginella moellendorffii]>gi|300152920|gb|EFJ19560.1| hypothetical protein SELMODRAFT_935, partial [Selaginella moellendorffii]	270150479	BT117365.1	269	2.46e-136	Picea glauca clone GQ03817_P09 mRNA sequence					Q8L6H7	1281	1.4e-139	Beta-glucosidase-like SFR2, chloroplastic OS=Oryza sativa subsp. japonica GN=SFR2 PE=2 SV=1	PF00232	Glycosyl hydrolase family 1	GO:0005975	carbohydrate metabolic process	GO:0004553	hydrolase activity, hydrolyzing O-glycosyl compounds	GO:0009507	chloroplast
Cluster-797.0	546
Cluster-24089.43554	3774	720089742	XP_010244866.1	1317	1.4e-142	PREDICTED: large proline-rich protein BAG6-like [Nelumbo nucifera]										P0CG70	135	2.2e-06	Polyubiquitin OS=Neurospora crassa (strain ATCC 24698 / 74-OR23-1A / CBS 708.71 / DSM 1257 / FGSC 987) GN=ubi PE=1 SV=1	PF14560//PF00240//PF02740	Ubiquitin-like domain//Ubiquitin family//Colipase, C-terminal domain	GO:0007586//GO:0016042	digestion//lipid catabolic process	GO:0008047//GO:0005515	enzyme activator activity//protein binding	GO:0005576	extracellular region
Cluster-24089.43555	4685	586718828	XP_006848423.1	3388	0	PREDICTED: uncharacterized protein LOC18438171 [Amborella trichopoda]>gi|769807172|ref|XP_011624934.1| PREDICTED: uncharacterized protein LOC18438171 [Amborella trichopoda]>gi|769807174|ref|XP_011624935.1| PREDICTED: uncharacterized protein LOC18438171 [Amborella trichopoda]>gi|548851729|gb|ERN10004.1| hypothetical protein AMTR_s00013p00232570 [Amborella trichopoda]	719977830	XM_010250668.1	432	0	PREDICTED: Nelumbo nucifera uncharacterized LOC104591697 (LOC104591697), transcript variant X3, mRNA					F6QV99	567	2.2e-56	ATPase family AAA domain-containing protein 1 OS=Bos taurus GN=ATAD1 PE=2 SV=2	PF02562//PF07724//PF00910//PF07728//PF07726//PF06068//PF05496//PF02367//PF00004//PF00498//PF01695	PhoH-like protein//AAA domain (Cdc48 subfamily)//RNA helicase//AAA domain (dynein-related subfamily)//ATPase family associated with various cellular activities (AAA)//TIP49 C-terminus//Holliday junction DNA helicase ruvB N-terminus//Threonylcarbamoyl adenosine biosynthesis protein TsaE//ATPase family associated with various cellular activities (AAA)//FHA domain//IstB-like ATP binding protein	GO:0002949//GO:0006310//GO:0006281	tRNA threonylcarbamoyladenosine modification//DNA recombination//DNA repair	GO:0005515//GO:0009378//GO:0016887//GO:0003723//GO:0003724//GO:0005524//GO:0003678	protein binding//four-way junction helicase activity//ATPase activity//RNA binding//RNA helicase activity//ATP binding//DNA helicase activity	GO:0005657//GO:0009379	replication fork//Holliday junction helicase complex
Cluster-24089.43556	1297	586649408	XP_006829197.1	220	7.6e-16	PREDICTED: uncharacterized protein LOC18424548 [Amborella trichopoda]>gi|548834176|gb|ERM96613.1| hypothetical protein AMTR_s00001p00271500 [Amborella trichopoda]
Cluster-24089.43557	1777
Cluster-24089.43550	3684	719994346	XP_010254149.1	3098	0	PREDICTED: heat shock 70 kDa protein 15-like [Nelumbo nucifera]>gi|719994349|ref|XP_010254150.1| PREDICTED: heat shock 70 kDa protein 15-like [Nelumbo nucifera]>gi|719994352|ref|XP_010254151.1| PREDICTED: heat shock 70 kDa protein 15-like [Nelumbo nucifera]	224284906	BT070679.1	488	0	Picea sitchensis clone WS02743_I22 unknown mRNA	K09489	HSPA4	heat shock 70kDa protein 4	http://www.genome.jp/dbget-bin/www_bget?ko:K09489	F4HQD4	2932	0	Heat shock 70 kDa protein 15 OS=Arabidopsis thaliana GN=HSP70-15 PE=1 SV=1	PF15785//PF06723//PF02782	Serine/threonine-protein kinase smg-1//MreB/Mbl protein//FGGY family of carbohydrate kinases, C-terminal domain	GO:0009069//GO:0000902//GO:0016310//GO:0005975//GO:0000184	serine family amino acid metabolic process//cell morphogenesis//phosphorylation//carbohydrate metabolic process//nuclear-transcribed mRNA catabolic process, nonsense-mediated decay	GO:0004674//GO:0016773	protein serine/threonine kinase activity//phosphotransferase activity, alcohol group as acceptor			KOG0103	Molecular chaperones HSP105/HSP110/SSE1, HSP70 superfamily
Cluster-24089.43551	3632	674235825	KFK28590.1	1454	1.7e-158	hypothetical protein AALP_AA7G017200 [Arabis alpina]	294463264	BT123873.1	372	0	Picea sitchensis clone WS04718_D16 unknown mRNA	K09843	E1.14.13.93	(+)-abscisic acid 8'-hydroxylase	http://www.genome.jp/dbget-bin/www_bget?ko:K09843	Q949P1	1438	1.7e-157	Abscisic acid 8'-hydroxylase 1 OS=Arabidopsis thaliana GN=CYP707A1 PE=2 SV=1	PF00067//PF06478	Cytochrome P450//Coronavirus RPol N-terminus	GO:0055114//GO:0006144//GO:0006351	oxidation-reduction process//purine nucleobase metabolic process//transcription, DNA-templated	GO:0016705//GO:0020037//GO:0005524//GO:0003968//GO:0005506//GO:0003723	oxidoreductase activity, acting on paired donors, with incorporation or reduction of molecular oxygen//heme binding//ATP binding//RNA-directed RNA polymerase activity//iron ion binding//RNA binding	GO:0031379	RNA-directed RNA polymerase complex
Cluster-24089.43552	291
Cluster-6950.0	536	226491348	NP_001142253.1	208	7.8e-15	uncharacterized protein LOC100274422 [Zea mays]>gi|194707854|gb|ACF88011.1| unknown [Zea mays]>gi|584138006|gb|EWG47348.1| hypothetical protein FVEG_07477 [Fusarium verticillioides 7600]	702073486	FO905860.1	49	1.33e-14	Leptosphaeria biglobosa Thlaspii ibcn65_scaffold00041 complete sequence					B0XT72	461	5e-45	1,3-beta-glucanosyltransferase gel1 OS=Neosartorya fumigata (strain CEA10 / CBS 144.89 / FGSC A1163) GN=gel1 PE=1 SV=1	PF00150	Cellulase (glycosyl hydrolase family 5)	GO:0005975	carbohydrate metabolic process	GO:0004553	hydrolase activity, hydrolyzing O-glycosyl compounds
Cluster-34238.0	1979
Cluster-57873.0	1045						615443642	XM_007592437.1	377	0	Colletotrichum fioriniae PJ7 hypothetical protein mRNA
Cluster-24089.1559	546	545372979	XP_005650899.1	392	3.7e-36	hypothetical protein COCSUDRAFT_46053 [Coccomyxa subellipsoidea C-169]>gi|384252880|gb|EIE26355.1| hypothetical protein COCSUDRAFT_46053 [Coccomyxa subellipsoidea C-169]																GO:0044237	cellular metabolic process	GO:0016787	hydrolase activity
Cluster-24089.1558	575																			PF01185	Fungal hydrophobin	GO:0042546	cell wall biogenesis	GO:0005199	structural constituent of cell wall	GO:0009277//GO:0005618	fungal-type cell wall//cell wall
Cluster-24089.1557	459	552841390	XP_005850295.1	370	1.1e-33	hypothetical protein CHLNCDRAFT_142040 [Chlorella variabilis]>gi|307109956|gb|EFN58193.1| hypothetical protein CHLNCDRAFT_142040 [Chlorella variabilis]
Cluster-24089.1556	632
Cluster-24089.1555	919																			PF01254//PF05453	Nuclear transition protein 2//BmTXKS1/BmP02 toxin family	GO:0007283//GO:0009405//GO:0006810	spermatogenesis//pathogenesis//transport	GO:0003677//GO:0008200	DNA binding//ion channel inhibitor activity	GO:0005634//GO:0000786//GO:0005576	nucleus//nucleosome//extracellular region
Cluster-24089.1554	841	545370732	XP_005649979.1	500	1.7e-48	hypothetical protein COCSUDRAFT_61652 [Coccomyxa subellipsoidea C-169]>gi|384251958|gb|EIE25435.1| hypothetical protein COCSUDRAFT_61652 [Coccomyxa subellipsoidea C-169]
Cluster-24089.1553	1378
Cluster-4895.0	906	356534894	XP_003535986.1	817	3.2e-85	PREDICTED: 40S ribosomal protein S3-3 [Glycine max]>gi|734382030|gb|KHN23495.1| 40S ribosomal protein S3-3 [Glycine soja]>gi|734422238|gb|KHN41534.1| 40S ribosomal protein S3-3 [Glycine soja]	326901715	HQ633976.1	189	3.45e-92	Leptographium longiclavatum strain CB SLKW1436 40S ribosomal protein S3 (40SRP) gene, partial cds >gnl|BL_ORD_ID|10497629 Leptographium longiclavatum strain DLS 845 40S ribosomal protein S3 (40SRP) gene, partial cds	K02985	RP-S3e, RPS3	small subunit ribosomal protein S3e	http://www.genome.jp/dbget-bin/www_bget?ko:K02985	O60128	825	5.2e-87	40S ribosomal protein S3 OS=Schizosaccharomyces pombe (strain 972 / ATCC 24843) GN=rps3 PE=1 SV=1	PF07650	KH domain			GO:0003723	RNA binding			KOG3181	40S ribosomal protein S3
Cluster-24089.1551	1954
Cluster-24089.1550	649
Cluster-29512.0	766
Cluster-60695.0	609
Cluster-24089.40389	3492	224284409	ACN39939.1	1641	3.5e-180	unknown [Picea sitchensis]	224284408	BT070425.1	376	0	Picea sitchensis clone WS02728_N09 unknown mRNA					P0CM93	242	8.1e-19	Protein PNS1 OS=Cryptococcus neoformans var. neoformans serotype D (strain B-3501A) GN=PNS1 PE=3 SV=1									KOG1362	Choline transporter-like protein
Cluster-65287.0	801	633910366	KDD75110.1	136	2.6e-06	hypothetical protein H632_c866p1, partial [Helicosporidium sp. ATCC 50920]														PF03082	Male accessory gland secretory protein	GO:0007618	mating			GO:0005576	extracellular region
Cluster-24089.94114	1195	545372889	XP_005650863.1	672	2.7e-68	flagellar associated protein [Coccomyxa subellipsoidea C-169]>gi|384252844|gb|EIE26319.1| flagellar associated protein [Coccomyxa subellipsoidea C-169]	545372888	XM_005650806.1	106	6.32e-46	Coccomyxa subellipsoidea C-169 flagellar associated protein mRNA	K06942	K06942	uncharacterized protein	http://www.genome.jp/dbget-bin/www_bget?ko:K06942	Q9SA73	612	3.5e-62	Obg-like ATPase 1 OS=Arabidopsis thaliana GN=YchF1 PE=1 SV=1	PF01926//PF00005//PF02421	50S ribosome-binding GTPase//ABC transporter//Ferrous iron transport protein B	GO:0015684	ferrous iron transport	GO:0015093//GO:0005524//GO:0016887//GO:0005525	ferrous iron transmembrane transporter activity//ATP binding//ATPase activity//GTP binding	GO:0016021//GO:0019861	integral component of membrane//obsolete flagellum	KOG1491	Predicted GTP-binding protein (ODN superfamily)
Cluster-24089.94115	593
Cluster-24089.94116	471	302837301	XP_002950210.1	250	9.2e-20	hypothetical protein VOLCADRAFT_90588 [Volvox carteri f. nagariensis]>gi|300264683|gb|EFJ48878.1| hypothetical protein VOLCADRAFT_90588 [Volvox carteri f. nagariensis]														PF05175//PF05148//PF01135//PF08241//PF02390//PF04816	Methyltransferase small domain//Hypothetical methyltransferase//Protein-L-isoaspartate(D-aspartate) O-methyltransferase (PCMT)//Methyltransferase domain//Putative methyltransferase//tRNA (adenine(22)-N(1))-methyltransferase	GO:0009451//GO:0006464//GO:0008152//GO:0046500//GO:0006400//GO:0008033//GO:0006479	RNA modification//cellular protein modification process//metabolic process//S-adenosylmethionine metabolic process//tRNA modification//tRNA processing//protein methylation	GO:0004719//GO:0008176//GO:0008168//GO:0016429	protein-L-isoaspartate (D-aspartate) O-methyltransferase activity//tRNA (guanine-N7-)-methyltransferase activity//methyltransferase activity//tRNA (adenine-N1-)-methyltransferase activity
Cluster-24089.94117	3374
Cluster-24089.94110	741	729326636	XP_010535207.1	154	2e-08	PREDICTED: 60S ribosomal protein L28-2-like [Tarenaya hassleriana]										O14069	174	1.3e-11	Probable 60S ribosomal protein L28e OS=Schizosaccharomyces pombe (strain 972 / ATCC 24843) GN=rpl44 PE=1 SV=1									KOG3412	60S ribosomal protein L28
Cluster-24089.94111	1515	551619283	XP_005790230.1	978	1.1e-103	hypothetical protein EMIHUDRAFT_70323 [Emiliania huxleyi CCMP1516]>gi|485643831|gb|EOD37801.1| hypothetical protein EMIHUDRAFT_70323 [Emiliania huxleyi CCMP1516]	631373977	XM_007923178.1	633	0	Pseudocercospora fijiensis CIRAD86 pyruvate kinase mRNA	K00873	PK, pyk	pyruvate kinase	http://www.genome.jp/dbget-bin/www_bget?ko:K00873	P22360	1736	2e-192	Pyruvate kinase OS=Emericella nidulans (strain FGSC A4 / ATCC 38163 / CBS 112.46 / NRRL 194 / M139) GN=pkiA PE=3 SV=2	PF01127//PF03328//PF00224	Succinate dehydrogenase/Fumarate reductase transmembrane subunit//HpcH/HpaI aldolase/citrate lyase family//Pyruvate kinase, barrel domain	GO:0006094//GO:0006144//GO:0015976//GO:0006096	gluconeogenesis//purine nucleobase metabolic process//carbon utilization//glycolytic process	GO:0003824//GO:0000287//GO:0030955//GO:0016627//GO:0004743	catalytic activity//magnesium ion binding//potassium ion binding//oxidoreductase activity, acting on the CH-CH group of donors//pyruvate kinase activity			KOG2323	Pyruvate kinase
Cluster-24089.94112	1251	545354695	XP_005643181.1	240	3.5e-18	hypothetical protein COCSUDRAFT_45133 [Coccomyxa subellipsoidea C-169]>gi|384245142|gb|EIE18637.1| hypothetical protein COCSUDRAFT_45133 [Coccomyxa subellipsoidea C-169]										P10477	207	3.3e-15	Endoglucanase E OS=Clostridium thermocellum GN=celE PE=1 SV=1	PF00657//PF14984	GDSL-like Lipase/Acylhydrolase//CD24 protein	GO:0007155	cell adhesion	GO:0016788	hydrolase activity, acting on ester bonds
Cluster-24089.94113	1194
Cluster-22267.3	1934
Cluster-22267.2	989	593265880	XP_007135118.1	141	8.4e-07	hypothetical protein PHAVU_010G102500g [Phaseolus vulgaris]>gi|561008163|gb|ESW07112.1| hypothetical protein PHAVU_010G102500g [Phaseolus vulgaris]
Cluster-22267.1	2116
Cluster-22267.0	630
Cluster-24089.94118	506
Cluster-24089.94119	492	720026946	XP_010264418.1	236	4e-18	PREDICTED: uncharacterized protein LOC104602430 [Nelumbo nucifera]
Cluster-44081.0	1073	159481971	XP_001699048.1	296	9.7e-25	hypothetical protein CHLREDRAFT_152106 [Chlamydomonas reinhardtii]>gi|158273311|gb|EDO99102.1| predicted protein [Chlamydomonas reinhardtii]														PF13673//PF00583//PF08445//PF13508//PF13302	Acetyltransferase (GNAT) domain//Acetyltransferase (GNAT) family//FR47-like protein//Acetyltransferase (GNAT) domain//Acetyltransferase (GNAT) domain	GO:0042967	acyl-carrier-protein biosynthetic process	GO:0016747//GO:0008080	transferase activity, transferring acyl groups other than amino-acyl groups//N-acetyltransferase activity
Cluster-28839.0	341																			PF13516//PF13855	Leucine Rich repeat//Leucine rich repeat			GO:0005515	protein binding
Cluster-543.0	301	545706848	XP_005705740.1	330	3.1e-29	NAD-dependent formate dehydrogenase [Galdieria sulphuraria]>gi|452822198|gb|EME29220.1| NAD-dependent formate dehydrogenase [Galdieria sulphuraria]	631247262	XM_007920362.1	151	1.41e-71	Togninia minima UCRPA7 putative formate dehydrogenase protein mRNA	K00122	FDH	formate dehydrogenase	http://www.genome.jp/dbget-bin/www_bget?ko:K00122	Q03134	472	1.5e-46	Probable formate dehydrogenase OS=Emericella nidulans (strain FGSC A4 / ATCC 38163 / CBS 112.46 / NRRL 194 / M139) GN=aciA PE=2 SV=3	PF03446//PF02826	NAD binding domain of 6-phosphogluconate dehydrogenase//D-isomer specific 2-hydroxyacid dehydrogenase, NAD binding domain	GO:0006098//GO:0055114//GO:0019521	pentose-phosphate shunt//oxidation-reduction process//D-gluconate metabolic process	GO:0004616//GO:0051287	phosphogluconate dehydrogenase (decarboxylating) activity//NAD binding			KOG0069	Glyoxylate/hydroxypyruvate reductase (D-isomer-specific 2-hydroxy acid dehydrogenase superfamily)
Cluster-16279.0	793	301094950	XP_002896578.1	841	4.6e-88	S-adenosylmethionine synthetase 2 [Phytophthora infestans T30-4]>gi|23394401|gb|AAN31489.1| S-adenosyl methionine synthetase [Phytophthora infestans]>gi|262108972|gb|EEY67024.1| S-adenosylmethionine synthetase 2 [Phytophthora infestans T30-4]	662183189	XM_008478159.1	114	1.48e-50	PREDICTED: Diaphorina citri S-adenosylmethionine synthase (LOC103513245), transcript variant X2, mRNA	K00789	metK	S-adenosylmethionine synthetase	http://www.genome.jp/dbget-bin/www_bget?ko:K00789	P40320	1095	2.3e-118	S-adenosylmethionine synthase OS=Drosophila melanogaster GN=Sam-S PE=2 SV=2	PF02773//PF02772//PF00438	S-adenosylmethionine synthetase, C-terminal domain//S-adenosylmethionine synthetase, central domain//S-adenosylmethionine synthetase, N-terminal domain	GO:0006556//GO:0006555//GO:0044281//GO:0044249//GO:1901576	S-adenosylmethionine biosynthetic process//methionine metabolic process//small molecule metabolic process//cellular biosynthetic process//organic substance biosynthetic process	GO:0004478//GO:0043167//GO:0016740//GO:0000166	methionine adenosyltransferase activity//ion binding//transferase activity//nucleotide binding			KOG1506	S-adenosylmethionine synthetase
Cluster-16866.0	866
Cluster-65505.0	419															B9W4V8	169	2.8e-11	Aromatic peroxygenase (Fragments) OS=Coprinellus radians GN=APO PE=1 SV=2	PF01328	Peroxidase, family 2	GO:0006804//GO:0006979	obsolete peroxidase reaction//response to oxidative stress	GO:0004601	peroxidase activity
Cluster-52142.0	983
Cluster-47117.0	584
Cluster-61770.0	971	301093470	XP_002997581.1	283	2.8e-23	voltage-dependent anion-selective channel protein, putative [Phytophthora infestans T30-4]>gi|262110544|gb|EEY68596.1| voltage-dependent anion-selective channel protein, putative [Phytophthora infestans T30-4]										P07144	673	2.4e-69	Mitochondrial outer membrane protein porin OS=Neurospora crassa (strain ATCC 24698 / 74-OR23-1A / CBS 708.71 / DSM 1257 / FGSC 987) GN=B7H23.070 PE=2 SV=1	PF01459	Eukaryotic porin	GO:0055085	transmembrane transport			GO:0005741	mitochondrial outer membrane	KOG3126	Porin/voltage-dependent anion-selective channel protein
Cluster-24089.42203	1663	116784713	ABK23446.1	630	2.8e-63	unknown [Picea sitchensis]						K09250	CNBP	cellular nucleic acid-binding protein	http://www.genome.jp/dbget-bin/www_bget?ko:K09250	Q04832	309	6.6e-27	DNA-binding protein HEXBP OS=Leishmania major GN=HEXBP PE=3 SV=1	PF00098	Zinc knuckle			GO:0008270//GO:0003676	zinc ion binding//nucleic acid binding			KOG4400	E3 ubiquitin ligase interacting with arginine methyltransferase
Cluster-24089.42202	1281	116784713	ABK23446.1	658	1.2e-66	unknown [Picea sitchensis]						K09250	CNBP	cellular nucleic acid-binding protein	http://www.genome.jp/dbget-bin/www_bget?ko:K09250	Q04832	313	1.7e-27	DNA-binding protein HEXBP OS=Leishmania major GN=HEXBP PE=3 SV=1	PF00098	Zinc knuckle			GO:0003676//GO:0008270	nucleic acid binding//zinc ion binding			KOG4400	E3 ubiquitin ligase interacting with arginine methyltransferase
Cluster-24089.42201	300
Cluster-24089.42200	4058	727430777	XP_010485931.1	449	6.7e-42	PREDICTED: pentatricopeptide repeat-containing protein At1g06270-like [Camelina sativa]										Q9LNC0	435	3.9e-41	Pentatricopeptide repeat-containing protein At1g06270 OS=Arabidopsis thaliana GN=At1g06270 PE=2 SV=1
Cluster-24089.42207	4359	586774338	XP_006857223.1	1140	5.4e-122	PREDICTED: ubiquitin carboxyl-terminal hydrolase 23 [Amborella trichopoda]>gi|548861306|gb|ERN18690.1| hypothetical protein AMTR_s00065p00205690 [Amborella trichopoda]	729331966	XM_010538678.1	110	1.41e-47	PREDICTED: Tarenaya hassleriana ubiquitin carboxyl-terminal hydrolase 23 (LOC104811836), mRNA	K11855	USP36_42	ubiquitin carboxyl-terminal hydrolase 36/42	http://www.genome.jp/dbget-bin/www_bget?ko:K11855	Q9FPS4	982	1.6e-104	Ubiquitin carboxyl-terminal hydrolase 23 OS=Arabidopsis thaliana GN=UBP23 PE=2 SV=2	PF04790//PF00443	Sarcoglycan complex subunit protein//Ubiquitin carboxyl-terminal hydrolase	GO:0016579	protein deubiquitination	GO:0036459	ubiquitinyl hydrolase activity	GO:0016012//GO:0016021	sarcoglycan complex//integral component of membrane
Cluster-24089.42206	4156	586774338	XP_006857223.1	1258	1.1e-135	PREDICTED: ubiquitin carboxyl-terminal hydrolase 23 [Amborella trichopoda]>gi|548861306|gb|ERN18690.1| hypothetical protein AMTR_s00065p00205690 [Amborella trichopoda]	729331966	XM_010538678.1	110	1.34e-47	PREDICTED: Tarenaya hassleriana ubiquitin carboxyl-terminal hydrolase 23 (LOC104811836), mRNA	K11855	USP36_42	ubiquitin carboxyl-terminal hydrolase 36/42	http://www.genome.jp/dbget-bin/www_bget?ko:K11855	Q9FPS4	1068	1.6e-114	Ubiquitin carboxyl-terminal hydrolase 23 OS=Arabidopsis thaliana GN=UBP23 PE=2 SV=2	PF00443//PF04790	Ubiquitin carboxyl-terminal hydrolase//Sarcoglycan complex subunit protein	GO:0016579	protein deubiquitination	GO:0036459	ubiquitinyl hydrolase activity	GO:0016012//GO:0016021	sarcoglycan complex//integral component of membrane
Cluster-24089.42205	638	586774338	XP_006857223.1	233	1.2e-17	PREDICTED: ubiquitin carboxyl-terminal hydrolase 23 [Amborella trichopoda]>gi|548861306|gb|ERN18690.1| hypothetical protein AMTR_s00065p00205690 [Amborella trichopoda]						K11855	USP36_42	ubiquitin carboxyl-terminal hydrolase 36/42	http://www.genome.jp/dbget-bin/www_bget?ko:K11855	Q9FPS4	193	7.1e-14	Ubiquitin carboxyl-terminal hydrolase 23 OS=Arabidopsis thaliana GN=UBP23 PE=2 SV=2	PF00443	Ubiquitin carboxyl-terminal hydrolase	GO:0016579	protein deubiquitination	GO:0036459	ubiquitinyl hydrolase activity
Cluster-24089.42204	2141	700253703	AIU48473.1	666	2.4e-67	homoserine kinase, partial [Ginkgo biloba]	700253702	KM397810.1	915	0	Ginkgo biloba homoserine kinase mRNA, partial cds	K00872	thrB1	homoserine kinase	http://www.genome.jp/dbget-bin/www_bget?ko:K00872	Q8L7R2	509	5.4e-50	Homoserine kinase OS=Arabidopsis thaliana GN=HSK PE=1 SV=1	PF00288	GHMP kinases N terminal domain			GO:0005524	ATP binding			KOG4595	Uncharacterized conserved protein
Cluster-54746.0	1503	720061145	XP_010275076.1	903	5.6e-95	PREDICTED: retinol dehydrogenase 12-like isoform X1 [Nelumbo nucifera]										Q8TC12	352	6.1e-32	Retinol dehydrogenase 11 OS=Homo sapiens GN=RDH11 PE=1 SV=2	PF00106//PF01370//PF07818	short chain dehydrogenase//NAD dependent epimerase/dehydratase family//HCNGP-like protein	GO:0006355//GO:0008152	regulation of transcription, DNA-templated//metabolic process	GO:0016491//GO:0050662//GO:0003824	oxidoreductase activity//coenzyme binding//catalytic activity			KOG1208	Dehydrogenases with different specificities (related to short-chain alcohol dehydrogenases)
Cluster-24089.42209	1485	734331445	KHN07044.1	311	2.5e-26	SAP30-binding protein [Glycine soja]	270142101	BT109053.1	308	4.04e-158	Picea glauca clone GQ03204_B18 mRNA sequence									PF07818//PF02940	HCNGP-like protein//mRNA capping enzyme, beta chain	GO:0006355	regulation of transcription, DNA-templated	GO:0004651	polynucleotide 5'-phosphatase activity
Cluster-24089.42208	1724
Cluster-24089.75669	555	294460680	ADE75914.1	267	1.2e-21	unknown [Picea sitchensis]										P10743	130	1.3e-06	Stem 31 kDa glycoprotein OS=Glycine max GN=VSPB PE=2 SV=1	PF03767	HAD superfamily, subfamily IIIB (Acid phosphatase)	GO:0019497//GO:0006771	hexachlorocyclohexane metabolic process//riboflavin metabolic process	GO:0003993	acid phosphatase activity
Cluster-24089.75668	2828	672164336	XP_008802041.1	1521	2.3e-166	PREDICTED: delta(8)-fatty-acid desaturase 1-like [Phoenix dactylifera]>gi|672164338|ref|XP_008802042.1| PREDICTED: delta(8)-fatty-acid desaturase 1-like [Phoenix dactylifera]	270139692	BT106644.1	143	4.11e-66	Picea glauca clone GQ03007_B12 mRNA sequence	K13076	SLD	delta8-fatty-acid desaturase	http://www.genome.jp/dbget-bin/www_bget?ko:K13076	Q3EBF7	1394	1.7e-152	Delta(8)-fatty-acid desaturase 2 OS=Arabidopsis thaliana GN=SLD2 PE=1 SV=1	PF00517//PF08509//PF04995//PF00487	Retroviral envelope protein//Adenylate cyclase G-alpha binding domain//Heme exporter protein D (CcmD)//Fatty acid desaturase	GO:0006629//GO:0006144//GO:0006171//GO:0015886//GO:0017004	lipid metabolic process//purine nucleobase metabolic process//cAMP biosynthetic process//heme transport//cytochrome complex assembly	GO:0000287//GO:0005198//GO:0004016	magnesium ion binding//structural molecule activity//adenylate cyclase activity	GO:0019031//GO:0016021	viral envelope//integral component of membrane	KOG4232	Delta 6-fatty acid desaturase/delta-8 sphingolipid desaturase
Cluster-24089.41578	3228	566188741	XP_002314469.2	553	4.6e-54	lipase class 3 family protein [Populus trichocarpa]>gi|550328919|gb|EEF00640.2| lipase class 3 family protein [Populus trichocarpa]	270144540	BT111492.1	193	7.53e-94	Picea glauca clone GQ03238_H16 mRNA sequence					P19515	145	1.3e-07	Lipase OS=Rhizomucor miehei PE=1 SV=2	PF01738//PF07819//PF00326//PF01764	Dienelactone hydrolase family//PGAP1-like protein//Prolyl oligopeptidase family//Lipase (class 3)	GO:0006629//GO:0006508//GO:0006505//GO:0006886	lipid metabolic process//proteolysis//GPI anchor metabolic process//intracellular protein transport	GO:0008236//GO:0016788//GO:0016787	serine-type peptidase activity//hydrolase activity, acting on ester bonds//hydrolase activity
Cluster-24089.41579	1203
Cluster-24089.41570	1848	116788516	ABK24907.1	619	5.9e-62	unknown [Picea sitchensis]										P05332	198	5.4e-14	Uncharacterized N-acetyltransferase p20 OS=Bacillus licheniformis GN=p20 PE=3 SV=1	PF00583//PF13508//PF13302	Acetyltransferase (GNAT) family//Acetyltransferase (GNAT) domain//Acetyltransferase (GNAT) domain	GO:0042967	acyl-carrier-protein biosynthetic process	GO:0008080	N-acetyltransferase activity
Cluster-24089.41571	3558	116788818	ABK25012.1	664	6.9e-67	unknown [Picea sitchensis]						K11982	RNF115_126	E3 ubiquitin-protein ligase RNF115/126	http://www.genome.jp/dbget-bin/www_bget?ko:K11982	Q8LPN7	454	2.2e-43	E3 ubiquitin-protein ligase RING1-like OS=Arabidopsis thaliana GN=At3g19950 PE=1 SV=1	PF17122//PF01155//PF12861//PF17123//PF03854//PF11789//PF13639//PF12678//PF00097//PF14634	Zinc-finger//Hydrogenase/urease nickel incorporation, metallochaperone, hypA//Anaphase-promoting complex subunit 11 RING-H2 finger//RING-like zinc finger//P-11 zinc finger//Zinc-finger of the MIZ type in Nse subunit//Ring finger domain//RING-H2 zinc finger//Zinc finger, C3HC4 type (RING finger)//zinc-RING finger domain	GO:0016567//GO:0006464	protein ubiquitination//cellular protein modification process	GO:0016151//GO:0005515//GO:0046872//GO:0003723//GO:0008270//GO:0004842	nickel cation binding//protein binding//metal ion binding//RNA binding//zinc ion binding//ubiquitin-protein transferase activity	GO:0005680	anaphase-promoting complex
Cluster-24089.41572	2801	312162112	ADQ37303.1	1188	9.4e-128	putative spermidine synthase [Pinus sylvestris]	743811156	XM_010930791.1	254	8.03e-128	PREDICTED: Elaeis guineensis spermidine synthase 1-like (LOC105050680), mRNA	K00797	speE, SRM	spermidine synthase	http://www.genome.jp/dbget-bin/www_bget?ko:K00797	Q96556	1196	1.5e-129	Spermidine synthase 1 OS=Datura stramonium PE=2 SV=1	PF08241//PF05430//PF05175//PF01344	Methyltransferase domain//S-adenosyl-L-methionine-dependent methyltransferase//Methyltransferase small domain//Kelch motif	GO:0055114//GO:0008152	oxidation-reduction process//metabolic process	GO:0008168//GO:0005515//GO:0016645	methyltransferase activity//protein binding//oxidoreductase activity, acting on the CH-NH group of donors			KOG1562	Spermidine synthase
Cluster-24089.41573	4489	312162112	ADQ37303.1	1188	1.5e-127	putative spermidine synthase [Pinus sylvestris]	743811156	XM_010930791.1	254	1.29e-127	PREDICTED: Elaeis guineensis spermidine synthase 1-like (LOC105050680), mRNA	K00797	speE, SRM	spermidine synthase	http://www.genome.jp/dbget-bin/www_bget?ko:K00797	Q96556	1197	1.9e-129	Spermidine synthase 1 OS=Datura stramonium PE=2 SV=1	PF05430//PF05175//PF08241//PF00643//PF01344	S-adenosyl-L-methionine-dependent methyltransferase//Methyltransferase small domain//Methyltransferase domain//B-box zinc finger//Kelch motif	GO:0008152//GO:0055114	metabolic process//oxidation-reduction process	GO:0008168//GO:0008270//GO:0016645//GO:0005515	methyltransferase activity//zinc ion binding//oxidoreductase activity, acting on the CH-NH group of donors//protein binding	GO:0005622	intracellular	KOG1562	Spermidine synthase
Cluster-24089.41574	4587	312162112	ADQ37303.1	1188	1.5e-127	putative spermidine synthase [Pinus sylvestris]	743811156	XM_010930791.1	254	1.32e-127	PREDICTED: Elaeis guineensis spermidine synthase 1-like (LOC105050680), mRNA	K00797	speE, SRM	spermidine synthase	http://www.genome.jp/dbget-bin/www_bget?ko:K00797	Q96556	1197	1.9e-129	Spermidine synthase 1 OS=Datura stramonium PE=2 SV=1	PF05430//PF05175//PF00643//PF08241//PF01344	S-adenosyl-L-methionine-dependent methyltransferase//Methyltransferase small domain//B-box zinc finger//Methyltransferase domain//Kelch motif	GO:0055114//GO:0008152	oxidation-reduction process//metabolic process	GO:0005515//GO:0016645//GO:0008168//GO:0008270	protein binding//oxidoreductase activity, acting on the CH-NH group of donors//methyltransferase activity//zinc ion binding	GO:0005622	intracellular	KOG1562	Spermidine synthase
Cluster-24089.41575	4395	312162112	ADQ37303.1	1188	1.5e-127	putative spermidine synthase [Pinus sylvestris]	743811156	XM_010930791.1	254	1.27e-127	PREDICTED: Elaeis guineensis spermidine synthase 1-like (LOC105050680), mRNA	K00797	speE, SRM	spermidine synthase	http://www.genome.jp/dbget-bin/www_bget?ko:K00797	Q96556	1196	2.4e-129	Spermidine synthase 1 OS=Datura stramonium PE=2 SV=1	PF05175//PF05430//PF00643//PF08241//PF01344	Methyltransferase small domain//S-adenosyl-L-methionine-dependent methyltransferase//B-box zinc finger//Methyltransferase domain//Kelch motif	GO:0008152//GO:0055114	metabolic process//oxidation-reduction process	GO:0005515//GO:0016645//GO:0008270//GO:0008168	protein binding//oxidoreductase activity, acting on the CH-NH group of donors//zinc ion binding//methyltransferase activity	GO:0005622	intracellular	KOG1562	Spermidine synthase
Cluster-24089.41576	2279	548853253	ERN11259.1	1537	2.6e-168	hypothetical protein AMTR_s00024p00234390 [Amborella trichopoda]						K01179	E3.2.1.4	endoglucanase	http://www.genome.jp/dbget-bin/www_bget?ko:K01179	Q8VYG3	1375	2.2e-150	Endoglucanase 16 OS=Arabidopsis thaliana GN=At3g43860 PE=2 SV=1	PF03083//PF00759//PF06416	Sugar efflux transporter for intercellular exchange//Glycosyl hydrolase family 9//Protein of unknown function (DUF1076)	GO:0005975//GO:0072519//GO:0016567	carbohydrate metabolic process//parasitism//protein ubiquitination	GO:0004553//GO:0004842	hydrolase activity, hydrolyzing O-glycosyl compounds//ubiquitin-protein transferase activity	GO:0016021	integral component of membrane
Cluster-24089.41577	629	731377106	XP_010657139.1	565	3.7e-56	PREDICTED: putative pentatricopeptide repeat-containing protein At5g13230, mitochondrial [Vitis vinifera]>gi|731377110|ref|XP_010657142.1| PREDICTED: putative pentatricopeptide repeat-containing protein At5g13230, mitochondrial [Vitis vinifera]>gi|731377114|ref|XP_010657146.1| PREDICTED: putative pentatricopeptide repeat-containing protein At5g13230, mitochondrial [Vitis vinifera]>gi|731377118|re…										Q9CAA8	476	1.1e-46	Putative pentatricopeptide repeat-containing protein At1g68930 OS=Arabidopsis thaliana GN=PCMP-H22 PE=3 SV=1	PF02020	eIF4-gamma/eIF5/eIF2-epsilon			GO:0005515	protein binding
Cluster-54172.0	834
Cluster-24089.95649	1377	552813324	XP_005843922.1	735	1.6e-75	hypothetical protein CHLNCDRAFT_9625, partial [Chlorella variabilis]>gi|307103561|gb|EFN51820.1| hypothetical protein CHLNCDRAFT_9625, partial [Chlorella variabilis]						K17499	PPM1G, PP2CG	protein phosphatase 1G	http://www.genome.jp/dbget-bin/www_bget?ko:K17499	Q653S3	633	1.5e-64	Probable protein phosphatase 2C 70 OS=Oryza sativa subsp. japonica GN=Os09g0558000 PE=2 SV=2	PF00481	Protein phosphatase 2C			GO:0003824	catalytic activity			KOG0698	Serine/threonine protein phosphatase
Cluster-24089.95648	485
Cluster-24089.95643	222	760449635	XP_011401886.1	162	7e-10	Translocase of chloroplast 159, chloroplastic [Auxenochlorella protothecoides]>gi|675356397|gb|KFM28837.1| Translocase of chloroplast 159, chloroplastic [Auxenochlorella protothecoides]										Q6S5G3	141	2.7e-08	Translocase of chloroplast 90, chloroplastic OS=Arabidopsis thaliana GN=TOC90 PE=1 SV=1	PF04548	AIG1 family			GO:0005525	GTP binding
Cluster-24089.95642	415
Cluster-24089.95641	669
Cluster-24089.95640	343
Cluster-24089.95647	596	222622205	EEE56337.1	252	6.8e-20	hypothetical protein OsJ_05440 [Oryza sativa Japonica Group]	703108630	XM_010100781.1	246	4.58e-124	Morus notabilis Somatic embryogenesis receptor kinase 1 partial mRNA					Q9ZVR7	231	2.6e-18	Phytosulfokine receptor 1 OS=Arabidopsis thaliana GN=PSKR1 PE=2 SV=4	PF13855//PF04218//PF00560	Leucine rich repeat//CENP-B N-terminal DNA-binding domain//Leucine Rich Repeat			GO:0003677//GO:0005515	DNA binding//protein binding
Cluster-24089.95646	522																			PF07464	Apolipophorin-III precursor (apoLp-III)	GO:0006869	lipid transport	GO:0008289	lipid binding	GO:0005576	extracellular region
Cluster-24089.95645	2584	308812263	XP_003083439.1	222	8.9e-16	putative outer envelope protein [Oryza sativa (ISS) [Ostreococcus tauri]										Q9LUS2	202	2.6e-14	Translocase of chloroplast 120, chloroplastic OS=Arabidopsis thaliana GN=TOC120 PE=1 SV=1	PF03193//PF01730//PF02289//PF00735//PF04548//PF01926	Protein of unknown function, DUF258//UreF//Cyclohydrolase (MCH)//Septin//AIG1 family//50S ribosome-binding GTPase	GO:0006807//GO:0046656//GO:0006730	nitrogen compound metabolic process//folic acid biosynthetic process//one-carbon metabolic process	GO:0005525//GO:0018759//GO:0003924//GO:0016151	GTP binding//methenyltetrahydromethanopterin cyclohydrolase activity//GTPase activity//nickel cation binding
Cluster-24089.95644	2512	728831921	KHG11364.1	221	1.1e-15	Translocase, chloroplastic -like protein [Gossypium arboreum]										Q9LUS2	201	3.3e-14	Translocase of chloroplast 120, chloroplastic OS=Arabidopsis thaliana GN=TOC120 PE=1 SV=1	PF01926//PF00735//PF04548//PF02289//PF01730//PF03193	50S ribosome-binding GTPase//Septin//AIG1 family//Cyclohydrolase (MCH)//UreF//Protein of unknown function, DUF258	GO:0006807//GO:0046656//GO:0006730	nitrogen compound metabolic process//folic acid biosynthetic process//one-carbon metabolic process	GO:0005525//GO:0018759//GO:0003924//GO:0016151	GTP binding//methenyltetrahydromethanopterin cyclohydrolase activity//GTPase activity//nickel cation binding
Cluster-28798.0	1085
Cluster-56975.0	1540	545367996	XP_005648788.1	518	2.5e-50	hypothetical protein COCSUDRAFT_47203 [Coccomyxa subellipsoidea C-169]>gi|384250765|gb|EIE24244.1| hypothetical protein COCSUDRAFT_47203 [Coccomyxa subellipsoidea C-169]						K06066	CIR	CBF1 interacting corepressor	http://www.genome.jp/dbget-bin/www_bget?ko:K06066	Q8VZ67	217	2.8e-16	Uncharacterized zinc finger CCHC domain-containing protein At4g19190 OS=Arabidopsis thaliana GN=At4g19190 PE=2 SV=1
Cluster-56975.1	754	545367996	XP_005648788.1	404	2e-37	hypothetical protein COCSUDRAFT_47203 [Coccomyxa subellipsoidea C-169]>gi|384250765|gb|EIE24244.1| hypothetical protein COCSUDRAFT_47203 [Coccomyxa subellipsoidea C-169]						K06066	CIR	CBF1 interacting corepressor	http://www.genome.jp/dbget-bin/www_bget?ko:K06066	Q8VZ67	217	1.4e-16	Uncharacterized zinc finger CCHC domain-containing protein At4g19190 OS=Arabidopsis thaliana GN=At4g19190 PE=2 SV=1
Cluster-25090.0	572	669152714	XP_008611919.1	420	2.2e-39	nonsense-mediated mRNA decay protein 3 [Saprolegnia diclina VS20]>gi|530736271|gb|EQC34513.1| nonsense-mediated mRNA decay protein 3 [Saprolegnia diclina VS20]						K07562	NMD3	nonsense-mediated mRNA decay protein 3	http://www.genome.jp/dbget-bin/www_bget?ko:K07562	P38861	545	9.7e-55	60S ribosomal export protein NMD3 OS=Saccharomyces cerevisiae (strain ATCC 204508 / S288c) GN=NMD3 PE=1 SV=3	PF01363//PF00096//PF00130	FYVE zinc finger//Zinc finger, C2H2 type//Phorbol esters/diacylglycerol binding domain (C1 domain)	GO:0035556	intracellular signal transduction	GO:0046872	metal ion binding			KOG2613	NMD protein affecting ribosome stability and mRNA decay
Cluster-67934.0	575
Cluster-67386.0	1047
Cluster-31591.1	349																			PF10186//PF09036	Vacuolar sorting 38 and autophagy-related subunit 14//Bcr-Abl oncoprotein oligomerisation domain	GO:0010508//GO:0009069//GO:0006468//GO:0016310//GO:0007165	positive regulation of autophagy//serine family amino acid metabolic process//protein phosphorylation//phosphorylation//signal transduction	GO:0005096//GO:0004674	GTPase activator activity//protein serine/threonine kinase activity
Cluster-31591.0	696	302836538	XP_002949829.1	198	1.5e-13	3'5'-cyclic nucleotide phosphodiesterase [Volvox carteri f. nagariensis]>gi|300264738|gb|EFJ48932.1| 3'5'-cyclic nucleotide phosphodiesterase [Volvox carteri f. nagariensis]						K13293	PDE4	cAMP-specific phosphodiesterase 4	http://www.genome.jp/dbget-bin/www_bget?ko:K13293	P14644	154	2.6e-09	cAMP-specific 3',5'-cyclic phosphodiesterase 4C (Fragment) OS=Rattus norvegicus GN=Pde4c PE=2 SV=2	PF00233	3'5'-cyclic nucleotide phosphodiesterase	GO:0007165//GO:0006144	signal transduction//purine nucleobase metabolic process	GO:0004114//GO:0003824	3',5'-cyclic-nucleotide phosphodiesterase activity//catalytic activity
Cluster-67458.0	642	694446041	XP_009349412.1	552	1.2e-54	PREDICTED: 2-dehydro-3-deoxyphosphooctonate aldolase [Pyrus x bretschneideri]>gi|694446043|ref|XP_009349413.1| PREDICTED: 2-dehydro-3-deoxyphosphooctonate aldolase [Pyrus x bretschneideri]						K01627	kdsA	2-dehydro-3-deoxyphosphooctonate aldolase (KDO 8-P synthase)	http://www.genome.jp/dbget-bin/www_bget?ko:K01627	Q9AV97	539	5.4e-54	2-dehydro-3-deoxyphosphooctonate aldolase 1 OS=Arabidopsis thaliana GN=KDSA1 PE=1 SV=2	PF00793	DAHP synthetase I family	GO:0009058	biosynthetic process
Cluster-24089.98149	1247	116778746	ABK20977.1	399	1.3e-36	unknown [Picea sitchensis]										Q84QC2	333	8.1e-30	Ethylene-responsive transcription factor ERF017 OS=Arabidopsis thaliana GN=ERF017 PE=2 SV=1	PF00847	AP2 domain	GO:0006355	regulation of transcription, DNA-templated	GO:0003700	transcription factor activity, sequence-specific DNA binding	GO:0005667	transcription factor complex
Cluster-24089.98148	2988
Cluster-24089.98147	1733
Cluster-24089.98146	1133	695047252	XP_009411499.1	613	1.8e-61	PREDICTED: hsp70-Hsp90 organizing protein-like [Musa acuminata subsp. malaccensis]						K09553	STIP1	stress-induced-phosphoprotein 1	http://www.genome.jp/dbget-bin/www_bget?ko:K09553	Q9USI5	833	7.7e-88	Heat shock protein sti1 homolog OS=Schizosaccharomyces pombe (strain 972 / ATCC 24843) GN=sti1 PE=3 SV=1	PF13176//PF13174//PF13374//PF13181//PF13414//PF00515//PF13371	Tetratricopeptide repeat//Tetratricopeptide repeat//Tetratricopeptide repeat//Tetratricopeptide repeat//TPR repeat//Tetratricopeptide repeat//Tetratricopeptide repeat			GO:0005515	protein binding			KOG0548	Molecular co-chaperone STI1
Cluster-24089.98145	991	661886541	CDP09905.1	461	6.6e-44	unnamed protein product [Coffea canephora]	629648387	XM_007803617.1	152	1.4e-71	Endocarpon pusillum Z07020 hypothetical protein mRNA	K09553	STIP1	stress-induced-phosphoprotein 1	http://www.genome.jp/dbget-bin/www_bget?ko:K09553	Q9USI5	683	1.7e-70	Heat shock protein sti1 homolog OS=Schizosaccharomyces pombe (strain 972 / ATCC 24843) GN=sti1 PE=3 SV=1	PF13371//PF13174//PF13414//PF13181//PF00515	Tetratricopeptide repeat//Tetratricopeptide repeat//TPR repeat//Tetratricopeptide repeat//Tetratricopeptide repeat			GO:0005515	protein binding			KOG0548	Molecular co-chaperone STI1
Cluster-24089.98144	2147	643714166	KDP26831.1	186	1.1e-11	hypothetical protein JCGZ_17989 [Jatropha curcas]										A3A2Z8	175	2.9e-11	Squamosa promoter-binding-like protein 3 OS=Oryza sativa subsp. japonica GN=SPL3 PE=2 SV=1
Cluster-24089.98143	1045	545371832	XP_005650443.1	419	5.2e-39	calcium/proton exchanger [Coccomyxa subellipsoidea C-169]>gi|384252423|gb|EIE25899.1| calcium/proton exchanger [Coccomyxa subellipsoidea C-169]						K07300	chaA, CAX	Ca2+:H+ antiporter	http://www.genome.jp/dbget-bin/www_bget?ko:K07300	O59768	247	6.4e-20	Vacuolar calcium ion transporter OS=Schizosaccharomyces pombe (strain 972 / ATCC 24843) GN=vcx1 PE=3 SV=1	PF01699	Sodium/calcium exchanger protein	GO:0055085//GO:0006816//GO:0006885//GO:0006812	transmembrane transport//calcium ion transport//regulation of pH//cation transport	GO:0015369	calcium:proton antiporter activity	GO:0016021	integral component of membrane	KOG1397	Ca2+/H+ antiporter VCX1 and related proteins
Cluster-24089.98142	472
Cluster-24089.98141	961	552817561	XP_005844974.1	288	7.4e-24	hypothetical protein CHLNCDRAFT_138370 [Chlorella variabilis]>gi|307104619|gb|EFN52872.1| hypothetical protein CHLNCDRAFT_138370 [Chlorella variabilis]
Cluster-24089.98140	622	397567353	EJK45539.1	163	1.5e-09	hypothetical protein THAOC_35843 [Thalassiosira oceanica]	169609209	XM_001797972.1	277	2.8e-141	Phaeosphaeria nodorum SN15 hypothetical protein partial mRNA	K02983	RP-S30e, RPS30	small subunit ribosomal protein S30e	http://www.genome.jp/dbget-bin/www_bget?ko:K02983	P0CX34	197	2.4e-14	40S ribosomal protein S30-B OS=Saccharomyces cerevisiae (strain ATCC 204508 / S288c) GN=RPS30B PE=1 SV=1	PF04758	Ribosomal protein S30	GO:0042254//GO:0006412	ribosome biogenesis//translation	GO:0003735	structural constituent of ribosome	GO:0005840//GO:0005622	ribosome//intracellular	KOG0009	Ubiquitin-like/40S ribosomal S30 protein fusion
Cluster-16705.0	541																			PF04958	Arginine N-succinyltransferase beta subunit	GO:0006560//GO:0006527//GO:0042967	proline metabolic process//arginine catabolic process//acyl-carrier-protein biosynthetic process	GO:0008791	arginine N-succinyltransferase activity
Cluster-43995.0	684
Cluster-53589.0	1430	545354448	XP_005643058.1	574	7.5e-57	chromatin associated protein KTI12 [Coccomyxa subellipsoidea C-169]>gi|384245018|gb|EIE18514.1| chromatin associated protein KTI12 [Coccomyxa subellipsoidea C-169]	545354447	XM_005643001.1	36	6.22e-07	Coccomyxa subellipsoidea C-169 chromatin associated protein KTI12 partial mRNA	K15456	KTI12	protein KTI12	http://www.genome.jp/dbget-bin/www_bget?ko:K15456	B8BK80	484	2.9e-47	Protein KTI12 homolog OS=Oryza sativa subsp. indica GN=OsI_35919 PE=3 SV=2	PF07931//PF06414//PF00004//PF01591//PF01583	Chloramphenicol phosphotransferase-like protein//Zeta toxin//ATPase family associated with various cellular activities (AAA)//6-phosphofructo-2-kinase//Adenylylsulphate kinase	GO:0006000//GO:0000103//GO:0006013//GO:0006144	fructose metabolic process//sulfate assimilation//mannose metabolic process//purine nucleobase metabolic process	GO:0003873//GO:0016740//GO:0016301//GO:0004020//GO:0005524	6-phosphofructo-2-kinase activity//transferase activity//kinase activity//adenylylsulfate kinase activity//ATP binding			KOG3062	RNA polymerase II elongator associated protein
Cluster-52889.0	396
Cluster-24089.99434	1152	729292498	XP_010529902.1	156	1.8e-08	PREDICTED: 22.0 kDa class IV heat shock protein-like [Tarenaya hassleriana]										Q4UKR8	136	5.2e-07	Small heat shock protein C2 OS=Rickettsia felis (strain ATCC VR-1525 / URRWXCal2) GN=hspC2 PE=3 SV=1	PF05001	RNA polymerase Rpb1 C-terminal repeat	GO:0006366	transcription from RNA polymerase II promoter	GO:0003677	DNA binding	GO:0005665	DNA-directed RNA polymerase II, core complex
Cluster-24089.99435	1338	116778746	ABK20977.1	411	5.6e-38	unknown [Picea sitchensis]	270135857	BT102809.1	113	9.12e-50	Picea glauca clone GQ02016_M05 mRNA sequence					Q84QC2	336	3.9e-30	Ethylene-responsive transcription factor ERF017 OS=Arabidopsis thaliana GN=ERF017 PE=2 SV=1	PF00847	AP2 domain	GO:0006355	regulation of transcription, DNA-templated	GO:0003700	transcription factor activity, sequence-specific DNA binding	GO:0005667	transcription factor complex
Cluster-4481.0	493
Cluster-24089.99437	652	743934436	XP_011011556.1	290	2.9e-24	PREDICTED: G-type lectin S-receptor-like serine/threonine-protein kinase At1g11330 isoform X3 [Populus euphratica]						K04733	IRAK4	interleukin-1 receptor-associated kinase 4	http://www.genome.jp/dbget-bin/www_bget?ko:K04733	O64771	284	2e-24	G-type lectin S-receptor-like serine/threonine-protein kinase At1g61480 OS=Arabidopsis thaliana GN=At1g61480 PE=2 SV=2	PF07714//PF00069	Protein tyrosine kinase//Protein kinase domain	GO:0006468	protein phosphorylation	GO:0004672//GO:0005524	protein kinase activity//ATP binding
Cluster-24089.99430	1239	729292498	XP_010529902.1	156	1.9e-08	PREDICTED: 22.0 kDa class IV heat shock protein-like [Tarenaya hassleriana]										Q4UKR8	143	8.7e-08	Small heat shock protein C2 OS=Rickettsia felis (strain ATCC VR-1525 / URRWXCal2) GN=hspC2 PE=3 SV=1
Cluster-24089.99431	387
Cluster-24089.99432	611
Cluster-24089.99433	702
Cluster-24089.99438	2984	568020639	ETL94764.1	265	1.1e-20	hypothetical protein L917_07346, partial [Phytophthora parasitica]										Q7LHG5	140	4.7e-07	Transposon Ty3-I Gag-Pol polyprotein OS=Saccharomyces cerevisiae (strain ATCC 204508 / S288c) GN=TY3B-I PE=3 SV=2									KOG0017	FOG: Transposon-encoded proteins with TYA, reverse transcriptase, integrase domains in various combinations
Cluster-24089.99439	400
Cluster-9585.0	347
Cluster-24089.14843	806	545374959	XP_005651709.1	521	5.9e-51	Metallo-hydrolase/oxidoreductase [Coccomyxa subellipsoidea C-169]>gi|384253691|gb|EIE27165.1| Metallo-hydrolase/oxidoreductase [Coccomyxa subellipsoidea C-169]
Cluster-24089.14840	319
Cluster-24089.14841	208
Cluster-24089.14846	838	326488173	BAJ89925.1	978	6.3e-104	predicted protein [Hordeum vulgare subsp. vulgare]	241985524	AK332785.1	659	0	Triticum aestivum cDNA, clone: WT004_N23, cultivar: Chinese Spring	K02930	RP-L4e, RPL4	large subunit ribosomal protein L4e	http://www.genome.jp/dbget-bin/www_bget?ko:K02930	Q9XF97	755	6.3e-79	60S ribosomal protein L4 OS=Prunus armeniaca GN=RPL4 PE=2 SV=1	PF00573	Ribosomal protein L4/L1 family	GO:0006412//GO:0042254	translation//ribosome biogenesis	GO:0003735	structural constituent of ribosome	GO:0005840	ribosome	KOG1475	Ribosomal protein RPL1/RPL2/RL4L4
Cluster-24089.14847	741																			PF04617	Hox9 activation region	GO:0006351	transcription, DNA-templated			GO:0005634	nucleus
Cluster-24089.14844	628	545356547	XP_005643972.1	629	1.4e-63	hypothetical protein COCSUDRAFT_19620 [Coccomyxa subellipsoidea C-169]>gi|384245936|gb|EIE19428.1| hypothetical protein COCSUDRAFT_19620 [Coccomyxa subellipsoidea C-169]										Q9LVV5	508	2.1e-50	Thylakoid lumenal 15.0 kDa protein 2, chloroplastic OS=Arabidopsis thaliana GN=At5g52970 PE=1 SV=2	PF02312	Core binding factor beta subunit			GO:0003713	transcription coactivator activity	GO:0005667//GO:0005634	transcription factor complex//nucleus
Cluster-24089.14845	4591																			PF08092	Magi peptide toxin family	GO:0006810	transport	GO:0019871	sodium channel inhibitor activity	GO:0005576	extracellular region
Cluster-44067.0	282
Cluster-24089.14848	1848	731386241	XP_010648799.1	438	5.7e-41	PREDICTED: pentatricopeptide repeat-containing protein At4g33170 [Vitis vinifera]										O64843	425	2.6e-40	Polyadenylate-binding protein-interacting protein 7 OS=Arabidopsis thaliana GN=CID7 PE=1 SV=1									KOG2401	Predicted MutS-related protein involved in mismatch repair
Cluster-24089.14849	846
Cluster-67758.1	259															P0C8L7	129	7.6e-07	Putative acyl-CoA-binding protein OS=Hypsibius dujardini PE=3 SV=1	PF00887//PF12202	Acyl CoA binding protein//Oxidative-stress-responsive kinase 1 C terminal	GO:0016310//GO:0009069	phosphorylation//serine family amino acid metabolic process	GO:0005524//GO:0000062//GO:0004674	ATP binding//fatty-acyl-CoA binding//protein serine/threonine kinase activity			KOG0817	Acyl-CoA-binding protein
Cluster-65289.0	413																			PF05739//PF10483	SNARE domain//Elongator subunit Iki1			GO:0005515	protein binding	GO:0033588	Elongator holoenzyme complex
Cluster-67005.0	673	813135078	XP_012198370.1	466	1.2e-44	isocitrate dehydrogenase [Saprolegnia parasitica CBS 223.65]>gi|641536795|gb|KDO30666.1| isocitrate dehydrogenase [Saprolegnia parasitica CBS 223.65]	702073669	FO906016.1	80	9.89e-32	Leptosphaeria maculans lepidii ibcn84_scaffold00008 complete sequence	K00031	IDH1, IDH2, icd	isocitrate dehydrogenase	http://www.genome.jp/dbget-bin/www_bget?ko:K00031	P79089	599	6.3e-61	Isocitrate dehydrogenase [NADP], mitochondrial OS=Aspergillus niger GN=icdA PE=2 SV=1	PF00180	Isocitrate/isopropylmalate dehydrogenase	GO:0055114	oxidation-reduction process	GO:0016616	oxidoreductase activity, acting on the CH-OH group of donors, NAD or NADP as acceptor			KOG1526	NADP-dependent isocitrate dehydrogenase
Cluster-5474.0	858	545366222	XP_005648025.1	435	5.9e-41	thioredoxin-like protein [Coccomyxa subellipsoidea C-169]>gi|384250001|gb|EIE23481.1| thioredoxin-like protein [Coccomyxa subellipsoidea C-169]						K03671	trxA	thioredoxin 1	http://www.genome.jp/dbget-bin/www_bget?ko:K03671	Q8S091	275	3e-23	Thioredoxin F, chloroplastic OS=Oryza sativa subsp. japonica GN=Os01g0913000 PE=2 SV=1	PF00578//PF08534//PF00085	AhpC/TSA family//Redoxin//Thioredoxin	GO:0045454//GO:0055114	cell redox homeostasis//oxidation-reduction process	GO:0016491//GO:0016209	oxidoreductase activity//antioxidant activity			KOG0907	Thioredoxin
Cluster-26046.0	772
Cluster-19314.0	276	168031587	XP_001768302.1	261	2.8e-21	predicted protein [Physcomitrella patens]>gi|162680480|gb|EDQ66916.1| predicted protein [Physcomitrella patens]						K02901	RP-L27e, RPL27	large subunit ribosomal protein L27e	http://www.genome.jp/dbget-bin/www_bget?ko:K02901	Q9P843	242	6.3e-20	60S ribosomal protein L27 OS=Candida albicans GN=RPL27 PE=2 SV=1	PF02454//PF01777	Sigma 1s protein//Ribosomal L27e protein family	GO:0042254//GO:0006412//GO:0019048	ribosome biogenesis//translation//modulation by virus of host morphology or physiology	GO:0003735	structural constituent of ribosome	GO:0005622//GO:0030529//GO:0005840	intracellular//intracellular ribonucleoprotein complex//ribosome	KOG3418	60S ribosomal protein L27
Cluster-65990.0	736
Cluster-57706.1	426																			PF07830	Protein serine/threonine phosphatase 2C, C-terminal domain	GO:0006470	protein dephosphorylation	GO:0030145//GO:0004721//GO:0000287	manganese ion binding//phosphoprotein phosphatase activity//magnesium ion binding
Cluster-57706.0	709
Cluster-16162.0	924																			PF00096//PF05887//PF13465	Zinc finger, C2H2 type//Procyclic acidic repetitive protein (PARP)//Zinc-finger double domain			GO:0046872	metal ion binding	GO:0016020	membrane
Cluster-65873.0	4351	720023705	XP_010263414.1	1418	3.1e-154	PREDICTED: TMV resistance protein N-like [Nelumbo nucifera]										Q40392	1114	7.8e-120	TMV resistance protein N OS=Nicotiana glutinosa GN=N PE=1 SV=1	PF13855//PF01582//PF03950//PF00931//PF13676	Leucine rich repeat//TIR domain//tRNA synthetases class I (E and Q), anti-codon binding domain//NB-ARC domain//TIR domain	GO:0007165//GO:0006418	signal transduction//tRNA aminoacylation for protein translation	GO:0043531//GO:0005524//GO:0004812//GO:0005515//GO:0000166	ADP binding//ATP binding//aminoacyl-tRNA ligase activity//protein binding//nucleotide binding	GO:0005737	cytoplasm
Cluster-24089.75119	1320	769812292	XP_011623225.1	282	5e-23	PREDICTED: nudix hydrolase 2-like [Amborella trichopoda]>gi|769812294|ref|XP_011623226.1| PREDICTED: nudix hydrolase 2-like [Amborella trichopoda]	828323849	XM_004507534.2	48	1.22e-13	PREDICTED: Cicer arietinum nudix hydrolase 2-like (LOC101496361), mRNA					Q8L7W2	265	6.6e-22	Nudix hydrolase 8 OS=Arabidopsis thaliana GN=NUDT8 PE=2 SV=2
Cluster-59664.0	999	675192035	XP_008904902.1	412	3.2e-38	TIGR01456 family HAD hydrolase [Phytophthora parasitica INRA-310]>gi|568094986|gb|ETN09756.1| TIGR01456 family HAD hydrolase [Phytophthora parasitica INRA-310]>gi|570328453|gb|ETO76401.1| TIGR01456 family HAD hydrolase [Phytophthora parasitica P1976]	169610190	XM_001798462.1	594	0	Phaeosphaeria nodorum SN15 hypothetical protein partial mRNA					O13899	504	9.6e-50	Uncharacterized CDP-alcohol phosphatidyltransferase class-I family protein C22A12.08c OS=Schizosaccharomyces pombe (strain 972 / ATCC 24843) GN=SPAC22A12.08c PE=3 SV=1	PF05197	TRIC channel	GO:0015672//GO:0006812	monovalent inorganic cation transport//cation transport	GO:0005261	cation channel activity	GO:0016020	membrane	KOG1618	Predicted phosphatase
Cluster-32336.0	608	326503088	BAJ99169.1	811	1.1e-84	predicted protein [Hordeum vulgare subsp. vulgare]	326503087	AK367966.1	207	2.24e-102	Hordeum vulgare subsp. vulgare mRNA for predicted protein, complete cds, clone: NIASHv2065L04	K02981	RP-S2e, RPS2	small subunit ribosomal protein S2e	http://www.genome.jp/dbget-bin/www_bget?ko:K02981	Q9SCM3	712	4.5e-74	40S ribosomal protein S2-4 OS=Arabidopsis thaliana GN=RPS2D PE=2 SV=1	PF03719//PF00333	Ribosomal protein S5, C-terminal domain//Ribosomal protein S5, N-terminal domain	GO:0006412//GO:0042254	translation//ribosome biogenesis	GO:0003723//GO:0003735	RNA binding//structural constituent of ribosome	GO:0005840	ribosome	KOG0877	40S ribosomal protein S2/30S ribosomal protein S5
Cluster-24089.75118	1267	769812292	XP_011623225.1	282	4.8e-23	PREDICTED: nudix hydrolase 2-like [Amborella trichopoda]>gi|769812294|ref|XP_011623226.1| PREDICTED: nudix hydrolase 2-like [Amborella trichopoda]	828323849	XM_004507534.2	48	1.17e-13	PREDICTED: Cicer arietinum nudix hydrolase 2-like (LOC101496361), mRNA					Q8L7W2	261	1.8e-21	Nudix hydrolase 8 OS=Arabidopsis thaliana GN=NUDT8 PE=2 SV=2
Cluster-30473.0	378
Cluster-10752.1	468	570317550	ETO65498.1	191	6.3e-13	hypothetical protein F444_17206 [Phytophthora parasitica P1976]										Q5UPI0	194	4e-14	Putative transposase R104 OS=Acanthamoeba polyphaga mimivirus GN=MIMI_R104 PE=3 SV=1	PF07700//PF03652	Haem-NO-binding//Holliday junction resolvase	GO:0006364	rRNA processing	GO:0020037	heme binding
Cluster-10752.0	616
Cluster-3761.0	463
Cluster-67151.0	280	551551857	XP_005763350.1	163	6.7e-10	hypothetical protein EMIHUDRAFT_67535 [Emiliania huxleyi CCMP1516]>gi|485612678|gb|EOD10921.1| hypothetical protein EMIHUDRAFT_67535 [Emiliania huxleyi CCMP1516]										P18281	234	5.5e-19	Actobindin OS=Acanthamoeba castellanii PE=1 SV=2	PF01290//PF02205	Thymosin beta-4 family//WH2 motif	GO:0007015	actin filament organization	GO:0003779//GO:0003785	actin binding//actin monomer binding
Cluster-18979.0	396
Cluster-28388.0	1125																			PF01299	Lysosome-associated membrane glycoprotein (Lamp)					GO:0016020	membrane
Cluster-30181.0	2065	545374467	XP_005651518.1	1367	1.2e-148	hypothetical protein COCSUDRAFT_12091 [Coccomyxa subellipsoidea C-169]>gi|384253499|gb|EIE26974.1| hypothetical protein COCSUDRAFT_12091 [Coccomyxa subellipsoidea C-169]						K14617	LMBRD1	LMBR1 domain-containing protein 1	http://www.genome.jp/dbget-bin/www_bget?ko:K14617	Q9SR93	959	3.5e-102	LIMR family protein At3g08930 OS=Arabidopsis thaliana GN=At3g08930 PE=2 SV=2	PF00895//PF00432	ATP synthase protein 8//Prenyltransferase and squalene oxidase repeat	GO:0015992//GO:0015986	proton transport//ATP synthesis coupled proton transport	GO:0003824//GO:0015078	catalytic activity//hydrogen ion transmembrane transporter activity	GO:0000276	mitochondrial proton-transporting ATP synthase complex, coupling factor F(o)
Cluster-3620.0	1016	301094736	XP_002896472.1	235	1.1e-17	conserved hypothetical protein [Phytophthora infestans T30-4]>gi|262109447|gb|EEY67499.1| conserved hypothetical protein [Phytophthora infestans T30-4]										Q7ZV50	284	3.2e-24	Magnesium transporter protein 1 OS=Danio rerio GN=magt1 PE=1 SV=1	PF04995//PF00085	Heme exporter protein D (CcmD)//Thioredoxin	GO:0045454//GO:0017004//GO:0015886	cell redox homeostasis//cytochrome complex assembly//heme transport			GO:0016021	integral component of membrane
Cluster-12662.0	597
Cluster-68841.0	421	546304470	XP_005712352.1	129	8.8e-06	unnamed protein product [Chondrus crispus]>gi|515796060|emb|CDF77478.1| unnamed protein product [Chondrus crispus]										Q6CJX2	152	2.7e-09	Cytochrome b-c1 complex subunit 9 OS=Kluyveromyces lactis (strain ATCC 8585 / CBS 2359 / DSM 70799 / NBRC 1267 / NRRL Y-1140 / WM37) GN=QCR9 PE=3 SV=3	PF05365	Ubiquinol-cytochrome C reductase, UQCRX/QCR9 like	GO:0006122	mitochondrial electron transport, ubiquinol to cytochrome c			GO:0005743//GO:0005750	mitochondrial inner membrane//mitochondrial respiratory chain complex III	KOG3494	Ubiquinol cytochrome c oxidoreductase, subunit QCR9
Cluster-54120.0	554
Cluster-53360.0	513																			PF05547	Immune inhibitor A peptidase M6	GO:0006508	proteolysis	GO:0008233	peptidase activity
Cluster-2774.0	1104	460384387	XP_004237893.1	710	9.8e-73	PREDICTED: endoplasmic reticulum-Golgi intermediate compartment protein 3-like [Solanum lycopersicum]										Q6NVS2	760	2.2e-79	Endoplasmic reticulum-Golgi intermediate compartment protein 3 OS=Xenopus tropicalis GN=ergic3 PE=2 SV=1									KOG2667	COPII vesicle protein
Cluster-61798.0	886
Cluster-2455.0	322	565474228	XP_006294755.1	482	7.9e-47	hypothetical protein CARUB_v10023800mg [Capsella rubella]>gi|482563463|gb|EOA27653.1| hypothetical protein CARUB_v10023800mg [Capsella rubella]						K02981	RP-S2e, RPS2	small subunit ribosomal protein S2e	http://www.genome.jp/dbget-bin/www_bget?ko:K02981	Q9SCM3	466	7.9e-46	40S ribosomal protein S2-4 OS=Arabidopsis thaliana GN=RPS2D PE=2 SV=1	PF03719	Ribosomal protein S5, C-terminal domain	GO:0042254//GO:0006412	ribosome biogenesis//translation	GO:0003735	structural constituent of ribosome	GO:0005840	ribosome
Cluster-24089.74130	2507	586707579	XP_006846178.1	1403	9.8e-153	PREDICTED: protein LST8 homolog [Amborella trichopoda]>gi|548848948|gb|ERN07853.1| hypothetical protein AMTR_s00012p00206700 [Amborella trichopoda]	270142075	BT109027.1	595	0	Picea glauca clone GQ03203_O04 mRNA sequence	K08266	GBL	G protein beta subunit-like	http://www.genome.jp/dbget-bin/www_bget?ko:K08266	Q54D08	889	5.5e-94	Protein LST8 homolog OS=Dictyostelium discoideum GN=lst8 PE=1 SV=1	PF00400	WD domain, G-beta repeat			GO:0005515	protein binding			KOG0315	G-protein beta subunit-like protein (contains WD40 repeats)
Cluster-24089.75115	313	593692206	XP_007146645.1	197	8.5e-14	hypothetical protein PHAVU_006G057600g [Phaseolus vulgaris]>gi|593692208|ref|XP_007146646.1| hypothetical protein PHAVU_006G057600g [Phaseolus vulgaris]>gi|561019868|gb|ESW18639.1| hypothetical protein PHAVU_006G057600g [Phaseolus vulgaris]>gi|561019869|gb|ESW18640.1| hypothetical protein PHAVU_006G057600g [Phaseolus vulgaris]										Q8L7W2	175	4.3e-12	Nudix hydrolase 8 OS=Arabidopsis thaliana GN=NUDT8 PE=2 SV=2	PF00293	NUDIX domain			GO:0016787	hydrolase activity
Cluster-63869.0	357	326523807	BAJ93074.1	236	2.9e-18	predicted protein [Hordeum vulgare subsp. vulgare]						K02987	RP-S4e, RPS4	small subunit ribosomal protein S4e	http://www.genome.jp/dbget-bin/www_bget?ko:K02987	Q56FH2	232	1.2e-18	40S ribosomal protein S4 OS=Lysiphlebus testaceipes GN=RpS4 PE=2 SV=1									KOG0378	40S ribosomal protein S4
Cluster-22586.1	343
Cluster-65650.1	1148																			PF04111//PF05837//PF06156//PF04136	Autophagy protein Apg6//Centromere protein H (CENP-H)//Protein of unknown function (DUF972)//Sec34-like family	GO:0051382//GO:0006886//GO:0006260//GO:0006914	kinetochore assembly//intracellular protein transport//DNA replication//autophagy			GO:0016020//GO:0005801//GO:0000776	membrane//cis-Golgi network//kinetochore
Cluster-65650.2	1566																			PF07926//PF04111	TPR/MLP1/MLP2-like protein//Autophagy protein Apg6	GO:0006914//GO:0006606	autophagy//protein import into nucleus
Cluster-24089.57524	571	545366968	XP_005648354.1	729	3.2e-75	Six-hairpin glycosidase [Coccomyxa subellipsoidea C-169]>gi|384250330|gb|EIE23810.1| Six-hairpin glycosidase [Coccomyxa subellipsoidea C-169]														PF01584	CheW-like domain	GO:0006935//GO:0005975//GO:0007165	chemotaxis//carbohydrate metabolic process//signal transduction	GO:0004871//GO:0004553	signal transducer activity//hydrolase activity, hydrolyzing O-glycosyl compounds
Cluster-24089.57525	2333	545366968	XP_005648354.1	1416	2.8e-154	Six-hairpin glycosidase [Coccomyxa subellipsoidea C-169]>gi|384250330|gb|EIE23810.1| Six-hairpin glycosidase [Coccomyxa subellipsoidea C-169]										P26221	522	1.8e-51	Endoglucanase E-4 OS=Thermobifida fusca GN=celD PE=1 SV=2	PF00759	Glycosyl hydrolase family 9	GO:0005975	carbohydrate metabolic process	GO:0004553	hydrolase activity, hydrolyzing O-glycosyl compounds
Cluster-24089.57526	2030	586761622	XP_006854510.1	1760	3.2e-194	PREDICTED: signal recognition particle receptor subunit alpha [Amborella trichopoda]>gi|548858188|gb|ERN15977.1| hypothetical protein AMTR_s00175p00060280 [Amborella trichopoda]	270137465	BT104417.1	555	0	Picea glauca clone GQ02810_C10 mRNA sequence	K13431	SRPR	signal recognition particle receptor subunit alpha	http://www.genome.jp/dbget-bin/www_bget?ko:K13431	Q9U5L1	741	6.5e-77	Signal recognition particle receptor subunit alpha homolog OS=Drosophila melanogaster GN=Gtp-bp PE=1 SV=2	PF02881//PF04234//PF05970//PF04086//PF01926//PF00448//PF00004//PF06414//PF03266	SRP54-type protein, helical bundle domain//CopC domain//PIF1-like helicase//Signal recognition particle, alpha subunit, N-terminal//50S ribosome-binding GTPase//SRP54-type protein, GTPase domain//ATPase family associated with various cellular activities (AAA)//Zeta toxin//NTPase	GO:0006886//GO:0006614//GO:0000723//GO:0006281//GO:0046688	intracellular protein transport//SRP-dependent cotranslational protein targeting to membrane//telomere maintenance//DNA repair//response to copper ion	GO:0016301//GO:0005507//GO:0003678//GO:0003924//GO:0098519//GO:0005525//GO:0005047//GO:0005524	kinase activity//copper ion binding//DNA helicase activity//GTPase activity//nucleotide phosphatase activity, acting on free nucleotides//GTP binding//signal recognition particle binding//ATP binding	GO:0005786//GO:0005785//GO:0005657//GO:0042597	signal recognition particle, endoplasmic reticulum targeting//signal recognition particle receptor complex//replication fork//periplasmic space	KOG0781	Signal recognition particle receptor, alpha subunit
Cluster-24089.57527	2146	719995933	XP_010254657.1	946	8.3e-100	PREDICTED: tRNA-dihydrouridine(20) synthase [NAD(P)+]-like [Nelumbo nucifera]						K05543	DUS2	tRNA-dihydrouridine synthase 2	http://www.genome.jp/dbget-bin/www_bget?ko:K05543	Q9NX74	483	5.6e-47	tRNA-dihydrouridine(20) synthase [NAD(P)+]-like OS=Homo sapiens GN=DUS2 PE=1 SV=1	PF01070//PF03060//PF04909//PF01207//PF00977	FMN-dependent dehydrogenase//Nitronate monooxygenase//Amidohydrolase//Dihydrouridine synthase (Dus)//Histidine biosynthesis protein	GO:0006807//GO:0008033//GO:0055114//GO:0000105	nitrogen compound metabolic process//tRNA processing//oxidation-reduction process//histidine biosynthetic process	GO:0017150//GO:0018580//GO:0016491//GO:0016787//GO:0050660	tRNA dihydrouridine synthase activity//nitronate monooxygenase activity//oxidoreductase activity//hydrolase activity//flavin adenine dinucleotide binding			KOG2334	tRNA-dihydrouridine synthase
Cluster-24089.57520	442
Cluster-24089.57521	4702	720059261	XP_010274520.1	1033	1.5e-109	PREDICTED: heterogeneous nuclear ribonucleoprotein R-like isoform X2 [Nelumbo nucifera]	731386860	XM_010650753.1	64	5.66e-22	PREDICTED: Vitis vinifera nucleolin (LOC100259067), transcript variant X3, mRNA					Q7TMK9	324	3.4e-28	Heterogeneous nuclear ribonucleoprotein Q OS=Mus musculus GN=Syncrip PE=1 SV=2	PF03280//PF16367//PF08777//PF00076	Proteobacterial lipase chaperone protein//RNA recognition motif//RNA binding motif//RNA recognition motif. (a.k.a. RRM, RBD, or RNP domain)	GO:0006457	protein folding	GO:0003676//GO:0051082//GO:0003723	nucleic acid binding//unfolded protein binding//RNA binding	GO:0016020	membrane	KOG0117	Heterogeneous nuclear ribonucleoprotein R (RRM superfamily)
Cluster-24089.57522	4167	674948210	CDX85361.1	754	2.9e-77	BnaC07g26720D [Brassica napus]	270151914	BT118800.1	185	2.73e-89	Picea glauca clone GQ04010_G06 mRNA sequence	K04733	IRAK4	interleukin-1 receptor-associated kinase 4	http://www.genome.jp/dbget-bin/www_bget?ko:K04733	C0LGI2	714	1.8e-73	Probable LRR receptor-like serine/threonine-protein kinase At1g67720 OS=Arabidopsis thaliana GN=At1g67720 PE=2 SV=1	PF07714//PF00069	Protein tyrosine kinase//Protein kinase domain	GO:0006468	protein phosphorylation	GO:0004672//GO:0005524	protein kinase activity//ATP binding
Cluster-24089.57523	423
Cluster-24089.57528	3435	586777803	XP_006858109.1	2701	4.1e-303	PREDICTED: DNA polymerase I A, chloroplastic [Amborella trichopoda]>gi|548862212|gb|ERN19576.1| hypothetical protein AMTR_s00062p00102370 [Amborella trichopoda]	270152282	BT119168.1	365	0	Picea glauca clone GQ04102_D12 mRNA sequence	K02335	DPO1, polA	DNA polymerase I	http://www.genome.jp/dbget-bin/www_bget?ko:K02335	F4I6M1	2471	2.7e-277	DNA polymerase I A, chloroplastic/mitochondrial OS=Arabidopsis thaliana GN=POLIA PE=2 SV=1	PF06305//PF00476//PF01612//PF00522//PF14659	Protein of unknown function (DUF1049)//DNA polymerase family A//3'-5' exonuclease//VPR/VPX protein//Phage integrase, N-terminal SAM-like domain	GO:0006260//GO:0015074//GO:0019058//GO:0006139	DNA replication//DNA integration//viral life cycle//nucleobase-containing compound metabolic process	GO:0003676//GO:0003677//GO:0008408//GO:0003887	nucleic acid binding//DNA binding//3'-5' exonuclease activity//DNA-directed DNA polymerase activity	GO:0042575//GO:0005887//GO:0042025	DNA polymerase complex//integral component of plasma membrane//host cell nucleus	KOG0950	DNA polymerase theta/eta, DEAD-box superfamily
Cluster-24089.57529	1959	148906385	ABR16347.1	1258	5e-136	unknown [Picea sitchensis]	148906384	EF676443.1	472	0	Picea sitchensis clone WS02737_M20 unknown mRNA	K01358	clpP, CLPP	ATP-dependent Clp protease, protease subunit	http://www.genome.jp/dbget-bin/www_bget?ko:K01358	Q9XJ35	1125	1.9e-121	ATP-dependent Clp protease proteolytic subunit-related protein 1, chloroplastic OS=Arabidopsis thaliana GN=CLPR1 PE=1 SV=1	PF01343	Peptidase family S49	GO:0006508	proteolysis	GO:0008233	peptidase activity			KOG0840	ATP-dependent Clp protease, proteolytic subunit
Cluster-46483.0	1357																			PF00646//PF12937	F-box domain//F-box-like			GO:0005515	protein binding
Cluster-39124.0	668
Cluster-42888.2	299
Cluster-42888.0	590
Cluster-42888.1	594																			PF04690	YABBY protein	GO:0007275	multicellular organismal development
Cluster-46502.1	622
Cluster-46502.0	1192																			PF10462	Peptidase M66			GO:0004222	metalloendopeptidase activity
Cluster-24089.75117	1307	769812292	XP_011623225.1	282	5e-23	PREDICTED: nudix hydrolase 2-like [Amborella trichopoda]>gi|769812294|ref|XP_011623226.1| PREDICTED: nudix hydrolase 2-like [Amborella trichopoda]	828323849	XM_004507534.2	48	1.21e-13	PREDICTED: Cicer arietinum nudix hydrolase 2-like (LOC101496361), mRNA					Q8L7W2	265	6.5e-22	Nudix hydrolase 8 OS=Arabidopsis thaliana GN=NUDT8 PE=2 SV=2
Cluster-21192.0	708
Cluster-31804.0	618
Cluster-1856.0	888															O14368	131	1.5e-06	Heat shock protein 16 OS=Schizosaccharomyces pombe (strain 972 / ATCC 24843) GN=hsp16 PE=1 SV=1	PF04277	Oxaloacetate decarboxylase, gamma chain	GO:0006090//GO:0006525//GO:0006560//GO:0071436//GO:0006814	pyruvate metabolic process//arginine metabolic process//proline metabolic process//sodium ion export//sodium ion transport	GO:0008948//GO:0015081	oxaloacetate decarboxylase activity//sodium ion transmembrane transporter activity	GO:0016020	membrane
Cluster-7441.0	438	325186108	CCA20609.1	425	4.4e-40	translation elongation factor 3 (EF3) putative [Albugo laibachii Nc14]						K03235	EF3, TEF3	elongation factor 3	http://www.genome.jp/dbget-bin/www_bget?ko:K03235	O94489	368	2.5e-34	Elongation factor 3 OS=Schizosaccharomyces pombe (strain 972 / ATCC 24843) GN=tef3 PE=1 SV=1	PF03193//PF13304//PF00910//PF00006//PF00485//PF02456//PF00931//PF00488//PF00005//PF01637//PF00004	Protein of unknown function, DUF258//AAA domain, putative AbiEii toxin, Type IV TA system//RNA helicase//ATP synthase alpha/beta family, nucleotide-binding domain//Phosphoribulokinase / Uridine kinase family//Adenovirus IVa2 protein//NB-ARC domain//MutS domain V//ABC transporter//Archaeal ATPase//ATPase family associated with various cellular activities (AAA)	GO:0006298//GO:0008152//GO:0019083	mismatch repair//metabolic process//viral transcription	GO:0003924//GO:0030983//GO:0003723//GO:0016887//GO:0043531//GO:0003724//GO:0005524//GO:0005525//GO:0016301	GTPase activity//mismatched DNA binding//RNA binding//ATPase activity//ADP binding//RNA helicase activity//ATP binding//GTP binding//kinase activity			KOG0062	ATPase component of ABC transporters with duplicated ATPase domains/Translation elongation factor EF-3b
Cluster-23206.0	1032
Cluster-49471.1	711
Cluster-49471.0	765	302785766	XP_002974654.1	382	7.4e-35	hypothetical protein SELMODRAFT_415003 [Selaginella moellendorffii]>gi|300157549|gb|EFJ24174.1| hypothetical protein SELMODRAFT_415003 [Selaginella moellendorffii]						K06875	PDCD5, TFAR19	programmed cell death protein 5	http://www.genome.jp/dbget-bin/www_bget?ko:K06875	Q54YS0	202	7.7e-15	DNA-binding protein DDB_G0278111 OS=Dictyostelium discoideum GN=DDB_G0278111 PE=3 SV=2	PF01984	Double-stranded DNA-binding domain			GO:0003677	DNA binding			KOG3431	Apoptosis-related protein/predicted DNA-binding protein
Cluster-6033.0	499																			PF01442//PF10392//PF04513//PF15070//PF06401//PF04508	Apolipoprotein A1/A4/E domain//Golgi transport complex subunit 5//Baculovirus polyhedron envelope protein, PEP, C terminus//Putative golgin subfamily A member 2-like protein 5//Alpha-2-macroglobulin RAP, C-terminal domain//Viral A-type inclusion protein repeat	GO:0042157//GO:0006869//GO:0006891//GO:0016032//GO:0007165	lipoprotein metabolic process//lipid transport//intra-Golgi vesicle-mediated transport//viral process//signal transduction	GO:0005198//GO:0008201//GO:0008289//GO:0050750	structural molecule activity//heparin binding//lipid binding//low-density lipoprotein particle receptor binding	GO:0019028//GO:0017119//GO:0019031//GO:0005794//GO:0005576//GO:0005783	viral capsid//Golgi transport complex//viral envelope//Golgi apparatus//extracellular region//endoplasmic reticulum
Cluster-10648.1	787
Cluster-66659.0	449	566010356	ETI33267.1	270	4.2e-22	hypothetical protein F443_20050 [Phytophthora parasitica P1569]	671155774	XM_008718268.1	163	4.67e-78	Cyphellophora europaea CBS 101466 hypothetical protein partial mRNA	K00083	E1.1.1.195	cinnamyl-alcohol dehydrogenase	http://www.genome.jp/dbget-bin/www_bget?ko:K00083	Q04894	350	3.1e-32	NADP-dependent alcohol dehydrogenase 6 OS=Saccharomyces cerevisiae (strain ATCC 204508 / S288c) GN=ADH6 PE=1 SV=1	PF08240	Alcohol dehydrogenase GroES-like domain	GO:0055114	oxidation-reduction process
Cluster-24089.14724	216
Cluster-52623.0	2097
Cluster-33774.0	1075																			PF12678//PF08429	RING-H2 zinc finger//PLU-1-like protein	GO:0055114	oxidation-reduction process	GO:0008270//GO:0016706	zinc ion binding//oxidoreductase activity, acting on paired donors, with incorporation or reduction of molecular oxygen, 2-oxoglutarate as one donor, and incorporation of one atom each of oxygen into both donors
Cluster-34121.0	794																			PF03851//PF02055	UV-endonuclease UvdE//O-Glycosyl hydrolase family 30	GO:0006687//GO:0006665//GO:0006289//GO:0006807//GO:0005975//GO:0009411	glycosphingolipid metabolic process//sphingolipid metabolic process//nucleotide-excision repair//nitrogen compound metabolic process//carbohydrate metabolic process//response to UV	GO:0004348//GO:0004519	glucosylceramidase activity//endonuclease activity
Cluster-30169.0	3373	586694833	XP_006843650.1	1828	6.9e-202	PREDICTED: importin-11 [Amborella trichopoda]>gi|548846018|gb|ERN05325.1| hypothetical protein AMTR_s00007p00173730 [Amborella trichopoda]										Q9UI26	797	3.4e-83	Importin-11 OS=Homo sapiens GN=IPO11 PE=1 SV=1	PF03810//PF02985	Importin-beta N-terminal domain//HEAT repeat	GO:0006886	intracellular protein transport	GO:0008536//GO:0005515	Ran GTPase binding//protein binding			KOG1993	Nuclear transport receptor KAP120 (importin beta superfamily)
Cluster-29764.0	599
Cluster-3175.0	536
Cluster-67245.0	403	325186399	CCA20905.1	208	5.8e-15	conserved hypothetical protein [Albugo laibachii Nc14]										P43567	140	6.2e-08	Alanineglyoxylate aminotransferase 1 OS=Saccharomyces cerevisiae (strain ATCC 204508 / S288c) GN=AGX1 PE=1 SV=1
Cluster-24089.78378	2915	548857539	ERN15338.1	1850	1.7e-204	hypothetical protein AMTR_s00036p00125470 [Amborella trichopoda]	270143503	BT110455.1	417	0	Picea glauca clone GQ03222_C02 mRNA sequence	K03364	CDH1	cell division cycle 20-like protein 1, cofactor of APC complex	http://www.genome.jp/dbget-bin/www_bget?ko:K03364	Q8VZS9	1544	7.2e-170	Protein FIZZY-RELATED 1 OS=Arabidopsis thaliana GN=FZR1 PE=1 SV=1	PF00400	WD domain, G-beta repeat			GO:0005515	protein binding			KOG0305	Anaphase promoting complex, Cdc20, Cdh1, and Ama1 subunits
Cluster-24089.78379	2774	548857539	ERN15338.1	1850	1.6e-204	hypothetical protein AMTR_s00036p00125470 [Amborella trichopoda]	270143503	BT110455.1	466	0	Picea glauca clone GQ03222_C02 mRNA sequence	K03364	CDH1	cell division cycle 20-like protein 1, cofactor of APC complex	http://www.genome.jp/dbget-bin/www_bget?ko:K03364	Q8VZS9	1544	6.8e-170	Protein FIZZY-RELATED 1 OS=Arabidopsis thaliana GN=FZR1 PE=1 SV=1	PF00400	WD domain, G-beta repeat			GO:0005515	protein binding			KOG0305	Anaphase promoting complex, Cdc20, Cdh1, and Ama1 subunits
Cluster-24089.78372	1098
Cluster-24089.78373	228	449449244	XP_004142375.1	326	6.8e-29	PREDICTED: protein VAC14 homolog [Cucumis sativus]						K15305	VAC14, TAX1BP2	vacuole morphology and inheritance protein 14	http://www.genome.jp/dbget-bin/www_bget?ko:K15305	Q9ZU97	276	6e-24	Protein VAC14 homolog OS=Arabidopsis thaliana GN=VAC14 PE=1 SV=2									KOG0212	Uncharacterized conserved protein
Cluster-24089.78370	702
Cluster-24089.78371	1771	566150932	XP_002299834.2	1816	8.9e-201	hypothetical protein POPTR_0001s25460g [Populus trichocarpa]>gi|550348156|gb|EEE84639.2| hypothetical protein POPTR_0001s25460g [Populus trichocarpa]	270148885	BT115837.1	702	0	Picea glauca clone GQ03707_C20 mRNA sequence	K12349	ASAH2	neutral ceramidase	http://www.genome.jp/dbget-bin/www_bget?ko:K12349	Q0JL46	1699	4.6e-188	Neutral ceramidase OS=Oryza sativa subsp. japonica GN=Os01g0624000 PE=1 SV=1									KOG2232	Ceramidases
Cluster-24089.78376	3611	586647284	XP_006828442.1	2856	0	PREDICTED: protein VAC14 homolog isoform X1 [Amborella trichopoda]>gi|548833190|gb|ERM95858.1| hypothetical protein AMTR_s00060p00117550 [Amborella trichopoda]	270148426	BT115378.1	1115	0	Picea glauca clone GQ03615_E04 mRNA sequence	K15305	VAC14, TAX1BP2	vacuole morphology and inheritance protein 14	http://www.genome.jp/dbget-bin/www_bget?ko:K15305	Q9ZU97	2598	5.4e-292	Protein VAC14 homolog OS=Arabidopsis thaliana GN=VAC14 PE=1 SV=2	PF02985//PF00514//PF01602//PF06451//PF01018	HEAT repeat//Armadillo/beta-catenin-like repeat//Adaptin N terminal region//Moricin//GTP1/OBG	GO:0016192//GO:0042742//GO:0006886	vesicle-mediated transport//defense response to bacterium//intracellular protein transport	GO:0005525//GO:0005515	GTP binding//protein binding	GO:0030117//GO:0005576	membrane coat//extracellular region	KOG0212	Uncharacterized conserved protein
Cluster-24089.78377	1590
Cluster-24089.78374	3711	719962380	XP_010271579.1	2498	1.5e-279	PREDICTED: protein VAC14 homolog [Nelumbo nucifera]	270148426	BT115378.1	739	0	Picea glauca clone GQ03615_E04 mRNA sequence	K15305	VAC14, TAX1BP2	vacuole morphology and inheritance protein 14	http://www.genome.jp/dbget-bin/www_bget?ko:K15305	Q9ZU97	2363	9.8e-265	Protein VAC14 homolog OS=Arabidopsis thaliana GN=VAC14 PE=1 SV=2	PF01018//PF06451//PF00514//PF02985	GTP1/OBG//Moricin//Armadillo/beta-catenin-like repeat//HEAT repeat	GO:0042742	defense response to bacterium	GO:0005525//GO:0005515	GTP binding//protein binding	GO:0005576	extracellular region	KOG0212	Uncharacterized conserved protein
Cluster-24089.78375	3472	586647284	XP_006828442.1	322	3e-27	PREDICTED: protein VAC14 homolog isoform X1 [Amborella trichopoda]>gi|548833190|gb|ERM95858.1| hypothetical protein AMTR_s00060p00117550 [Amborella trichopoda]						K15305	VAC14, TAX1BP2	vacuole morphology and inheritance protein 14	http://www.genome.jp/dbget-bin/www_bget?ko:K15305	Q9ZU97	188	1.5e-12	Protein VAC14 homolog OS=Arabidopsis thaliana GN=VAC14 PE=1 SV=2	PF02176	TRAF-type zinc finger			GO:0008270	zinc ion binding
Cluster-59763.0	537	545375831	XP_005652055.1	183	6.2e-12	hypothetical protein COCSUDRAFT_11255, partial [Coccomyxa subellipsoidea C-169]>gi|384254037|gb|EIE27511.1| hypothetical protein COCSUDRAFT_11255, partial [Coccomyxa subellipsoidea C-169]
Cluster-24089.75113	833	743827507	XP_010933607.1	148	1.1e-07	PREDICTED: nudix hydrolase 8-like isoform X1 [Elaeis guineensis]														PF10541	Nuclear envelope localisation domain					GO:0016021	integral component of membrane
Cluster-32156.0	1841	695074821	XP_009384630.1	1055	1.6e-112	PREDICTED: G2/mitotic-specific cyclin-2-like [Musa acuminata subsp. malaccensis]						K05868	CCNB	cyclin B	http://www.genome.jp/dbget-bin/www_bget?ko:K05868	Q01J96	963	1.1e-102	Cyclin-B2-1 OS=Oryza sativa subsp. indica GN=CYCB2-1 PE=1 SV=1	PF03246//PF02984	Pneumovirus nucleocapsid protein//Cyclin, C-terminal domain			GO:0003723	RNA binding	GO:0019013//GO:0005634	viral nucleocapsid//nucleus
Cluster-25911.0	867																			PF15957	Commissureless	GO:0007411	axon guidance
Cluster-49678.0	1983																			PF00784//PF01445	MyTH4 domain//Viral small hydrophobic protein					GO:0005856//GO:0016020	cytoskeleton//membrane
Cluster-47738.0	769	698480864	XP_009787457.1	133	5.5e-06	PREDICTED: uncharacterized protein LOC104235397 [Nicotiana sylvestris]
Cluster-5144.0	815	326533114	BAJ93529.1	629	1.8e-63	predicted protein [Hordeum vulgare subsp. vulgare]						K12818	DHX8, PRP22	ATP-dependent RNA helicase DHX8/PRP22	http://www.genome.jp/dbget-bin/www_bget?ko:K12818	Q03319	574	6e-58	Probable ATP-dependent RNA helicase prh1 OS=Schizosaccharomyces pombe (strain 972 / ATCC 24843) GN=prh1 PE=3 SV=2	PF04408	Helicase associated domain (HA2)			GO:0004386	helicase activity			KOG0923	mRNA splicing factor ATP-dependent RNA helicase
Cluster-10007.0	874																			PF08496//PF11382	Peptidase family S49 N-terminal//Copper transport outer membrane protein, MctB	GO:0006810	transport	GO:0004252	serine-type endopeptidase activity	GO:0005886	plasma membrane
Cluster-31705.0	366	545373528	XP_005651120.1	235	3.9e-18	glutathione S-transferase [Coccomyxa subellipsoidea C-169]>gi|384253101|gb|EIE26576.1| glutathione S-transferase [Coccomyxa subellipsoidea C-169]										O59827	345	9.7e-32	Glutathione S-transferase 2 OS=Schizosaccharomyces pombe (strain 972 / ATCC 24843) GN=gst2 PE=2 SV=1	PF13409//PF02798//PF13417	Glutathione S-transferase, N-terminal domain//Glutathione S-transferase, N-terminal domain//Glutathione S-transferase, N-terminal domain			GO:0005515	protein binding			KOG0867	Glutathione S-transferase
Cluster-17991.1	690
Cluster-17991.0	295
Cluster-24467.1	2631	148906423	ABR16365.1	143	1.3e-06	unknown [Picea sitchensis]
Cluster-24089.2375	1800	545357377	XP_005644343.1	382	1.7e-34	hypothetical protein COCSUDRAFT_58528 [Coccomyxa subellipsoidea C-169]>gi|384246308|gb|EIE19799.1| hypothetical protein COCSUDRAFT_58528 [Coccomyxa subellipsoidea C-169]										Q5APQ8	150	1.9e-08	Putative alpha-1,3-mannosyltransferase MNN12 OS=Candida albicans (strain SC5314 / ATCC MYA-2876) GN=MNN12 PE=3 SV=1	PF08091//PF11051	Spider insecticidal peptide//Mannosyltransferase putative	GO:0009405//GO:0006486	pathogenesis//protein glycosylation	GO:0016757	transferase activity, transferring glycosyl groups	GO:0005576	extracellular region
Cluster-6467.0	508	195610654	ACG27157.1	232	1.2e-17	mitochondrial import receptor subunit TOM40 [Zea mays]										P24391	331	5.6e-30	Mitochondrial import receptor subunit tom40 OS=Neurospora crassa (strain ATCC 24698 / 74-OR23-1A / CBS 708.71 / DSM 1257 / FGSC 987) GN=tom40 PE=1 SV=1	PF01459	Eukaryotic porin	GO:0055085	transmembrane transport			GO:0005741	mitochondrial outer membrane
Cluster-40645.0	1736
Cluster-60333.0	1840	359494372	XP_002265565.2	1232	4.9e-133	PREDICTED: F-box protein At-B [Vitis vinifera]>gi|731433581|ref|XP_010644703.1| PREDICTED: F-box protein At-B [Vitis vinifera]										Q9ZWC6	1069	5.4e-115	F-box protein At-B OS=Arabidopsis thaliana GN=ATB PE=2 SV=1	PF13855//PF00560	Leucine rich repeat//Leucine Rich Repeat			GO:0005515	protein binding			KOG1947	Leucine rich repeat proteins, some proteins contain F-box
Cluster-12055.0	611	545375645	XP_005651982.1	338	7.4e-30	Saposin [Coccomyxa subellipsoidea C-169]>gi|384253964|gb|EIE27438.1| Saposin [Coccomyxa subellipsoidea C-169]														PF09268//PF05184	Clathrin, heavy-chain linker//Saposin-like type B, region 1	GO:0016192//GO:0006629//GO:0006886	vesicle-mediated transport//lipid metabolic process//intracellular protein transport	GO:0005198	structural molecule activity	GO:0030130//GO:0030132	clathrin coat of trans-Golgi network vesicle//clathrin coat of coated pit
Cluster-2960.0	326	567196698	XP_006406360.1	312	4.1e-27	hypothetical protein EUTSA_v10021749mg [Eutrema salsugineum]>gi|557107506|gb|ESQ47813.1| hypothetical protein EUTSA_v10021749mg [Eutrema salsugineum]						K11251	H2A	histone H2A	http://www.genome.jp/dbget-bin/www_bget?ko:K11251	P35065	325	1.8e-29	Histone H2A.1 OS=Tetrahymena thermophila (strain SB210) GN=HTA2 PE=1 SV=2	PF03849//PF00125	Transcription factor Tfb2//Core histone H2A/H2B/H3/H4	GO:0006289	nucleotide-excision repair	GO:0004003//GO:0003677	ATP-dependent DNA helicase activity//DNA binding	GO:0000439//GO:0005634//GO:0005657	core TFIIH complex//nucleus//replication fork	KOG1756	Histone 2A
Cluster-61087.0	616
Cluster-19409.0	707
Cluster-67100.0	814
Cluster-14.0	770																			PF00360	Phytochrome region	GO:0018298//GO:0006355//GO:0009584	protein-chromophore linkage//regulation of transcription, DNA-templated//detection of visible light
Cluster-63536.0	897
Cluster-18132.0	1273	545364758	XP_005647419.1	560	2.8e-55	epocide hydrolase domain-containing protein [Coccomyxa subellipsoidea C-169]>gi|384249393|gb|EIE22875.1| epocide hydrolase domain-containing protein [Coccomyxa subellipsoidea C-169]										Q06816	534	4.1e-53	Putative epoxide hydrolase OS=Stigmatella aurantiaca (strain DW4/3-1) GN=STAUR_4299 PE=3 SV=2									KOG2565	Predicted hydrolases or acyltransferases (alpha/beta hydrolase superfamily)
Cluster-5247.0	560	326531528	BAJ97768.1	360	1.9e-32	predicted protein [Hordeum vulgare subsp. vulgare]						K03038	PSMD7, RPN8	26S proteasome regulatory subunit N8	http://www.genome.jp/dbget-bin/www_bget?ko:K03038	Q8WZY4	362	1.6e-33	26S proteasome regulatory subunit rpn-8 OS=Neurospora crassa (strain ATCC 24698 / 74-OR23-1A / CBS 708.71 / DSM 1257 / FGSC 987) GN=rpn-8 PE=3 SV=1	PF00540//PF04777	gag gene protein p17 (matrix protein)//Erv1 / Alr family	GO:0055114	oxidation-reduction process	GO:0016972//GO:0005198	thiol oxidase activity//structural molecule activity			KOG1556	26S proteasome regulatory complex, subunit RPN8/PSMD7
Cluster-24089.31598	3150	157101250	BAF79956.1	763	2e-78	receptor-like kinase [Marchantia polymorpha]	270137681	BT104633.1	260	4.18e-131	Picea glauca clone GQ02812_N04 mRNA sequence					Q8VZJ9	656	7.2e-67	Calmodulin-binding receptor-like cytoplasmic kinase 2 OS=Arabidopsis thaliana GN=CRCK2 PE=2 SV=1	PF00069//PF07714	Protein kinase domain//Protein tyrosine kinase	GO:0006468	protein phosphorylation	GO:0004672//GO:0005524	protein kinase activity//ATP binding
Cluster-17876.0	826	242065636	XP_002454107.1	277	1.2e-22	hypothetical protein SORBIDRAFT_04g024660 [Sorghum bicolor]>gi|241933938|gb|EES07083.1| hypothetical protein SORBIDRAFT_04g024660 [Sorghum bicolor]						K17987	NBR1	next to BRCA1 gene 1 protein	http://www.genome.jp/dbget-bin/www_bget?ko:K17987	Q5RC94	140	1.3e-07	Next to BRCA1 gene 1 protein OS=Pongo abelii GN=NBR1 PE=2 SV=1	PF00569//PF07649	Zinc finger, ZZ type//C1-like domain	GO:0055114	oxidation-reduction process	GO:0008270//GO:0047134	zinc ion binding//protein-disulfide reductase activity			KOG1280	Uncharacterized conserved protein containing ZZ-type Zn-finger
Cluster-24089.91182	2459	548856997	ERN14811.1	971	1.2e-102	hypothetical protein AMTR_s00032p00092390 [Amborella trichopoda]										Q9SY60	738	1.7e-76	Exocyst complex component EXO84C OS=Arabidopsis thaliana GN=EXO84C PE=2 SV=1
Cluster-18352.0	388
Cluster-7945.0	680	326531004	BAK04853.1	334	2.4e-29	predicted protein [Hordeum vulgare subsp. vulgare]						K04043	dnaK	molecular chaperone DnaK	http://www.genome.jp/dbget-bin/www_bget?ko:K04043	P29845	322	8.3e-29	Heat shock 70 kDa protein cognate 5 OS=Drosophila melanogaster GN=Hsc70-5 PE=1 SV=2	PF01166	TSC-22/dip/bun family	GO:0006355	regulation of transcription, DNA-templated	GO:0003700	transcription factor activity, sequence-specific DNA binding	GO:0005667	transcription factor complex	KOG0102	Molecular chaperones mortalin/PBP74/GRP75, HSP70 superfamily
Cluster-58878.0	1541																			PF09206	Alpha-L-arabinofuranosidase B, catalytic	GO:0005975//GO:0031221//GO:0009117	carbohydrate metabolic process//arabinan metabolic process//nucleotide metabolic process	GO:0046556	alpha-L-arabinofuranosidase activity
Cluster-36199.0	836	727509564	XP_010430973.1	150	6.4e-08	PREDICTED: uncharacterized protein LOC104715251 [Camelina sativa]
Cluster-30053.0	436	552834450	XP_005848732.1	541	1.5e-53	hypothetical protein CHLNCDRAFT_57527 [Chlorella variabilis]>gi|307108390|gb|EFN56630.1| hypothetical protein CHLNCDRAFT_57527 [Chlorella variabilis]	615442362	XM_007592033.1	141	7.68e-66	Colletotrichum fioriniae PJ7 hsp90-like protein mRNA	K04079	htpG, HSP90A	molecular chaperone HtpG	http://www.genome.jp/dbget-bin/www_bget?ko:K04079	P15108	534	1.4e-53	ATP-dependent molecular chaperone HSC82 OS=Saccharomyces cerevisiae (strain ATCC 204508 / S288c) GN=HSC82 PE=1 SV=4			GO:0006457//GO:0006950	protein folding//response to stress	GO:0051082//GO:0005524	unfolded protein binding//ATP binding			KOG0019	Molecular chaperone (HSP90 family)
Cluster-38592.1	697															Q8UZB6	175	9.5e-12	RNA replication protein OS=Grapevine fleck virus (isolate Italy/MT48) PE=3 SV=1	PF01443	Viral (Superfamily 1) RNA helicase			GO:0005524	ATP binding
Cluster-38592.0	768
Cluster-59900.0	1155
Cluster-8711.0	342	698510067	XP_009800219.1	170	1.3e-10	PREDICTED: 60S ribosomal protein L29-1-like [Nicotiana sylvestris]						K02905	RP-L29e, RPL29	large subunit ribosomal protein L29e	http://www.genome.jp/dbget-bin/www_bget?ko:K02905	Q58DW3	161	2e-10	60S ribosomal protein L29 OS=Bos taurus GN=RPL29 PE=2 SV=3	PF01779	Ribosomal L29e protein family	GO:0042254//GO:0006412	ribosome biogenesis//translation	GO:0003735	structural constituent of ribosome	GO:0005840//GO:0005622	ribosome//intracellular	KOG3504	60S ribosomal protein L29
Cluster-15881.0	741																			PF02481	DNA recombination-mediator protein A	GO:0009294	DNA mediated transformation
Cluster-65067.0	926	685331206	XP_009103458.1	218	9.3e-16	PREDICTED: protein RALF-like 34 [Brassica rapa]										Q9FHA6	192	1.3e-13	Protein RALF-like 34 OS=Arabidopsis thaliana GN=RALFL34 PE=2 SV=1
Cluster-52413.0	1306																			PF14372	Domain of unknown function (DUF4413)			GO:0003677	DNA binding
Cluster-24089.55108	653	702438895	XP_010070580.1	355	8.5e-32	PREDICTED: TMV resistance protein N-like isoform X1 [Eucalyptus grandis]										Q40392	277	1.3e-23	TMV resistance protein N OS=Nicotiana glutinosa GN=N PE=1 SV=1	PF13676//PF01582	TIR domain//TIR domain	GO:0007165	signal transduction	GO:0005515	protein binding
Cluster-24089.55109	1359	116782517	ABK22537.1	876	6.8e-92	unknown [Picea sitchensis]										Q9M338	652	9e-67	Aldo-keto reductase family 4 member C11 OS=Arabidopsis thaliana GN=AKR4C11 PE=1 SV=1
Cluster-24089.19308	1073	593783693	XP_007154887.1	284	2.4e-23	hypothetical protein PHAVU_003G156400g [Phaseolus vulgaris]>gi|561028241|gb|ESW26881.1| hypothetical protein PHAVU_003G156400g [Phaseolus vulgaris]						K11855	USP36_42	ubiquitin carboxyl-terminal hydrolase 36/42	http://www.genome.jp/dbget-bin/www_bget?ko:K11855	Q9FPS4	215	3.4e-16	Ubiquitin carboxyl-terminal hydrolase 23 OS=Arabidopsis thaliana GN=UBP23 PE=2 SV=2	PF00443	Ubiquitin carboxyl-terminal hydrolase	GO:0016579	protein deubiquitination	GO:0036459	ubiquitinyl hydrolase activity
Cluster-24089.19309	225	190612853	ACE80804.1	282	8.6e-24	pentatricopeptide repeat protein, partial [Cycas revoluta]	270150483	BT117369.1	72	8.37e-28	Picea glauca clone GQ03818_A11 mRNA sequence					Q9SUH6	222	1.1e-17	Pentatricopeptide repeat-containing protein At4g30700 OS=Arabidopsis thaliana GN=DYW9 PE=2 SV=1
Cluster-1699.0	1174	545364107	XP_005647118.1	666	1.3e-67	ClpB chaperone, Hsp100 family [Coccomyxa subellipsoidea C-169]>gi|384249092|gb|EIE22574.1| ClpB chaperone, Hsp100 family [Coccomyxa subellipsoidea C-169]	343428017	FQ311445.1	407	0	Sporisorium reilianum SRZ2 chromosome 23 complete DNA sequence	K03695	clpB	ATP-dependent Clp protease ATP-binding subunit ClpB	http://www.genome.jp/dbget-bin/www_bget?ko:K03695	O94641	749	4.4e-78	Heat shock protein 104 OS=Schizosaccharomyces pombe (strain 972 / ATCC 24843) GN=hsp104 PE=3 SV=1	PF07728//PF00437//PF00158//PF06309//PF00004//PF06414//PF07724	AAA domain (dynein-related subfamily)//Type II/IV secretion system protein//Sigma-54 interaction domain//Torsin//ATPase family associated with various cellular activities (AAA)//Zeta toxin//AAA domain (Cdc48 subfamily)	GO:0006355//GO:0006810	regulation of transcription, DNA-templated//transport	GO:0016301//GO:0016887//GO:0008134//GO:0005524	kinase activity//ATPase activity//transcription factor binding//ATP binding	GO:0005667	transcription factor complex	KOG1051	Chaperone HSP104 and related ATP-dependent Clp proteases
Cluster-1699.1	544	159487533	XP_001701777.1	423	9.2e-40	ClpB chaperone, Hsp100 family [Chlamydomonas reinhardtii]>gi|158280996|gb|EDP06752.1| ClpB chaperone, Hsp100 family [Chlamydomonas reinhardtii]	343428017	FQ311445.1	243	1.93e-122	Sporisorium reilianum SRZ2 chromosome 23 complete DNA sequence	K03695	clpB	ATP-dependent Clp protease ATP-binding subunit ClpB	http://www.genome.jp/dbget-bin/www_bget?ko:K03695	O94641	439	1.8e-42	Heat shock protein 104 OS=Schizosaccharomyces pombe (strain 972 / ATCC 24843) GN=hsp104 PE=3 SV=1	PF00174//PF06309//PF00004//PF02367//PF06414//PF00437//PF00158//PF07724	Oxidoreductase molybdopterin binding domain//Torsin//ATPase family associated with various cellular activities (AAA)//Threonylcarbamoyl adenosine biosynthesis protein TsaE//Zeta toxin//Type II/IV secretion system protein//Sigma-54 interaction domain//AAA domain (Cdc48 subfamily)	GO:0006355//GO:0042128//GO:0002949//GO:0006810	regulation of transcription, DNA-templated//nitrate assimilation//tRNA threonylcarbamoyladenosine modification//transport	GO:0016301//GO:0005524//GO:0008134	kinase activity//ATP binding//transcription factor binding	GO:0009536//GO:0005667	plastid//transcription factor complex	KOG1051	Chaperone HSP104 and related ATP-dependent Clp proteases
Cluster-24089.19304	1873	573965173	XP_006664706.1	522	1.1e-50	PREDICTED: putative lipoyltransferase-like protein, chloroplastic-like [Oryza brachyantha]	383136131	FJ105816.2	118	2.14e-52	Pinus taeda isolate 3956 anonymous locus 2_9532_01 genomic sequence >gnl|BL_ORD_ID|12776373 Pinus taeda isolate 3965 anonymous locus 2_9532_01 genomic sequence >gnl|BL_ORD_ID|12776373 Pinus taeda isolate 3954 anonymous locus 2_9532_01 genomic sequence >gnl|BL_ORD_ID|12776373 Pinus taeda isolate 3967 anonymous locus 2_9532_01 genomic sequence >gnl|BL_ORD_ID|12776373 Pinus taeda isolate 3963 anonym…	K03801	lipB	lipoyl(octanoyl) transferase	http://www.genome.jp/dbget-bin/www_bget?ko:K03801	Q948J9	478	1.9e-46	Plastidial lipoyltransferase 2 OS=Arabidopsis thaliana GN=LIP2p PE=2 SV=1	PF03099	Biotin/lipoate A/B protein ligase family	GO:0006464	cellular protein modification process					KOG0325	Lipoyltransferase
Cluster-24089.19305	2841	823172343	XP_012485095.1	1072	2.7e-114	PREDICTED: subtilisin-like protease SBT5.3 [Gossypium raimondii]										O65351	735	4.5e-76	Subtilisin-like protease SBT1.7 OS=Arabidopsis thaliana GN=SBT1.7 PE=1 SV=1	PF00082//PF06941	Subtilase family//5' nucleotidase, deoxy (Pyrimidine), cytosolic type C protein (NT5C)	GO:0006508//GO:0009264	proteolysis//deoxyribonucleotide catabolic process	GO:0008253//GO:0004252	5'-nucleotidase activity//serine-type endopeptidase activity
Cluster-24089.19302	1351	645262115	XP_008236618.1	1382	1.4e-150	PREDICTED: polyadenylate-binding protein RBP47-like isoform X2 [Prunus mume]	645262114	XM_008238396.1	465	0	PREDICTED: Prunus mume polyadenylate-binding protein RBP47-like (LOC103335392), transcript variant X2, mRNA					Q9LEB3	1261	2.2e-137	Polyadenylate-binding protein RBP47 OS=Nicotiana plumbaginifolia GN=RBP47 PE=1 SV=1	PF00076//PF08777//PF16367	RNA recognition motif. (a.k.a. RRM, RBD, or RNP domain)//RNA binding motif//RNA recognition motif			GO:0003723//GO:0003676	RNA binding//nucleic acid binding			KOG0118	FOG: RRM domain
Cluster-24089.19303	941																			PF06357	Omega-atracotoxin	GO:0006952//GO:0009405//GO:0006810	defense response//pathogenesis//transport	GO:0019855	calcium channel inhibitor activity	GO:0005576	extracellular region
Cluster-24089.19300	1097	294464316	ADE77671.1	466	1.9e-44	unknown [Picea sitchensis]						K15113	SLC25A28_37, MFRN	solute carrier family 25 (mitochondrial iron transporter), member 28/37	http://www.genome.jp/dbget-bin/www_bget?ko:K15113					PF06910	Male enhanced antigen 1 (MEA1)	GO:0007283	spermatogenesis
Cluster-24089.55103	2763	224284462	ACN39965.1	2118	1.3e-235	unknown [Picea sitchensis]	224284461	BT070452.1	1245	0	Picea sitchensis clone WS02730_B15 unknown mRNA	K03798	ftsH, hflB	cell division protease FtsH	http://www.genome.jp/dbget-bin/www_bget?ko:K03798	Q655S1	2085	1.3e-232	ATP-dependent zinc metalloprotease FTSH 2, chloroplastic OS=Oryza sativa subsp. japonica GN=FTSH2 PE=3 SV=1	PF01695//PF00005//PF00004//PF01434//PF02367//PF05496//PF06068//PF07728//PF07931//PF07724//PF01057//PF00158//PF06480	IstB-like ATP binding protein//ABC transporter//ATPase family associated with various cellular activities (AAA)//Peptidase family M41//Threonylcarbamoyl adenosine biosynthesis protein TsaE//Holliday junction DNA helicase ruvB N-terminus//TIP49 C-terminus//AAA domain (dynein-related subfamily)//Chloramphenicol phosphotransferase-like protein//AAA domain (Cdc48 subfamily)//Parvovirus non-structural…	GO:0006310//GO:0006355//GO:0006281//GO:0002949//GO:0019079//GO:0006508	DNA recombination//regulation of transcription, DNA-templated//DNA repair//tRNA threonylcarbamoyladenosine modification//viral genome replication//proteolysis	GO:0008270//GO:0008134//GO:0003678//GO:0016887//GO:0009378//GO:0016740//GO:0005524//GO:0004222	zinc ion binding//transcription factor binding//DNA helicase activity//ATPase activity//four-way junction helicase activity//transferase activity//ATP binding//metalloendopeptidase activity	GO:0005667//GO:0005657//GO:0009379//GO:0016021	transcription factor complex//replication fork//Holliday junction helicase complex//integral component of membrane	KOG0731	AAA+-type ATPase containing the peptidase M41 domain
Cluster-50784.0	1882	470132092	XP_004301920.1	354	3.2e-31	PREDICTED: uncharacterized protein LOC101299013 [Fragaria vesca subsp. vesca]														PF00397	WW domain			GO:0005515	protein binding
Cluster-12824.1	3543	302801818	XP_002982665.1	2999	0	hypothetical protein SELMODRAFT_421953 [Selaginella moellendorffii]>gi|300149764|gb|EFJ16418.1| hypothetical protein SELMODRAFT_421953 [Selaginella moellendorffii]										Q55874	142	3.2e-07	Uncharacterized protein sll0103 OS=Synechocystis sp. (strain PCC 6803 / Kazusa) GN=sll0103 PE=3 SV=1	PF06646//PF02263	High affinity transport system protein p37//Guanylate-binding protein, N-terminal domain	GO:0006810	transport	GO:0005525//GO:0005215//GO:0003924	GTP binding//transporter activity//GTPase activity	GO:0016020	membrane
Cluster-12824.0	2669	302801818	XP_002982665.1	2445	1.6e-273	hypothetical protein SELMODRAFT_421953 [Selaginella moellendorffii]>gi|300149764|gb|EFJ16418.1| hypothetical protein SELMODRAFT_421953 [Selaginella moellendorffii]														PF06646//PF02263	High affinity transport system protein p37//Guanylate-binding protein, N-terminal domain	GO:0006810	transport	GO:0005215//GO:0005525//GO:0003924	transporter activity//GTP binding//GTPase activity	GO:0016020	membrane
Cluster-37961.0	716	743884671	XP_010909745.1	170	2.6e-10	PREDICTED: probable phospholipid hydroperoxide glutathione peroxidase isoform X2 [Elaeis guineensis]	311457819	HM197809.1	67	1.78e-24	Picea sitchensis isolate VD401 glutathione peroxidase-like protein mRNA, partial cds					Q9LEF0	168	6.3e-11	Probable phospholipid hydroperoxide glutathione peroxidase OS=Mesembryanthemum crystallinum GN=GPXMC1 PE=2 SV=1	PF00578//PF00255	AhpC/TSA family//Glutathione peroxidase	GO:0055114//GO:0006979//GO:0006804//GO:0006749	oxidation-reduction process//response to oxidative stress//obsolete peroxidase reaction//glutathione metabolic process	GO:0016491//GO:0004602//GO:0016209	oxidoreductase activity//glutathione peroxidase activity//antioxidant activity			KOG1651	Glutathione peroxidase
Cluster-44756.0	939	545371866	XP_005650456.1	333	4.4e-29	hypothetical protein COCSUDRAFT_60922 [Coccomyxa subellipsoidea C-169]>gi|384252436|gb|EIE25912.1| hypothetical protein COCSUDRAFT_60922 [Coccomyxa subellipsoidea C-169]														PF13912	C2H2-type zinc finger			GO:0046872	metal ion binding
Cluster-36017.0	601
Cluster-55043.0	1674	548860812	ERN18345.1	931	3.5e-98	hypothetical protein AMTR_s00055p00197790 [Amborella trichopoda]										Q9LSL9	711	1.6e-73	Pentatricopeptide repeat-containing protein At5g65560 OS=Arabidopsis thaliana GN=At5g65560 PE=2 SV=1
Cluster-59791.0	940	743891736	XP_010911392.1	148	1.2e-07	PREDICTED: non-specific lipid-transfer protein-like, partial [Elaeis guineensis]	258568353	XM_002584875.1	139	2.23e-64	Uncinocarpus reesii 1704 nonspecific lipid-transfer protein, mRNA					Q07598	718	1.4e-74	Non-specific lipid-transfer protein (Fragment) OS=Gallus gallus GN=SCP2 PE=2 SV=1	PF00108//PF08545	Thiolase, N-terminal domain//3-Oxoacyl-[acyl-carrier-protein (ACP)] synthase III	GO:0006633//GO:0042967//GO:0008152	fatty acid biosynthetic process//acyl-carrier-protein biosynthetic process//metabolic process	GO:0016747//GO:0004315	transferase activity, transferring acyl groups other than amino-acyl groups//3-oxoacyl-[acyl-carrier-protein] synthase activity	GO:0005835	fatty acid synthase complex	KOG1406	Peroxisomal 3-ketoacyl-CoA-thiolase P-44/SCP2
Cluster-6746.0	671																			PF02535//PF00335//PF16974//PF01284	ZIP Zinc transporter//Tetraspanin family//High-affinity nitrate transporter accessory//Membrane-associating domain	GO:0030001//GO:0055085//GO:0015706//GO:0010167	metal ion transport//transmembrane transport//nitrate transport//response to nitrate	GO:0046873	metal ion transmembrane transporter activity	GO:0016020//GO:0016021	membrane//integral component of membrane
Cluster-6746.1	637																			PF01284//PF00420//PF02535//PF00335	Membrane-associating domain//NADH-ubiquinone/plastoquinone oxidoreductase chain 4L//ZIP Zinc transporter//Tetraspanin family	GO:0055114//GO:0030001//GO:0042773//GO:0055085	oxidation-reduction process//metal ion transport//ATP synthesis coupled electron transport//transmembrane transport	GO:0016651//GO:0046873	oxidoreductase activity, acting on NAD(P)H//metal ion transmembrane transporter activity	GO:0016020//GO:0016021	membrane//integral component of membrane
Cluster-6746.2	295
Cluster-46869.1	845	545360289	XP_005645531.1	255	4.3e-20	ARM repeat-containing protein [Coccomyxa subellipsoidea C-169]>gi|384247501|gb|EIE20987.1| ARM repeat-containing protein [Coccomyxa subellipsoidea C-169]
Cluster-46869.0	1149	545360289	XP_005645531.1	514	5.5e-50	ARM repeat-containing protein [Coccomyxa subellipsoidea C-169]>gi|384247501|gb|EIE20987.1| ARM repeat-containing protein [Coccomyxa subellipsoidea C-169]										Q6TRW4	128	4.4e-06	Sister chromatid cohesion protein PDS5 homolog B OS=Rattus norvegicus GN=Pds5b PE=2 SV=2
Cluster-39019.0	862
Cluster-46869.2	271																			PF14672	Late cornified envelope	GO:0008544	epidermis development
Cluster-24089.22616	846
Cluster-24089.22617	1133
Cluster-24089.22614	1540	769825293	XP_011621207.1	338	1.9e-29	PREDICTED: phospholipase A2-alpha isoform X2 [Amborella trichopoda]						K01047	PLA2G, SPLA2	secretory phospholipase A2	http://www.genome.jp/dbget-bin/www_bget?ko:K01047	Q8S8N6	279	1.8e-23	Phospholipase A2-alpha OS=Arabidopsis thaliana GN=PLA2-ALPHA PE=1 SV=1
Cluster-24089.22615	391	527209922	EPS74531.1	164	7.2e-10	hypothetical protein M569_00248, partial [Genlisea aurea]	736032532	CP010313.1	317	9.91e-164	Bradyrhizobium japonicum strain E109, complete genome
Cluster-24089.22612	2295	720008531	XP_010258654.1	1525	6.4e-167	PREDICTED: metal transporter Nramp6-like [Nelumbo nucifera]>gi|720008534|ref|XP_010258655.1| PREDICTED: metal transporter Nramp6-like [Nelumbo nucifera]	887497555	KP684941.1	181	2.5e-87	Sedum alfredii natural resistance-associated macrophage protein 6n (NRAMP6n) mRNA, complete cds					Q653V6	1456	9e-160	Metal transporter Nramp3 OS=Oryza sativa subsp. japonica GN=NRAMP3 PE=2 SV=1	PF01566	Natural resistance-associated macrophage protein	GO:0006810	transport	GO:0005215	transporter activity	GO:0016020	membrane	KOG1291	Mn2+ and Fe2+ transporters of the NRAMP family
Cluster-23499.0	1524																			PF01405	Photosystem II reaction centre T protein	GO:0015979	photosynthesis			GO:0016020//GO:0009539//GO:0009523	membrane//photosystem II reaction center//photosystem II
Cluster-24089.22610	414	148906116	ABR16216.1	376	2e-34	unknown [Picea sitchensis]										Q9LFL5	326	1.7e-29	Pentatricopeptide repeat-containing protein At5g16860 OS=Arabidopsis thaliana GN=PCMP-H92 PE=2 SV=1
Cluster-24089.22611	213	148906747	ABR16520.1	213	8e-16	unknown [Picea sitchensis]						K04077	groEL, HSPD1	chaperonin GroEL	http://www.genome.jp/dbget-bin/www_bget?ko:K04077	Q9LW63	188	8.9e-14	Putative pentatricopeptide repeat-containing protein At3g23330 OS=Arabidopsis thaliana GN=PCMP-H32 PE=3 SV=1
Cluster-27481.0	304															Q8UHA1	121	7.5e-06	UPF0337 protein Atu0782 OS=Agrobacterium fabrum (strain C58 / ATCC 33970) GN=Atu0782 PE=3 SV=1
Cluster-10561.0	1012	567891365	XP_006438203.1	483	1.9e-46	hypothetical protein CICLE_v10033706mg [Citrus clementina]>gi|568861682|ref|XP_006484329.1| PREDICTED: cytochrome P450 86B1-like [Citrus sinensis]>gi|557540399|gb|ESR51443.1| hypothetical protein CICLE_v10033706mg [Citrus clementina]						K15402	CYP86B1	fatty acid omega-hydroxylase	http://www.genome.jp/dbget-bin/www_bget?ko:K15402	Q9FMY1	434	1.3e-41	Cytochrome P450 86B1 OS=Arabidopsis thaliana GN=CYP86B1 PE=2 SV=1	PF00067	Cytochrome P450	GO:0055114	oxidation-reduction process	GO:0016705//GO:0005506//GO:0020037	oxidoreductase activity, acting on paired donors, with incorporation or reduction of molecular oxygen//iron ion binding//heme binding
Cluster-19626.0	697															Q01277	137	2.4e-07	Probable E3 ubiquitin ligase complex SCF subunit scon-2 OS=Neurospora crassa (strain ATCC 24698 / 74-OR23-1A / CBS 708.71 / DSM 1257 / FGSC 987) GN=scon-2 PE=1 SV=1	PF00400	WD domain, G-beta repeat			GO:0005515	protein binding			KOG0274	Cdc4 and related F-box and WD-40 proteins
Cluster-24089.22618	952	116783373	ABK22915.1	282	3.6e-23	unknown [Picea sitchensis]>gi|116790796|gb|ABK25743.1| unknown [Picea sitchensis]>gi|306015593|gb|ADM76850.1| low temprature induced-like protein [Picea sitchensis]>gi|306015595|gb|ADM76851.1| low temprature induced-like protein [Picea sitchensis]>gi|306015597|gb|ADM76852.1| low temprature induced-like protein [Picea sitchensis]>gi|306015599|gb|ADM76853.1| low temprature induced-like protein [Pic…										Q0DKW8	247	5.8e-20	Hydrophobic protein LTI6B OS=Oryza sativa subsp. japonica GN=LTI6B PE=2 SV=1	PF01679//PF11883	Proteolipid membrane potential modulator//Domain of unknown function (DUF3403)	GO:0009069//GO:0016310	serine family amino acid metabolic process//phosphorylation	GO:0004674	protein serine/threonine kinase activity	GO:0016021	integral component of membrane	KOG1773	Stress responsive protein
Cluster-24089.22619	518	672179213	XP_008809769.1	156	8e-09	PREDICTED: putative UPF0481 protein At3g02645 [Phoenix dactylifera]
Cluster-24089.45230	1200	116783718	ABK23060.1	938	3.9e-99	unknown [Picea sitchensis]	116783717	EF083725.1	437	0	Picea sitchensis clone WS0298_P07 unknown mRNA					Q54X16	557	8.3e-56	Glucose-induced degradation protein 8 homolog OS=Dictyostelium discoideum GN=DDB_G0279265 PE=3 SV=2	PF08513	LisH			GO:0005515	protein binding			KOG2659	LisH motif-containing protein
Cluster-26686.0	683	545707763	XP_005706195.1	327	1.6e-28	glutathione S-transferase [Galdieria sulphuraria]>gi|452822658|gb|EME29675.1| glutathione S-transferase [Galdieria sulphuraria]										O59827	333	4.4e-30	Glutathione S-transferase 2 OS=Schizosaccharomyces pombe (strain 972 / ATCC 24843) GN=gst2 PE=2 SV=1	PF13417//PF02798//PF13409	Glutathione S-transferase, N-terminal domain//Glutathione S-transferase, N-terminal domain//Glutathione S-transferase, N-terminal domain			GO:0005515	protein binding			KOG0867	Glutathione S-transferase
Cluster-32421.0	769
Cluster-58398.0	1559
Cluster-24089.12462	339	159484019	XP_001700058.1	352	9.9e-32	superoxide dismutase [Mn] [Chlamydomonas reinhardtii]>gi|3334336|sp|Q42684.1|SODM_CHLRE RecName: Full=Superoxide dismutase [Mn], mitochondrial; Flags: Precursor>gi|973176|gb|AAA80639.1| Mn superoxide dismutase [Chlamydomonas reinhardtii]>gi|158282000|gb|EDP07754.1| superoxide dismutase [Mn] [Chlamydomonas reinhardtii]>gi|257071859|gb|ACV41090.1| Mn superoxide dismutase 1 [Chlamydomonas reinhardti…						K04564	SOD2	superoxide dismutase, Fe-Mn family	http://www.genome.jp/dbget-bin/www_bget?ko:K04564	Q42684	352	1.4e-32	Superoxide dismutase [Mn], mitochondrial OS=Chlamydomonas reinhardtii GN=SODA PE=2 SV=1	PF00081//PF07475	Iron/manganese superoxide dismutases, alpha-hairpin domain//HPr Serine kinase C-terminal domain	GO:0055114//GO:0016310//GO:0006801//GO:0000160//GO:0006109	oxidation-reduction process//phosphorylation//superoxide metabolic process//phosphorelay signal transduction system//regulation of carbohydrate metabolic process	GO:0000155//GO:0005524//GO:0004784//GO:0004672//GO:0046872	phosphorelay sensor kinase activity//ATP binding//superoxide dismutase activity//protein kinase activity//metal ion binding	GO:0009365//GO:0005759	protein histidine kinase complex//mitochondrial matrix	KOG0876	Manganese superoxide dismutase
Cluster-10237.0	725
Cluster-23333.0	490	552828940	XP_005847586.1	673	8.5e-69	hypothetical protein CHLNCDRAFT_35417 [Chlorella variabilis]>gi|307107241|gb|EFN55484.1| hypothetical protein CHLNCDRAFT_35417 [Chlorella variabilis]	545365208	XM_005647542.1	68	3.31e-25	Coccomyxa subellipsoidea C-169 hypothetical protein partial mRNA	K06911	K06911	uncharacterized protein	http://www.genome.jp/dbget-bin/www_bget?ko:K06911	Q9SEE4	447	1.9e-43	Pirin-like protein OS=Solanum lycopersicum PE=2 SV=1
Cluster-24089.12461	823
Cluster-24089.12466	359	641739957	AIA67010.1	295	4.2e-25	defensin [Triticum aestivum]	641739956	KJ551540.1	267	5.63e-136	Triticum aestivum cultivar Chinese Spring defensin (PDF25) mRNA, complete cds					Q9ZUL7	178	2.2e-12	Defensin-like protein 1 OS=Arabidopsis thaliana GN=PDF2.3 PE=2 SV=1	PF00451//PF00537	Scorpion short toxin, BmKK2//Scorpion toxin-like domain	GO:0009405//GO:0006810	pathogenesis//transport	GO:0008200	ion channel inhibitor activity	GO:0005576	extracellular region
Cluster-24089.12467	1648	148910808	ABR18470.1	960	1.5e-101	unknown [Picea sitchensis]										Q9FF86	575	9.3e-58	BAHD acyltransferase DCR OS=Arabidopsis thaliana GN=DCR PE=2 SV=1	PF02458	Transferase family			GO:0016747	transferase activity, transferring acyl groups other than amino-acyl groups
Cluster-24089.12464	697																			PF00549	CoA-ligase	GO:0008152	metabolic process	GO:0003824	catalytic activity
Cluster-24089.12465	444	159473469	XP_001694856.1	138	8.4e-07	acidic ribosomal protein P2 [Chlamydomonas reinhardtii]>gi|158276235|gb|EDP02008.1| acidic ribosomal protein P2 [Chlamydomonas reinhardtii]										P05319	174	7.9e-12	60S acidic ribosomal protein P2-alpha OS=Saccharomyces cerevisiae (strain ATCC 204508 / S288c) GN=RPP2A PE=1 SV=1							GO:0043232//GO:0044444//GO:0043231	intracellular non-membrane-bounded organelle//cytoplasmic part//intracellular membrane-bounded organelle	KOG3449	60S acidic ribosomal protein P2
Cluster-24089.12468	422
Cluster-24089.12469	977																			PF01420	Type I restriction modification DNA specificity domain	GO:0006304	DNA modification	GO:0003677	DNA binding
Cluster-64925.1	365
Cluster-24089.56453	3221	168000358	XP_001752883.1	681	6.6e-69	predicted protein [Physcomitrella patens]>gi|162696046|gb|EDQ82387.1| predicted protein, partial [Physcomitrella patens]										Q67ZB3	425	4.5e-40	FRIGIDA-like protein 3 OS=Arabidopsis thaliana GN=FRL3 PE=1 SV=1	PF01582	TIR domain	GO:0007165	signal transduction	GO:0005515	protein binding
Cluster-24089.56452	899	294464162	ADE77597.1	208	1.3e-14	unknown [Picea sitchensis]										A2Z259	206	3.1e-15	Zinc-finger homeodomain protein 1 OS=Oryza sativa subsp. indica GN=ZHD1 PE=3 SV=1
Cluster-24089.56451	14690	552833080	XP_005848478.1	1452	1.2e-157	hypothetical protein CHLNCDRAFT_144896 [Chlorella variabilis]>gi|307108135|gb|EFN56376.1| hypothetical protein CHLNCDRAFT_144896 [Chlorella variabilis]	823471108	XM_012570192.1	37	1.81e-06	PREDICTED: Taeniopygia guttata acyl-CoA synthetase short-chain family member 2 (ACSS2), mRNA					O30409	4874	0	Tyrocidine synthase 3 OS=Brevibacillus parabrevis GN=tycC PE=1 SV=1	PF00501//PF01530//PF07247//PF16048//PF06816//PF10584	AMP-binding enzyme//Zinc finger, C2HC type//Alcohol acetyltransferase//Frog antimicrobial peptide//NOTCH protein//Proteasome subunit A N-terminal signature	GO:0006952//GO:0006355//GO:0030154//GO:0042967//GO:0006066//GO:0008152//GO:0006511	defense response//regulation of transcription, DNA-templated//cell differentiation//acyl-carrier-protein biosynthetic process//alcohol metabolic process//metabolic process//ubiquitin-dependent protein catabolic process	GO:0003700//GO:0008270//GO:0004175//GO:0004026//GO:0003824	transcription factor activity, sequence-specific DNA binding//zinc ion binding//endopeptidase activity//alcohol O-acetyltransferase activity//catalytic activity	GO:0019773//GO:0005667//GO:0005634//GO:0016021//GO:0005576	proteasome core complex, alpha-subunit complex//transcription factor complex//nucleus//integral component of membrane//extracellular region	KOG1178	Non-ribosomal peptide synthetase/alpha-aminoadipate reductase and related enzymes
Cluster-24089.56450	6553	769794468	XP_011628680.1	2735	9e-307	PREDICTED: RNA-binding protein 5-B [Amborella trichopoda]	270136053	BT103005.1	569	0	Picea glauca clone GQ0204_M03 mRNA sequence	K13094	RBM5_10	RNA-binding protein 5/10	http://www.genome.jp/dbget-bin/www_bget?ko:K13094	Q6DDU9	210	7.8e-15	RNA-binding protein 5-B OS=Xenopus laevis GN=rbm5-b PE=2 SV=1	PF08777//PF00641//PF01585//PF00076	RNA binding motif//Zn-finger in Ran binding protein and others//G-patch domain//RNA recognition motif. (a.k.a. RRM, RBD, or RNP domain)			GO:0003676//GO:0008270//GO:0003723	nucleic acid binding//zinc ion binding//RNA binding			KOG0154	RNA-binding protein RBM5 and related proteins, contain G-patch and RRM domains
Cluster-24089.56457	3073	297746094	CBI16150.3	1409	2.4e-153	unnamed protein product [Vitis vinifera]	270139961	BT106913.1	497	0	Picea glauca clone GQ03013_H19 mRNA sequence					Q94B55	1230	1.9e-133	Putative E3 ubiquitin-protein ligase XBAT31 OS=Arabidopsis thaliana GN=XBAT31 PE=2 SV=1	PF00023//PF02522//PF13606	Ankyrin repeat//Aminoglycoside 3-N-acetyltransferase//Ankyrin repeat	GO:0042967//GO:0046677	acyl-carrier-protein biosynthetic process//response to antibiotic	GO:0046353//GO:0005515	aminoglycoside 3-N-acetyltransferase activity//protein binding			KOG4177	Ankyrin
Cluster-24089.56456	1756	148906385	ABR16347.1	1258	4.5e-136	unknown [Picea sitchensis]	148906384	EF676443.1	472	0	Picea sitchensis clone WS02737_M20 unknown mRNA	K01358	clpP, CLPP	ATP-dependent Clp protease, protease subunit	http://www.genome.jp/dbget-bin/www_bget?ko:K01358	Q9XJ35	1125	1.7e-121	ATP-dependent Clp protease proteolytic subunit-related protein 1, chloroplastic OS=Arabidopsis thaliana GN=CLPR1 PE=1 SV=1	PF01343	Peptidase family S49	GO:0006508	proteolysis	GO:0008233	peptidase activity			KOG0840	ATP-dependent Clp protease, proteolytic subunit
Cluster-24089.56455	1115	116787481	ABK24523.1	811	1.9e-84	unknown [Picea sitchensis]	224285415	BT070940.1	73	1.3e-27	Picea sitchensis clone WS02760_K13 unknown mRNA	K11159	K11159	carotenoid cleavage dioxygenase	http://www.genome.jp/dbget-bin/www_bget?ko:K11159	Q84KG5	748	5.5e-78	Carotenoid 9,10(9',10')-cleavage dioxygenase OS=Crocus sativus GN=CCD PE=1 SV=1									KOG1285	Beta, beta-carotene 15,15'-dioxygenase and related enzymes
Cluster-1090.0	598																			PF10439	Bacteriocin class II with double-glycine leader peptide	GO:0042742	defense response to bacterium
Cluster-24089.56459	1098	586711605	XP_006846852.1	780	7.5e-81	PREDICTED: alpha/beta hydrolase domain-containing protein 17B [Amborella trichopoda]>gi|548849758|gb|ERN08433.1| hypothetical protein AMTR_s00150p00022190 [Amborella trichopoda]	116788921	EF085755.1	354	0	Picea sitchensis clone WS0276_H12 unknown mRNA					Q5VST6	360	5.3e-33	Alpha/beta hydrolase domain-containing protein 17B OS=Homo sapiens GN=ABHD17B PE=2 SV=1
Cluster-24089.56458	1214	593699004	XP_007149967.1	617	6.6e-62	hypothetical protein PHAVU_005G114500g [Phaseolus vulgaris]>gi|543176895|gb|AGV54470.1| RING-box protein 1 [Phaseolus vulgaris]>gi|561023231|gb|ESW21961.1| hypothetical protein PHAVU_005G114500g [Phaseolus vulgaris]	270148323	BT115275.1	188	1.68e-91	Picea glauca clone GQ03613_C24 mRNA sequence	K03868	RBX1, ROC1	RING-box protein 1	http://www.genome.jp/dbget-bin/www_bget?ko:K03868	Q940X7	593	5.6e-60	RING-box protein 1a OS=Arabidopsis thaliana GN=RBX1A PE=1 SV=1	PF13639//PF00097//PF12861//PF12678	Ring finger domain//Zinc finger, C3HC4 type (RING finger)//Anaphase-promoting complex subunit 11 RING-H2 finger//RING-H2 zinc finger	GO:0016567	protein ubiquitination	GO:0046872//GO:0005515//GO:0004842//GO:0008270	metal ion binding//protein binding//ubiquitin-protein transferase activity//zinc ion binding	GO:0005680	anaphase-promoting complex	KOG2930	SCF ubiquitin ligase, Rbx1 component
Cluster-24089.107989	326	148906116	ABR16216.1	291	1.1e-24	unknown [Picea sitchensis]										Q9SKQ4	248	1.5e-20	Pentatricopeptide repeat-containing protein At2g21090 OS=Arabidopsis thaliana GN=PCMP-E48 PE=2 SV=1
Cluster-24089.107988	529
Cluster-24089.107987	511	168044031	XP_001774486.1	378	1.4e-34	predicted protein [Physcomitrella patens]>gi|162674198|gb|EDQ60710.1| predicted protein [Physcomitrella patens]	403170266	XM_003329590.2	39	4.58e-09	Puccinia graminis f. sp. tritici CRL 75-36-700-3 hypothetical protein (PGTG_11388), mRNA	K14563	NOP1, FBL	rRNA 2'-O-methyltransferase fibrillarin	http://www.genome.jp/dbget-bin/www_bget?ko:K14563	Q9HE26	403	2.5e-38	rRNA 2'-O-methyltransferase fibrillarin OS=Neurospora crassa (strain ATCC 24698 / 74-OR23-1A / CBS 708.71 / DSM 1257 / FGSC 987) GN=nop-1 PE=3 SV=2	PF01269	Fibrillarin	GO:0034470//GO:0008033//GO:0006364	ncRNA processing//tRNA processing//rRNA processing	GO:0003723//GO:0008168	RNA binding//methyltransferase activity			KOG1596	Fibrillarin and related nucleolar RNA-binding proteins
Cluster-24089.107986	930	168004209	XP_001754804.1	812	1.2e-84	predicted protein [Physcomitrella patens]>gi|162693908|gb|EDQ80258.1| predicted protein [Physcomitrella patens]	628223795	XM_007717090.1	133	4.78e-61	Bipolaris zeicola 26-R-13 hypothetical protein partial mRNA	K14563	NOP1, FBL	rRNA 2'-O-methyltransferase fibrillarin	http://www.genome.jp/dbget-bin/www_bget?ko:K14563	Q9HE26	857	1e-90	rRNA 2'-O-methyltransferase fibrillarin OS=Neurospora crassa (strain ATCC 24698 / 74-OR23-1A / CBS 708.71 / DSM 1257 / FGSC 987) GN=nop-1 PE=3 SV=2	PF08704//PF01269//PF01135//PF01189//PF01728	tRNA methyltransferase complex GCD14 subunit//Fibrillarin//Protein-L-isoaspartate(D-aspartate) O-methyltransferase (PCMT)//16S rRNA methyltransferase RsmF//FtsJ-like methyltransferase	GO:0008033//GO:0006479//GO:0046500//GO:0006364//GO:0009451//GO:0032259//GO:0006464//GO:0030488	tRNA processing//protein methylation//S-adenosylmethionine metabolic process//rRNA processing//RNA modification//methylation//cellular protein modification process//tRNA methylation	GO:0016429//GO:0008168//GO:0004719//GO:0003723	tRNA (adenine-N1-)-methyltransferase activity//methyltransferase activity//protein-L-isoaspartate (D-aspartate) O-methyltransferase activity//RNA binding	GO:0031515	tRNA (m1A) methyltransferase complex	KOG1596	Fibrillarin and related nucleolar RNA-binding proteins
Cluster-24089.107985	979
Cluster-24089.107984	3961																			PF14144	Seed dormancy control	GO:0006351	transcription, DNA-templated	GO:0043565	sequence-specific DNA binding
Cluster-24089.107983	435
Cluster-24089.107982	649
Cluster-24089.107981	1380	545362488	XP_005646470.1	1061	2.5e-113	MCE-domain-containing protein [Coccomyxa subellipsoidea C-169]>gi|384248442|gb|EIE21926.1| MCE-domain-containing protein [Coccomyxa subellipsoidea C-169]										Q9LTR2	672	4.4e-69	Protein TRIGALACTOSYLDIACYLGLYCEROL 2, chloroplastic OS=Arabidopsis thaliana GN=TGD2 PE=2 SV=1
Cluster-24089.107980	1864	545362488	XP_005646470.1	1061	3.3e-113	MCE-domain-containing protein [Coccomyxa subellipsoidea C-169]>gi|384248442|gb|EIE21926.1| MCE-domain-containing protein [Coccomyxa subellipsoidea C-169]										Q9LTR2	672	6e-69	Protein TRIGALACTOSYLDIACYLGLYCEROL 2, chloroplastic OS=Arabidopsis thaliana GN=TGD2 PE=2 SV=1
Cluster-47152.1	664	302783412	XP_002973479.1	175	6.5e-11	hypothetical protein SELMODRAFT_413860 [Selaginella moellendorffii]>gi|300159232|gb|EFJ25853.1| hypothetical protein SELMODRAFT_413860 [Selaginella moellendorffii]						K10398	KIF11, EG5	kinesin family member 11	http://www.genome.jp/dbget-bin/www_bget?ko:K10398	P82266	151	5.5e-09	Probable 125 kDa kinesin-related protein OS=Arabidopsis thaliana GN=At2g36200 PE=2 SV=2			GO:0007017//GO:0007018	microtubule-based process//microtubule-based movement	GO:0005524//GO:0003777	ATP binding//microtubule motor activity	GO:0005875//GO:0005874	microtubule associated complex//microtubule
Cluster-47152.0	1922	302783412	XP_002973479.1	175	1.9e-10	hypothetical protein SELMODRAFT_413860 [Selaginella moellendorffii]>gi|300159232|gb|EFJ25853.1| hypothetical protein SELMODRAFT_413860 [Selaginella moellendorffii]						K10398	KIF11, EG5	kinesin family member 11	http://www.genome.jp/dbget-bin/www_bget?ko:K10398	P82266	151	1.6e-08	Probable 125 kDa kinesin-related protein OS=Arabidopsis thaliana GN=At2g36200 PE=2 SV=2			GO:0007017//GO:0007018	microtubule-based process//microtubule-based movement	GO:0005524//GO:0003777	ATP binding//microtubule motor activity	GO:0005875//GO:0005874	microtubule associated complex//microtubule
Cluster-2277.0	820	551666356	XP_005835939.1	174	1e-10	hypothetical protein GUITHDRAFT_136161 [Guillardia theta CCMP2712]>gi|428180091|gb|EKX48959.1| hypothetical protein GUITHDRAFT_136161 [Guillardia theta CCMP2712]										O95714	151	6.8e-09	E3 ubiquitin-protein ligase HERC2 OS=Homo sapiens GN=HERC2 PE=1 SV=2	PF00569//PF07649	Zinc finger, ZZ type//C1-like domain	GO:0055114	oxidation-reduction process	GO:0008270//GO:0047134	zinc ion binding//protein-disulfide reductase activity			KOG4582	Uncharacterized conserved protein, contains ZZ-type Zn-finger
Cluster-24089.57476	1815	586762947	XP_006854774.1	1343	6.4e-146	PREDICTED: beta-galactosidase [Amborella trichopoda]>gi|548858478|gb|ERN16241.1| hypothetical protein AMTR_s00063p00109930 [Amborella trichopoda]	270143637	BT110589.1	245	5.21e-123	Picea glauca clone GQ03223_P15 mRNA sequence	K01190	lacZ	beta-galactosidase	http://www.genome.jp/dbget-bin/www_bget?ko:K01190	A5F5U6	499	6.7e-49	Beta-galactosidase OS=Vibrio cholerae serotype O1 (strain ATCC 39541 / Classical Ogawa 395 / O395) GN=lacZ PE=3 SV=2	PF00122//PF15048//PF02929//PF02836	E1-E2 ATPase//Organic solute transporter subunit beta protein//Beta galactosidase small chain//Glycosyl hydrolases family 2, TIM barrel domain	GO:0046486//GO:0006027//GO:0005975//GO:0015721//GO:0006810//GO:0006687//GO:0006012	glycerolipid metabolic process//glycosaminoglycan catabolic process//carbohydrate metabolic process//bile acid and bile salt transport//transport//glycosphingolipid metabolic process//galactose metabolic process	GO:0004553//GO:0046982//GO:0004565//GO:0005215//GO:0046872//GO:0000166	hydrolase activity, hydrolyzing O-glycosyl compounds//protein heterodimerization activity//beta-galactosidase activity//transporter activity//metal ion binding//nucleotide binding	GO:0009341//GO:0005886	beta-galactosidase complex//plasma membrane
Cluster-27306.0	313
Cluster-24089.57477	351	238013020	ACR37545.1	252	4e-20	unknown [Zea mays]>gi|413922591|gb|AFW62523.1| hypothetical protein ZEAMMB73_276859 [Zea mays]						K02955	RP-S14e, RPS14	small subunit ribosomal protein S14e	http://www.genome.jp/dbget-bin/www_bget?ko:K02955	P19951	235	5.2e-19	40S ribosomal protein S14 OS=Zea mays PE=3 SV=1	PF00411	Ribosomal protein S11	GO:0042254//GO:0006412	ribosome biogenesis//translation	GO:0003735	structural constituent of ribosome	GO:0005840	ribosome	KOG0407	40S ribosomal protein S14
Cluster-24089.15166	1849	168031435	XP_001768226.1	680	5e-69	predicted protein [Physcomitrella patens]>gi|162680404|gb|EDQ66840.1| predicted protein [Physcomitrella patens]						K08145	SLC2A8, GLUT8	MFS transporter, SP family, solute carrier family 2 (facilitated glucose transporter), member 8	http://www.genome.jp/dbget-bin/www_bget?ko:K08145	Q93YP9	530	1.7e-52	Sugar transporter ERD6-like 4 OS=Arabidopsis thaliana GN=At1g19450 PE=2 SV=1	PF07690//PF00083	Major Facilitator Superfamily//Sugar (and other) transporter	GO:0006810//GO:0055085	transport//transmembrane transport	GO:0022857	transmembrane transporter activity	GO:0016021//GO:0016020	integral component of membrane//membrane	KOG0254	Predicted transporter (major facilitator superfamily)
Cluster-6299.0	987	761967224	KIY98746.1	393	5e-36	Inorganic phosphate transporter 1-6 [Monoraphidium neglectum]	169604163	XM_001795451.1	338	5.59e-175	Phaeosphaeria nodorum SN15 hypothetical protein partial mRNA					Q7RVX9	795	1.7e-83	Repressible high-affinity phosphate permease OS=Neurospora crassa (strain ATCC 24698 / 74-OR23-1A / CBS 708.71 / DSM 1257 / FGSC 987) GN=pho-5 PE=1 SV=2	PF00083//PF02419	Sugar (and other) transporter//PsbL protein	GO:0015979//GO:0055085	photosynthesis//transmembrane transport	GO:0022857	transmembrane transporter activity	GO:0009523//GO:0016021//GO:0009539//GO:0016020	photosystem II//integral component of membrane//photosystem II reaction center//membrane	KOG0252	Inorganic phosphate transporter
Cluster-24089.15164	1481
Cluster-24089.15165	517	676378057	XP_009032307.1	192	5.3e-13	hypothetical protein AURANDRAFT_17678, partial [Aureococcus anophagefferens]>gi|323456782|gb|EGB12648.1| hypothetical protein AURANDRAFT_17678, partial [Aureococcus anophagefferens]										Q09390	167	5.9e-11	High mobility group protein 1.2 OS=Caenorhabditis elegans GN=hmg-1.2 PE=1 SV=2									KOG0381	HMG box-containing protein
Cluster-24089.15162	398
Cluster-24089.15163	1007
Cluster-24089.15160	368
Cluster-24089.15161	339	761963462	KIY96078.1	178	1.5e-11	heat shock 70kDa protein 5 [Monoraphidium neglectum]						K09490	HSPA5, BIP	heat shock 70kDa protein 5	http://www.genome.jp/dbget-bin/www_bget?ko:K09490	P20163	189	1.1e-13	Heat shock 70 kDa protein D OS=Caenorhabditis elegans GN=hsp-4 PE=1 SV=2									KOG0100	Molecular chaperones GRP78/BiP/KAR2, HSP70 superfamily
Cluster-24089.15168	1108
Cluster-24089.15169	576																			PF07927	HicA toxin of bacterial toxin-antitoxin,			GO:0003729	mRNA binding
Cluster-29281.0	446
Cluster-24089.52228	2401	802654672	XP_012080479.1	1017	5.4e-108	PREDICTED: heat shock protein 83 [Jatropha curcas]>gi|643721153|gb|KDP31417.1| hypothetical protein JCGZ_11793 [Jatropha curcas]	270149530	BT116416.1	299	6.64e-153	Picea glauca clone GQ03718_F13 mRNA sequence	K09487	HSP90B, TRA1	heat shock protein 90kDa beta	http://www.genome.jp/dbget-bin/www_bget?ko:K09487	P27323	546	3.1e-54	Heat shock protein 90-1 OS=Arabidopsis thaliana GN=HSP90-1 PE=1 SV=3	PF00183	Hsp90 protein	GO:0006950//GO:0006457	response to stress//protein folding	GO:0005524//GO:0051082	ATP binding//unfolded protein binding			KOG0020	Endoplasmic reticulum glucose-regulated protein (GRP94/endoplasmin), HSP90 family
Cluster-24089.52229	3094	116789425	ABK25242.1	1372	4.8e-149	unknown [Picea sitchensis]										Q9M069	955	1.5e-101	Glucan endo-1,3-beta-glucosidase 7 OS=Arabidopsis thaliana GN=At4g34480 PE=1 SV=2	PF00332	Glycosyl hydrolases family 17	GO:0005975	carbohydrate metabolic process	GO:0004553	hydrolase activity, hydrolyzing O-glycosyl compounds
Cluster-24089.52224	3286	720063667	XP_010275714.1	2118	1.6e-235	PREDICTED: nuclear pore complex protein Nup85 isoform X1 [Nelumbo nucifera]>gi|720063670|ref|XP_010275715.1| PREDICTED: nuclear pore complex protein Nup85 isoform X1 [Nelumbo nucifera]	270138094	BT105046.1	340	1.47e-175	Picea glauca clone GQ02818_A03 mRNA sequence	K14304	NUP85	nuclear pore complex protein Nup85	http://www.genome.jp/dbget-bin/www_bget?ko:K14304	Q8RXH2	1850	2.7e-205	Nuclear pore complex protein NUP85 OS=Arabidopsis thaliana GN=NUP85 PE=1 SV=1
Cluster-24089.52225	1160	545355390	XP_005643495.1	687	4.8e-70	concanavalin A-like lectin/glucanase [Coccomyxa subellipsoidea C-169]>gi|384245457|gb|EIE18951.1| concanavalin A-like lectin/glucanase [Coccomyxa subellipsoidea C-169]										Q9BXP8	136	5.3e-07	Pappalysin-2 OS=Homo sapiens GN=PAPPA2 PE=1 SV=4	PF00944	Alphavirus core protein	GO:0006508	proteolysis	GO:0004252	serine-type endopeptidase activity	GO:0016020	membrane
Cluster-24089.52226	1892	297827339	XP_002881552.1	480	7.9e-46	hypothetical protein ARALYDRAFT_321495 [Arabidopsis lyrata subsp. lyrata]>gi|297327391|gb|EFH57811.1| hypothetical protein ARALYDRAFT_321495 [Arabidopsis lyrata subsp. lyrata]										Q9C8S9	217	3.5e-16	Probable DEAD-box ATP-dependent RNA helicase 48 OS=Arabidopsis thaliana GN=RH48 PE=3 SV=1	PF01176	Translation initiation factor 1A / IF-1	GO:0006413//GO:0006446	translational initiation//regulation of translational initiation	GO:0003723//GO:0003743	RNA binding//translation initiation factor activity	GO:0005840	ribosome
Cluster-24089.52227	3786	769810960	XP_006845220.2	1930	1.2e-213	PREDICTED: U-box domain-containing protein 45 [Amborella trichopoda]	294460897	BT122652.1	712	0	Picea sitchensis clone WS0453_N15 unknown mRNA					Q9C7G1	1729	3.3e-191	U-box domain-containing protein 45 OS=Arabidopsis thaliana GN=PUB45 PE=1 SV=1	PF11789//PF04138//PF04564//PF00514	Zinc-finger of the MIZ type in Nse subunit//GtrA-like protein//U-box domain//Armadillo/beta-catenin-like repeat	GO:0016567//GO:0006810//GO:0000271	protein ubiquitination//transport//polysaccharide biosynthetic process	GO:0005515//GO:0008270//GO:0004842	protein binding//zinc ion binding//ubiquitin-protein transferase activity	GO:0016021	integral component of membrane
Cluster-24089.52220	925
Cluster-24089.52221	907
Cluster-24089.52222	690
Cluster-24089.52223	1376	116783079	ABK22786.1	768	2.3e-79	unknown [Picea sitchensis]	116783078	EF083439.1	439	0	Picea sitchensis clone WS02718_D03 unknown mRNA	K12192	CHMP2B	charged multivesicular body protein 2B	http://www.genome.jp/dbget-bin/www_bget?ko:K12192	Q941D5	682	3e-70	Vacuolar protein sorting-associated protein 2 homolog 3 OS=Arabidopsis thaliana GN=VPS2.3 PE=2 SV=1	PF07361//PF03357//PF00700//PF11081//PF06657//PF10459	Cytochrome b562//Snf7//Bacterial flagellin C-terminal helical region//Protein of unknown function (DUF2890)//Centrosome microtubule-binding domain of Cep57//Peptidase S46	GO:0007034//GO:0016032//GO:0022900//GO:0071973//GO:0006118	vacuolar transport//viral process//electron transport chain//bacterial-type flagellum-dependent cell motility//obsolete electron transport	GO:0009055//GO:0005506//GO:0008239//GO:0008017//GO:0020037//GO:0070009//GO:0005198	electron carrier activity//iron ion binding//dipeptidyl-peptidase activity//microtubule binding//heme binding//serine-type aminopeptidase activity//structural molecule activity	GO:0042597//GO:0045298	periplasmic space//tubulin complex	KOG3230	Vacuolar assembly/sorting protein DID4
Cluster-24089.4998	1813	545374415	XP_005651496.1	303	2.5e-25	hypothetical protein COCSUDRAFT_21985 [Coccomyxa subellipsoidea C-169]>gi|384253477|gb|EIE26952.1| hypothetical protein COCSUDRAFT_21985 [Coccomyxa subellipsoidea C-169]	398404865	XM_003853851.1	179	2.54e-86	Mycosphaerella graminicola IPO323 hypothetical protein (MYCGRDRAFT_70000) mRNA, complete cds					Q9P782	631	3.3e-64	Uncharacterized protein C1711.08 OS=Schizosaccharomyces pombe (strain 972 / ATCC 24843) GN=SPBC1711.08 PE=2 SV=1	PF08327//PF00228//PF09229	Activator of Hsp90 ATPase homolog 1-like protein//Bowman-Birk serine protease inhibitor family//Activator of Hsp90 ATPase, N-terminal	GO:0006950	response to stress	GO:0004867//GO:0001671//GO:0051087	serine-type endopeptidase inhibitor activity//ATPase activator activity//chaperone binding	GO:0005576	extracellular region	KOG2936	Uncharacterized conserved protein
Cluster-24089.4999	836
Cluster-44622.0	977
Cluster-24089.47823	1098	224286530	ACN40971.1	1389	1.8e-151	unknown [Picea sitchensis]						K00454	LOX2S	lipoxygenase	http://www.genome.jp/dbget-bin/www_bget?ko:K00454	O24371	1299	6.9e-142	Linoleate 13S-lipoxygenase 3-1, chloroplastic OS=Solanum tuberosum GN=LOX3.1 PE=1 SV=1	PF00305	Lipoxygenase	GO:0055114	oxidation-reduction process	GO:0016702//GO:0046872	oxidoreductase activity, acting on single donors with incorporation of molecular oxygen, incorporation of two atoms of oxygen//metal ion binding
Cluster-24089.4990	733	301123397	XP_002909425.1	409	5.2e-38	60S ribosomal protein L30, putative [Phytophthora infestans T30-4]>gi|262100187|gb|EEY58239.1| 60S ribosomal protein L30, putative [Phytophthora infestans T30-4]	398396649	XM_003851735.1	234	2.67e-117	Mycosphaerella graminicola IPO323 60S ribosomal protein L30 (MYCGRDRAFT_60172) mRNA, complete cds	K02908	RP-L30e, RPL30	large subunit ribosomal protein L30e	http://www.genome.jp/dbget-bin/www_bget?ko:K02908	Q7S7F1	445	4.9e-43	60S ribosomal protein L30 OS=Neurospora crassa (strain ATCC 24698 / 74-OR23-1A / CBS 708.71 / DSM 1257 / FGSC 987) GN=rpl-30 PE=3 SV=1			GO:0042254//GO:0006412	ribosome biogenesis//translation	GO:0003735	structural constituent of ribosome	GO:0005840	ribosome	KOG2988	60S ribosomal protein L30
Cluster-24089.4991	570																			PF06524//PF15220	NOA36 protein//Hypoxia-inducible lipid droplet-associated	GO:0008284//GO:0010884//GO:0001819	positive regulation of cell proliferation//positive regulation of lipid storage//positive regulation of cytokine production	GO:0008270	zinc ion binding	GO:0005634	nucleus
Cluster-24089.4992	481	633911684	KDD75871.1	186	2.5e-12	hypothetical protein H632_c461p0, partial [Helicosporidium sp. ATCC 50920]														PF04006	Mpp10 protein	GO:0006364	rRNA processing			GO:0005634//GO:0034457//GO:0005732	nucleus//Mpp10 complex//small nucleolar ribonucleoprotein complex
Cluster-24089.4993	812	743823270	XP_010932488.1	647	1.5e-65	PREDICTED: LOW QUALITY PROTEIN: pentatricopeptide repeat-containing protein At4g33170 [Elaeis guineensis]										Q9SMZ2	577	2.7e-58	Pentatricopeptide repeat-containing protein At4g33170 OS=Arabidopsis thaliana GN=PCMP-H53 PE=3 SV=1
Cluster-24089.4994	312
Cluster-24089.4995	242															Q27377	123	3.5e-06	Putative odorant-binding protein A10 OS=Drosophila melanogaster GN=a10 PE=1 SV=2
Cluster-24089.4996	408	566027099	ETI50010.1	352	1.2e-31	hypothetical protein F443_06358 [Phytophthora parasitica P1569]	398392274	XM_003849549.1	223	1.86e-111	Mycosphaerella graminicola IPO323 aldehyde dehydrogenase (ALD1) mRNA, complete cds	K00128	E1.2.1.3	aldehyde dehydrogenase (NAD+)	http://www.genome.jp/dbget-bin/www_bget?ko:K00128	P40108	477	5.3e-47	Aldehyde dehydrogenase OS=Davidiella tassiana GN=CLAH10 PE=1 SV=2	PF00171	Aldehyde dehydrogenase family	GO:0055114//GO:0008152	oxidation-reduction process//metabolic process	GO:0016491	oxidoreductase activity			KOG2450	Aldehyde dehydrogenase
Cluster-24089.4997	1488	302844087	XP_002953584.1	229	7.9e-17	hypothetical protein VOLCADRAFT_94361 [Volvox carteri f. nagariensis]>gi|300260993|gb|EFJ45208.1| hypothetical protein VOLCADRAFT_94361 [Volvox carteri f. nagariensis]										P36110	236	1.7e-18	Protein PRY2 OS=Saccharomyces cerevisiae (strain ATCC 204508 / S288c) GN=PRY2 PE=1 SV=1									KOG3017	Defense-related protein containing SCP domain
Cluster-56930.2	351	727555967	XP_010450153.1	237	2.2e-18	PREDICTED: glycine-rich RNA-binding protein 2, mitochondrial-like [Camelina sativa]						K12741	HNRNPA1_3	heterogeneous nuclear ribonucleoprotein A1/A3	http://www.genome.jp/dbget-bin/www_bget?ko:K12741	Q9SVM8	221	2.2e-17	Glycine-rich RNA-binding protein 2, mitochondrial OS=Arabidopsis thaliana GN=RBG2 PE=1 SV=1	PF00076//PF16367	RNA recognition motif. (a.k.a. RRM, RBD, or RNP domain)//RNA recognition motif			GO:0003676	nucleic acid binding			KOG4205	RNA-binding protein musashi/mRNA cleavage and polyadenylation factor I complex, subunit HRP1
Cluster-56930.1	313	727555967	XP_010450153.1	230	1.3e-17	PREDICTED: glycine-rich RNA-binding protein 2, mitochondrial-like [Camelina sativa]						K12741	HNRNPA1_3	heterogeneous nuclear ribonucleoprotein A1/A3	http://www.genome.jp/dbget-bin/www_bget?ko:K12741	Q9SVM8	216	7.5e-17	Glycine-rich RNA-binding protein 2, mitochondrial OS=Arabidopsis thaliana GN=RBG2 PE=1 SV=1	PF12513//PF00076//PF08777//PF16367	Mitochondrial degradasome RNA helicase subunit C terminal//RNA recognition motif. (a.k.a. RRM, RBD, or RNP domain)//RNA binding motif//RNA recognition motif			GO:0003723//GO:0016817//GO:0003676	RNA binding//hydrolase activity, acting on acid anhydrides//nucleic acid binding
Cluster-56930.0	260	223973531	ACN30953.1	183	3e-12	unknown [Zea mays]						K12741	HNRNPA1_3	heterogeneous nuclear ribonucleoprotein A1/A3	http://www.genome.jp/dbget-bin/www_bget?ko:K12741	Q43472	177	2.1e-12	Glycine-rich RNA-binding protein blt801 OS=Hordeum vulgare GN=blt801 PE=1 SV=1	PF00076	RNA recognition motif. (a.k.a. RRM, RBD, or RNP domain)			GO:0003676	nucleic acid binding
Cluster-26500.0	538
Cluster-24089.25345	656																			PF04554	Extensin-like region	GO:0042546//GO:0009664	cell wall biogenesis//plant-type cell wall organization	GO:0005199	structural constituent of cell wall	GO:0005618	cell wall
Cluster-24089.25344	1192	116791065	ABK25846.1	884	7.1e-93	unknown [Picea sitchensis]	270137359	BT104311.1	326	3.18e-168	Picea glauca clone GQ02808_N07 mRNA sequence					P94538	153	5.8e-09	Uncharacterized tRNA/rRNA methyltransferase YsgA OS=Bacillus subtilis (strain 168) GN=ysgA PE=3 SV=2	PF00588//PF00751	SpoU rRNA Methylase family//DM DNA binding domain	GO:0006355//GO:0006396//GO:0009451	regulation of transcription, DNA-templated//RNA processing//RNA modification	GO:0008173//GO:0043565//GO:0003723	RNA methyltransferase activity//sequence-specific DNA binding//RNA binding
Cluster-24089.25347	5711	769805064	XP_011625402.1	4558	0	PREDICTED: kinesin-like calmodulin-binding protein homolog [Amborella trichopoda]	46360525	AY515262.1	1102	0	Picea abies KCBP-like kinesin mRNA, partial cds					Q7XPJ0	4272	0	Kinesin-like calmodulin-binding protein homolog OS=Oryza sativa subsp. japonica GN=Os04g0666900 PE=2 SV=1	PF00225//PF00769//PF00784	Kinesin motor domain//Ezrin/radixin/moesin family//MyTH4 domain	GO:0007018//GO:0007017	microtubule-based movement//microtubule-based process	GO:0003777//GO:0008092//GO:0008017//GO:0005524	microtubule motor activity//cytoskeletal protein binding//microtubule binding//ATP binding	GO:0005856//GO:0005874//GO:0019898//GO:0045298//GO:0005737	cytoskeleton//microtubule//extrinsic component of membrane//tubulin complex//cytoplasm
Cluster-24089.25346	1086	116791065	ABK25846.1	887	2.9e-93	unknown [Picea sitchensis]	270137359	BT104311.1	329	6.21e-170	Picea glauca clone GQ02808_N07 mRNA sequence					P74328	144	5.8e-08	Uncharacterized tRNA/rRNA methyltransferase slr0955 OS=Synechocystis sp. (strain PCC 6803 / Kazusa) GN=slr0955 PE=3 SV=1	PF00751//PF00588	DM DNA binding domain//SpoU rRNA Methylase family	GO:0006355//GO:0006396//GO:0009451	regulation of transcription, DNA-templated//RNA processing//RNA modification	GO:0008173//GO:0043565//GO:0003723	RNA methyltransferase activity//sequence-specific DNA binding//RNA binding
Cluster-24089.25341	233
Cluster-24089.25340	2585	595811935	XP_007203318.1	513	1.6e-49	hypothetical protein PRUPE_ppa019964mg, partial [Prunus persica]>gi|462398849|gb|EMJ04517.1| hypothetical protein PRUPE_ppa019964mg, partial [Prunus persica]										Q7LHG5	185	2.4e-12	Transposon Ty3-I Gag-Pol polyprotein OS=Saccharomyces cerevisiae (strain ATCC 204508 / S288c) GN=TY3B-I PE=3 SV=2	PF02419	PsbL protein	GO:0015979	photosynthesis			GO:0009523//GO:0009539//GO:0016020	photosystem II//photosystem II reaction center//membrane
Cluster-24089.25343	1184	567914555	XP_006449591.1	1038	9.8e-111	hypothetical protein CICLE_v10014561mg [Citrus clementina]>gi|557552202|gb|ESR62831.1| hypothetical protein CICLE_v10014561mg [Citrus clementina]						K10746	EXO1	exonuclease 1	http://www.genome.jp/dbget-bin/www_bget?ko:K10746	Q8L6Z7	905	3.6e-96	Exonuclease 1 OS=Arabidopsis thaliana GN=EXO1 PE=2 SV=2	PF01367//PF01808//PF00752//PF00515//PF13414//PF13181//PF00867	5'-3' exonuclease, C-terminal SAM fold//AICARFT/IMPCHase bienzyme//XPG N-terminal domain//Tetratricopeptide repeat//TPR repeat//Tetratricopeptide repeat//XPG I-region	GO:0006807//GO:0006281//GO:0006164//GO:0006144	nitrogen compound metabolic process//DNA repair//purine nucleotide biosynthetic process//purine nucleobase metabolic process	GO:0004643//GO:0004518//GO:0003824//GO:0003937//GO:0003677//GO:0005515	phosphoribosylaminoimidazolecarboxamide formyltransferase activity//nuclease activity//catalytic activity//IMP cyclohydrolase activity//DNA binding//protein binding	GO:0042720	mitochondrial inner membrane peptidase complex	KOG2518	5'-3' exonuclease
Cluster-24089.25342	811	698544238	XP_009766997.1	954	3.7e-101	PREDICTED: uncharacterized protein LOC104218248 [Nicotiana sylvestris]	698544237	XM_009768695.1	774	0	PREDICTED: Nicotiana sylvestris uncharacterized LOC104218248 (LOC104218248), mRNA									PF01699//PF05392	Sodium/calcium exchanger protein//Cytochrome C oxidase chain VIIB	GO:0055085//GO:0006123//GO:0015992	transmembrane transport//mitochondrial electron transport, cytochrome c to oxygen//proton transport	GO:0004129	cytochrome-c oxidase activity	GO:0045277//GO:0005746//GO:0016021	respiratory chain complex IV//mitochondrial respiratory chain//integral component of membrane
Cluster-2629.0	567															Q0CLP4	238	3.8e-19	Respiratory supercomplex factor 1, mitochondrial OS=Aspergillus terreus (strain NIH 2624 / FGSC A1156) GN=rcf1 PE=3 SV=1									KOG4431	Uncharacterized protein, induced by hypoxia
Cluster-24089.25349	1398	312204380	ADQ47507.1	1042	4e-111	NAC-domain containing protein 2 [Picea abies]	270149512	BT116398.1	272	3.91e-138	Picea glauca clone GQ03718_B07 mRNA sequence					O04017	715	4.6e-74	Protein CUP-SHAPED COTYLEDON 2 OS=Arabidopsis thaliana GN=NAC098 PE=1 SV=1	PF02365//PF01698	No apical meristem (NAM) protein//Floricaula / Leafy protein	GO:0006355	regulation of transcription, DNA-templated	GO:0003677	DNA binding
Cluster-24089.25348	1534	743928210	XP_011008306.1	192	1.6e-12	PREDICTED: probable serine/threonine-protein kinase At1g18390 isoform X1 [Populus euphratica]										P0C5E2	174	2.7e-11	Probable serine/threonine-protein kinase At1g18390 OS=Arabidopsis thaliana GN=At1g18390 PE=2 SV=2	PF07714//PF00069//PF13947	Protein tyrosine kinase//Protein kinase domain//Wall-associated receptor kinase galacturonan-binding	GO:0006468	protein phosphorylation	GO:0004672//GO:0005524//GO:0030247	protein kinase activity//ATP binding//polysaccharide binding
Cluster-26832.1	845	60543124	BAD90814.1	429	2.9e-40	thaumatin-like protein [Cryptomeria japonica]										P28493	357	9e-33	Pathogenesis-related protein 5 OS=Arabidopsis thaliana GN=At1g75040 PE=1 SV=1
Cluster-26832.0	417	661888942	CDP07385.1	185	2.8e-12	unnamed protein product [Coffea canephora]										P28493	166	6.2e-11	Pathogenesis-related protein 5 OS=Arabidopsis thaliana GN=At1g75040 PE=1 SV=1
Cluster-10489.0	687	546316893	XP_005716280.1	218	6.9e-16	Serine/threonine protein kinase [Chondrus crispus]>gi|507112799|emb|CDF36461.1| Serine/threonine protein kinase [Chondrus crispus]										O88866	210	8.2e-16	Hormonally up-regulated neu tumor-associated kinase OS=Mus musculus GN=Hunk PE=2 SV=1	PF07714//PF06293//PF00069	Protein tyrosine kinase//Lipopolysaccharide kinase (Kdo/WaaP) family//Protein kinase domain	GO:0006468	protein phosphorylation	GO:0004672//GO:0016773//GO:0005524	protein kinase activity//phosphotransferase activity, alcohol group as acceptor//ATP binding	GO:0016020	membrane	KOG0583	Serine/threonine protein kinase
Cluster-24089.32147	672	747076839	XP_011085507.1	189	1.6e-12	PREDICTED: pentatricopeptide repeat-containing protein At4g37170 [Sesamum indicum]										O23169	185	6.3e-13	Pentatricopeptide repeat-containing protein At4g37170 OS=Arabidopsis thaliana GN=PCMP-H5 PE=3 SV=1	PF01538//PF02184	Hepatitis C virus non-structural protein NS2//HAT (Half-A-TPR) repeat	GO:0006396//GO:0006508	RNA processing//proteolysis	GO:0004197	cysteine-type endopeptidase activity	GO:0005622	intracellular
Cluster-24089.32146	693	697132101	XP_009620093.1	321	7.9e-28	PREDICTED: pentatricopeptide repeat-containing protein At2g21090 [Nicotiana tomentosiformis]	270149728	BT116614.1	49	1.74e-14	Picea glauca clone GQ03803_E20 mRNA sequence					O23169	285	1.7e-24	Pentatricopeptide repeat-containing protein At4g37170 OS=Arabidopsis thaliana GN=PCMP-H5 PE=3 SV=1	PF17049	ATPase expression protein 1	GO:0006417	regulation of translation	GO:0045182	translation regulator activity
Cluster-24089.32145	311	720000176	XP_010255945.1	305	2.5e-26	PREDICTED: pentatricopeptide repeat-containing protein At1g20230 [Nelumbo nucifera]	568861576	XM_006484214.1	37	3.45e-08	PREDICTED: Citrus sinensis putative pentatricopeptide repeat-containing protein At1g68930-like (LOC102630869), mRNA					Q9LW63	270	4.1e-23	Putative pentatricopeptide repeat-containing protein At3g23330 OS=Arabidopsis thaliana GN=PCMP-H32 PE=3 SV=1	PF02458//PF02093	Transferase family//Gag P30 core shell protein	GO:0019068	virion assembly	GO:0016747	transferase activity, transferring acyl groups other than amino-acyl groups
Cluster-24089.32144	2274																			PF00887//PF03558	Acyl CoA binding protein//TBSV core protein P21/P22			GO:0000062	fatty-acyl-CoA binding	GO:0019028	viral capsid
Cluster-24089.32143	2069
Cluster-24089.32142	409
Cluster-24089.32141	3054	168051661	XP_001778272.1	364	3.6e-32	predicted protein [Physcomitrella patens]>gi|162670369|gb|EDQ56939.1| predicted protein [Physcomitrella patens]																		GO:0003677	DNA binding
Cluster-24089.32140	2918	294463146	ADE77110.1	331	2.3e-28	unknown [Picea sitchensis]						K15095	E1.1.1.208	(+)-neomenthol dehydrogenase	http://www.genome.jp/dbget-bin/www_bget?ko:K15095	B2X050	272	2.2e-22	(+)-neomenthol dehydrogenase OS=Capsicum annuum GN=MNR1 PE=1 SV=1	PF00106//PF04732	short chain dehydrogenase//Intermediate filament head (DNA binding) region	GO:0008152	metabolic process	GO:0016491	oxidoreductase activity	GO:0005882	intermediate filament
Cluster-45087.0	787
Cluster-24089.32149	1580	645227694	XP_008220639.1	474	3.3e-45	PREDICTED: uncharacterized protein LOC103320706 [Prunus mume]>gi|645227696|ref|XP_008220640.1| PREDICTED: uncharacterized protein LOC103320706 [Prunus mume]														PF00684//PF05024	DnaJ central domain//N-acetylglucosaminyl transferase component (Gpi1)	GO:0006506	GPI anchor biosynthetic process	GO:0031072//GO:0017176//GO:0051082	heat shock protein binding//phosphatidylinositol N-acetylglucosaminyltransferase activity//unfolded protein binding	GO:0016021	integral component of membrane
Cluster-24089.32148	305	148909481	ABR17838.1	292	8e-25	unknown [Picea sitchensis]										Q9LW63	248	1.4e-20	Putative pentatricopeptide repeat-containing protein At3g23330 OS=Arabidopsis thaliana GN=PCMP-H32 PE=3 SV=1
Cluster-24089.7878	217																			PF00560//PF13855	Leucine Rich Repeat//Leucine rich repeat			GO:0005515	protein binding
Cluster-2855.0	935						667836292	XM_007784125.1	169	4.67e-81	Coniosporium apollinis CBS 100218 1,3-beta-glucan synthase component FKS1 partial mRNA					A2QLK4	760	1.9e-79	1,3-beta-glucan synthase component FKS1 OS=Aspergillus niger (strain CBS 513.88 / FGSC A1513) GN=fksA PE=3 SV=1
Cluster-58691.0	1061
Cluster-24089.7872	247	848904746	XP_012851957.1	259	4.4e-21	PREDICTED: pentatricopeptide repeat-containing protein At3g49170, chloroplastic [Erythranthe guttatus]										Q9LNU6	228	2.4e-18	Pentatricopeptide repeat-containing protein At1g20230 OS=Arabidopsis thaliana GN=PCMP-H21 PE=2 SV=2
Cluster-24089.7873	2175	148905896	ABR16110.1	1322	2.1e-143	unknown [Picea sitchensis]										Q8GUM4	1049	1.3e-112	Uncharacterized membrane protein At3g27390 OS=Arabidopsis thaliana GN=At3g27390 PE=1 SV=2
Cluster-24089.7870	2334	168019162	XP_001762114.1	1767	5.7e-195	predicted protein [Physcomitrella patens]>gi|162686831|gb|EDQ73218.1| predicted protein [Physcomitrella patens]	694426749	XM_009342766.1	142	1.22e-65	PREDICTED: Pyrus x bretschneideri beta-galactosidase 17 (LOC103933119), mRNA	K12309	GLB1, ELNR1	beta-galactosidase	http://www.genome.jp/dbget-bin/www_bget?ko:K12309	Q93Z24	1671	1.1e-184	Beta-galactosidase 17 OS=Arabidopsis thaliana GN=BGAL17 PE=2 SV=1	PF02449	Beta-galactosidase	GO:0005975//GO:0006027//GO:0046486//GO:0006687//GO:0006012	carbohydrate metabolic process//glycosaminoglycan catabolic process//glycerolipid metabolic process//glycosphingolipid metabolic process//galactose metabolic process	GO:0004565//GO:0016798	beta-galactosidase activity//hydrolase activity, acting on glycosyl bonds	GO:0009341	beta-galactosidase complex	KOG0496	Beta-galactosidase
Cluster-24089.7871	550	21618232	AAM67282.1	177	3.1e-11	water stress-induced protein, putative [Arabidopsis thaliana]	332189094	CP002684.1	293	3.13e-150	Arabidopsis thaliana chromosome 1 sequence									PF04464//PF03522	CDP-Glycerol:Poly(glycerophosphate) glycerophosphotransferase//Solute carrier family 12	GO:0006811//GO:0006810	ion transport//transport	GO:0005215//GO:0047355	transporter activity//CDP-glycerol glycerophosphotransferase activity	GO:0016020	membrane
Cluster-24089.7876	824	116780111	ABK21555.1	563	8.2e-56	unknown [Picea sitchensis]										Q9UU99	168	7.3e-11	CRAL-TRIO domain-containing protein C23B6.04c OS=Schizosaccharomyces pombe (strain 972 / ATCC 24843) GN=SPCC23B6.04c PE=1 SV=1	PF01386	Ribosomal L25p family	GO:0042254//GO:0006412	ribosome biogenesis//translation	GO:0008097//GO:0003735	5S rRNA binding//structural constituent of ribosome	GO:0005840	ribosome	KOG1470	Phosphatidylinositol transfer protein PDR16 and related proteins
Cluster-24089.7877	1187	116780111	ABK21555.1	785	2.1e-81	unknown [Picea sitchensis]	698432787	XM_009798243.1	85	2.96e-34	PREDICTED: Nicotiana sylvestris random slug protein 5-like (LOC104243088), transcript variant X2, mRNA					Q9UU99	229	8.8e-18	CRAL-TRIO domain-containing protein C23B6.04c OS=Schizosaccharomyces pombe (strain 972 / ATCC 24843) GN=SPCC23B6.04c PE=1 SV=1	PF08281	Sigma-70, region 4	GO:0006352//GO:0006355	DNA-templated transcription, initiation//regulation of transcription, DNA-templated	GO:0003700//GO:0016987//GO:0003677	transcription factor activity, sequence-specific DNA binding//sigma factor activity//DNA binding	GO:0005667	transcription factor complex	KOG1470	Phosphatidylinositol transfer protein PDR16 and related proteins
Cluster-24089.7874	944	545366192	XP_005648013.1	720	5.8e-74	DEAD-domain-containing protein [Coccomyxa subellipsoidea C-169]>gi|384249989|gb|EIE23469.1| DEAD-domain-containing protein [Coccomyxa subellipsoidea C-169]	617507936	XM_007542026.1	34	5.25e-06	PREDICTED: Poecilia formosa DEAD (Asp-Glu-Ala-Asp) box polypeptide 4 (ddx4), mRNA	K11594	DDX3X, bel	ATP-dependent RNA helicase DDX3X	http://www.genome.jp/dbget-bin/www_bget?ko:K11594	Q6Z4K6	582	8.2e-59	DEAD-box ATP-dependent RNA helicase 52B OS=Oryza sativa subsp. japonica GN=PL10B PE=2 SV=1	PF00270//PF02084//PF04851	DEAD/DEAH box helicase//Bindin//Type III restriction enzyme, res subunit	GO:0007342	fusion of sperm to egg plasma membrane	GO:0005524//GO:0003676//GO:0003677//GO:0016787//GO:0008026	ATP binding//nucleic acid binding//DNA binding//hydrolase activity//ATP-dependent helicase activity			KOG0335	ATP-dependent RNA helicase
Cluster-24089.7875	655
Cluster-24089.62810	1963	116785512	ABK23752.1	821	2.4e-85	unknown [Picea sitchensis]						K14496	PYL	abscisic acid receptor PYR/PYL family	http://www.genome.jp/dbget-bin/www_bget?ko:K14496	Q84MC7	666	3.1e-68	Abscisic acid receptor PYL9 OS=Arabidopsis thaliana GN=PYL9 PE=1 SV=1	PF03414//PF00407	Glycosyltransferase family 6//Pathogenesis-related protein Bet v I family	GO:0006952//GO:0005975//GO:0009607	defense response//carbohydrate metabolic process//response to biotic stimulus	GO:0016758	transferase activity, transferring hexosyl groups	GO:0016020	membrane
Cluster-24089.62811	617																			PF03391//PF02214	Nepovirus coat protein, central domain//BTB/POZ domain	GO:0051260	protein homooligomerization	GO:0005198	structural molecule activity	GO:0019028	viral capsid
Cluster-24089.62812	7466	566184165	XP_002312544.2	875	4.9e-91	hypothetical protein POPTR_0008s15600g [Populus trichocarpa]>gi|550333151|gb|EEE89911.2| hypothetical protein POPTR_0008s15600g [Populus trichocarpa]	568852007	XM_006479610.1	73	8.94e-27	PREDICTED: Citrus sinensis myosin-10-like (LOC102626805), mRNA					Q9LUI2	742	1.8e-76	Protein NETWORKED 1A OS=Arabidopsis thaliana GN=NET1A PE=1 SV=1	PF04728//PF08815//PF06156//PF04111//PF10473//PF05090//PF05557//PF13851//PF01166	Lipoprotein leucine-zipper//Nuclear receptor coactivator//Protein of unknown function (DUF972)//Autophagy protein Apg6//Leucine-rich repeats of kinetochore protein Cenp-F/LEK1//Vitamin K-dependent gamma-carboxylase//Mitotic checkpoint protein//Growth-arrest specific micro-tubule binding//TSC-22/dip/bun family	GO:0007165//GO:0048870//GO:0006260//GO:0007094//GO:0006914//GO:0006355//GO:0017187	signal transduction//cell motility//DNA replication//mitotic spindle assembly checkpoint//autophagy//regulation of transcription, DNA-templated//peptidyl-glutamic acid carboxylation	GO:0035257//GO:0045502//GO:0008488//GO:0003700//GO:0042803//GO:0008134//GO:0003713	nuclear hormone receptor binding//dynein binding//gamma-glutamyl carboxylase activity//transcription factor activity, sequence-specific DNA binding//protein homodimerization activity//transcription factor binding//transcription coactivator activity	GO:0030286//GO:0019867//GO:0005667//GO:0031514//GO:0005634	dynein complex//outer membrane//transcription factor complex//motile cilium//nucleus
Cluster-24089.62813	611	222640473	EEE68605.1	238	2.9e-18	hypothetical protein OsJ_27139 [Oryza sativa Japonica Group]										Q9SSA5	226	1e-17	Peptidyl-prolyl cis-trans isomerase CYP38, chloroplastic OS=Arabidopsis thaliana GN=CYP38 PE=1 SV=1	PF06444	NADH dehydrogenase subunit 2 C-terminus	GO:0015992//GO:0055114//GO:0006814//GO:0006120//GO:0006744	proton transport//oxidation-reduction process//sodium ion transport//mitochondrial electron transport, NADH to ubiquinone//ubiquinone biosynthetic process	GO:0008137	NADH dehydrogenase (ubiquinone) activity
Cluster-24089.62814	2281	294463765	ADE77407.1	814	1.8e-84	unknown [Picea sitchensis]	270138651	BT105603.1	409	0	Picea glauca clone GQ02824_O12 mRNA sequence					Q8K245	180	8.2e-12	UV radiation resistance associated protein OS=Mus musculus GN=Uvrag PE=1 SV=2	PF04111//PF15965//PF10186	Autophagy protein Apg6//TRAF-like zinc-finger//Vacuolar sorting 38 and autophagy-related subunit 14	GO:0010508//GO:0006914	positive regulation of autophagy//autophagy	GO:0008270	zinc ion binding			KOG2896	UV radiation resistance associated protein
Cluster-24089.62815	2304	294463765	ADE77407.1	814	1.8e-84	unknown [Picea sitchensis]	270138651	BT105603.1	375	0	Picea glauca clone GQ02824_O12 mRNA sequence					Q9P2Y5	180	8.3e-12	UV radiation resistance-associated gene protein OS=Homo sapiens GN=UVRAG PE=1 SV=1	PF15965//PF10186	TRAF-like zinc-finger//Vacuolar sorting 38 and autophagy-related subunit 14	GO:0010508	positive regulation of autophagy	GO:0008270	zinc ion binding			KOG2896	UV radiation resistance associated protein
Cluster-24089.62816	1725	116781949	ABK22310.1	926	1.4e-97	unknown [Picea sitchensis]	116781948	EF082959.1	285	2.87e-145	Picea sitchensis clone WS02722_I15 unknown mRNA					Q9LQY3	571	2.8e-57	Transmembrane emp24 domain-containing protein p24delta9 OS=Arabidopsis thaliana GN=At1g26690 PE=2 SV=1	PF05393//PF01105	Human adenovirus early E3A glycoprotein//emp24/gp25L/p24 family/GOLD	GO:0006810	transport			GO:0016021	integral component of membrane
Cluster-24089.62817	1465	148910287	ABR18223.1	490	4.2e-47	unknown [Picea sitchensis]														PF00168	C2 domain			GO:0005515	protein binding
Cluster-24089.62818	4612	720092327	XP_010245701.1	933	5.7e-98	PREDICTED: beta-glucosidase 18-like [Nelumbo nucifera]	593698125	XM_007149474.1	42	9.42e-10	Phaseolus vulgaris hypothetical protein (PHAVU_005G078400g) mRNA, complete cds	K05350	bglB	beta-glucosidase	http://www.genome.jp/dbget-bin/www_bget?ko:K05350	Q9ZT64	910	3.7e-96	Coniferin beta-glucosidase OS=Pinus contorta PE=1 SV=1	PF07714//PF00232//PF00069	Protein tyrosine kinase//Glycosyl hydrolase family 1//Protein kinase domain	GO:0005975//GO:0006468	carbohydrate metabolic process//protein phosphorylation	GO:0005524//GO:0004553//GO:0004672	ATP binding//hydrolase activity, hydrolyzing O-glycosyl compounds//protein kinase activity
Cluster-24089.62819	3448	672164659	XP_008802214.1	2010	5.6e-223	PREDICTED: cyclin-dependent kinase C-2 [Phoenix dactylifera]	731393782	XM_002272393.2	505	0	PREDICTED: Vitis vinifera cyclin-dependent kinase C-2-like (LOC100263383), transcript variant X2, mRNA	K08819	CDK12_13	cyclin-dependent kinase 12/13	http://www.genome.jp/dbget-bin/www_bget?ko:K08819	Q5JK68	1895	1.7e-210	Cyclin-dependent kinase C-2 OS=Oryza sativa subsp. japonica GN=CDKC-2 PE=2 SV=1	PF00069//PF01912//PF07714	Protein kinase domain//eIF-6 family//Protein tyrosine kinase	GO:0006468//GO:0042256	protein phosphorylation//mature ribosome assembly	GO:0043022//GO:0004672//GO:0005524	ribosome binding//protein kinase activity//ATP binding
Cluster-24089.53173	1874	223635292	A9NYY0.1	1904	5.9e-211	RecName: Full=S-adenosylmethionine synthase 2; Short=AdoMet synthase 2; AltName: Full=Methionine adenosyltransferase 2; Short=MAT 2 [Picea sitchensis]>gi|116791053|gb|ABK25841.1| unknown [Picea sitchensis]>gi|116793685|gb|ABK26842.1| unknown [Picea sitchensis]>gi|148908479|gb|ABR17352.1| unknown [Picea sitchensis]	224286564	BT071532.1	664	0	Picea sitchensis clone WS02920_P04 unknown mRNA	K00789	metK	S-adenosylmethionine synthetase	http://www.genome.jp/dbget-bin/www_bget?ko:K00789	A9NYY0	1904	8.3e-212	S-adenosylmethionine synthase 2 OS=Picea sitchensis GN=METK2 PE=2 SV=1	PF00438//PF02772//PF02773	S-adenosylmethionine synthetase, N-terminal domain//S-adenosylmethionine synthetase, central domain//S-adenosylmethionine synthetase, C-terminal domain	GO:0006556//GO:0015948//GO:0006730//GO:0006555	S-adenosylmethionine biosynthetic process//methanogenesis//one-carbon metabolic process//methionine metabolic process	GO:0005524//GO:0004478//GO:0046872	ATP binding//methionine adenosyltransferase activity//metal ion binding			KOG1506	S-adenosylmethionine synthetase
Cluster-24089.53172	5776	302809053	XP_002986220.1	739	2.2e-75	hypothetical protein SELMODRAFT_13833, partial [Selaginella moellendorffii]>gi|300146079|gb|EFJ12751.1| hypothetical protein SELMODRAFT_13833, partial [Selaginella moellendorffii]										C0LGU7	490	2.3e-47	Probable LRR receptor-like serine/threonine-protein kinase At5g45840 OS=Arabidopsis thaliana GN=At5g45840 PE=2 SV=1	PF02438//PF00069//PF00767//PF06936//PF03300//PF00612//PF07714	Late 100kD protein//Protein kinase domain//Potyvirus coat protein//Selenoprotein S (SelS)//Tenuivirus non-structural, movement protein NS4//IQ calmodulin-binding motif//Protein tyrosine kinase	GO:0006886//GO:0006468//GO:0019060//GO:0046740	intracellular protein transport//protein phosphorylation//intracellular transport of viral protein in host cell//transport of virus in host, cell to cell	GO:0005524//GO:0005515//GO:0004672	ATP binding//protein binding//protein kinase activity	GO:0019028//GO:0030176	viral capsid//integral component of endoplasmic reticulum membrane
Cluster-24089.53171	2535	586760154	XP_006854164.1	1541	9.9e-169	PREDICTED: uncharacterized membrane protein At1g75140 [Amborella trichopoda]>gi|548857833|gb|ERN15631.1| hypothetical protein AMTR_s00048p00191750 [Amborella trichopoda]										Q9FRK5	1223	1e-132	Uncharacterized membrane protein At1g75140 OS=Arabidopsis thaliana GN=At1g75140 PE=1 SV=3	PF09034//PF14735	TRADD, N-terminal domain//HAUS augmin-like complex subunit 4	GO:0051225//GO:0043123//GO:0007165	spindle assembly//positive regulation of I-kappaB kinase/NF-kappaB signaling//signal transduction	GO:0004871//GO:0005515	signal transducer activity//protein binding	GO:0070652	HAUS complex
Cluster-24089.53170	2333	2894308	CAA11269.1	366	1.6e-32	polyubiquitin [Nicotiana tabacum]	558555475	KF501173.1	95	1.63e-39	Brassica rapa subsp. rapa ubiquitin-NEDD8-like protein (RUB1) mRNA, complete cds	K12158	NEDD8	ubiquitin-like protein Nedd8	http://www.genome.jp/dbget-bin/www_bget?ko:K12158	P0CG82	361	8.6e-33	Polyubiquitin OS=Tetrahymena pyriformis GN=TU20 PE=3 SV=1	PF00240//PF14560	Ubiquitin family//Ubiquitin-like domain			GO:0005515	protein binding			KOG0001	Ubiquitin and ubiquitin-like proteins
Cluster-24089.53177	1235	743907243	XP_011047046.1	443	1e-41	PREDICTED: F-box protein SKIP24 isoform X2 [Populus euphratica]										Q9CAZ0	371	3.1e-34	F-box protein SKIP24 OS=Arabidopsis thaliana GN=SKIP24 PE=1 SV=2	PF03152//PF15225//PF12937	Ubiquitin fusion degradation protein UFD1//Interleukin 32//F-box-like	GO:0006955//GO:0006511	immune response//ubiquitin-dependent protein catabolic process	GO:0005515	protein binding
Cluster-24089.53176	2393	116781595	ABK22171.1	1025	6.4e-109	unknown [Picea sitchensis]	116779962	EF082120.1	478	0	Picea sitchensis clone WS02812_P08 unknown mRNA	K03238	EIF2S2	translation initiation factor 2 subunit 2	http://www.genome.jp/dbget-bin/www_bget?ko:K03238	O24473	836	7.3e-88	Eukaryotic translation initiation factor 2 subunit beta OS=Triticum aestivum PE=1 SV=1	PF08815//PF00860//PF01873	Nuclear receptor coactivator//Permease family//Domain found in IF2B/IF5	GO:0006355//GO:0007165//GO:0055085//GO:0006413//GO:0006810//GO:0006446	regulation of transcription, DNA-templated//signal transduction//transmembrane transport//translational initiation//transport//regulation of translational initiation	GO:0003713//GO:0005215//GO:0035257//GO:0003743	transcription coactivator activity//transporter activity//nuclear hormone receptor binding//translation initiation factor activity	GO:0005634//GO:0005840//GO:0005667//GO:0016020	nucleus//ribosome//transcription factor complex//membrane	KOG2768	Translation initiation factor 2, beta subunit (eIF-2beta)
Cluster-24089.53175	1101	702251573	XP_010063259.1	370	2.6e-33	PREDICTED: NADH dehydrogenase [ubiquinone] iron-sulfur protein 6, mitochondrial [Eucalyptus grandis]	270145007	BT111959.1	150	2.02e-70	Picea glauca clone GQ03308_D10 mRNA sequence	K03939	NDUFS6	NADH dehydrogenase (ubiquinone) Fe-S protein 6	http://www.genome.jp/dbget-bin/www_bget?ko:K03939	Q9M9M6	344	3.8e-31	NADH dehydrogenase [ubiquinone] iron-sulfur protein 6, mitochondrial OS=Arabidopsis thaliana GN=At3g03070 PE=3 SV=1									KOG3456	NADH:ubiquinone oxidoreductase, NDUFS6/13 kDa subunit
Cluster-24089.53174	914	567901454	XP_006443215.1	317	3e-27	hypothetical protein CICLE_v10023015mg [Citrus clementina]>gi|568850442|ref|XP_006478922.1| PREDICTED: NADH dehydrogenase [ubiquinone] iron-sulfur protein 6, mitochondrial-like [Citrus sinensis]>gi|557545477|gb|ESR56455.1| hypothetical protein CICLE_v10023015mg [Citrus clementina]	270145007	BT111959.1	114	1.71e-50	Picea glauca clone GQ03308_D10 mRNA sequence	K03939	NDUFS6	NADH dehydrogenase (ubiquinone) Fe-S protein 6	http://www.genome.jp/dbget-bin/www_bget?ko:K03939	Q9M9M6	304	1.4e-26	NADH dehydrogenase [ubiquinone] iron-sulfur protein 6, mitochondrial OS=Arabidopsis thaliana GN=At3g03070 PE=3 SV=1									KOG3456	NADH:ubiquinone oxidoreductase, NDUFS6/13 kDa subunit
Cluster-20183.0	557																			PF01529//PF10717	DHHC palmitoyltransferase//Occlusion-derived virus envelope protein ODV-E18			GO:0008270	zinc ion binding	GO:0019031	viral envelope
Cluster-24089.53179	1357
Cluster-24089.53178	2190	719981808	XP_010250239.1	1332	1.5e-144	PREDICTED: putative chloride channel-like protein CLC-g [Nelumbo nucifera]	270138206	BT105158.1	706	0	Picea glauca clone GQ02819_D24 mRNA sequence	K05016	CLCN7	chloride channel 7	http://www.genome.jp/dbget-bin/www_bget?ko:K05016	P60300	1278	3.8e-139	Putative chloride channel-like protein CLC-g OS=Arabidopsis thaliana GN=CBSCLC6 PE=3 SV=2	PF00654	Voltage gated chloride channel	GO:0006821//GO:0055085	chloride transport//transmembrane transport	GO:0005247	voltage-gated chloride channel activity	GO:0016020	membrane	KOG0474	Cl- channel CLC-7 and related proteins (CLC superfamily)
Cluster-1037.0	355						290760483	GQ144686.1	53	5.09e-17	Gymnochlora stellata large subunit ribosomal RNA gene, partial sequence
Cluster-9177.0	811	544210803	XP_005535802.1	566	3.6e-56	AAA-metalloprotease FtsH, mitochondrial precursor [Cyanidioschyzon merolae strain 10D]>gi|449016114|dbj|BAM79516.1| AAA-metalloprotease FtsH, mitochondrial precursor [Cyanidioschyzon merolae strain 10D]	628276458	XM_007733487.1	102	7.08e-44	Capronia epimyces CBS 606.96 AFG3 family protein partial mRNA	K08956	AFG3	AFG3 family protein	http://www.genome.jp/dbget-bin/www_bget?ko:K08956	P40341	631	1.5e-64	Mitochondrial respiratory chain complexes assembly protein YTA12 OS=Saccharomyces cerevisiae (strain ATCC 204508 / S288c) GN=YTA12 PE=1 SV=2	PF01434	Peptidase family M41	GO:0006508	proteolysis	GO:0005524//GO:0004222	ATP binding//metalloendopeptidase activity			KOG0731	AAA+-type ATPase containing the peptidase M41 domain
Cluster-62255.0	355
Cluster-26688.0	899
Cluster-6633.1	1191	326528725	BAJ97384.1	1263	8e-137	predicted protein [Hordeum vulgare subsp. vulgare]	827077920	XM_008102160.1	93	1.06e-38	Colletotrichum graminicola M1.001 acyl-CoA oxidase partial mRNA					Q8HYL8	404	4.5e-38	Peroxisomal acyl-coenzyme A oxidase 1 OS=Phascolarctos cinereus GN=ACOX1 PE=1 SV=2	PF04082//PF00441//PF01756	Fungal specific transcription factor domain//Acyl-CoA dehydrogenase, C-terminal domain//Acyl-CoA oxidase	GO:0006637//GO:0006635//GO:0055114//GO:0006351	acyl-CoA metabolic process//fatty acid beta-oxidation//oxidation-reduction process//transcription, DNA-templated	GO:0003677//GO:0016627//GO:0003997//GO:0008270	DNA binding//oxidoreductase activity, acting on the CH-CH group of donors//acyl-CoA oxidase activity//zinc ion binding	GO:0005777//GO:0005634	peroxisome//nucleus	KOG0136	Acyl-CoA oxidase
Cluster-6633.0	1233	326528725	BAJ97384.1	1637	3.5e-180	predicted protein [Hordeum vulgare subsp. vulgare]	628298683	XM_007760721.1	186	2.2e-90	Cladophialophora yegresii CBS 114405 acyl-CoA oxidase partial mRNA	K00232	E1.3.3.6, ACOX1, ACOX3	acyl-CoA oxidase	http://www.genome.jp/dbget-bin/www_bget?ko:K00232	O65202	711	1.2e-73	Peroxisomal acyl-coenzyme A oxidase 1 OS=Arabidopsis thaliana GN=ACX1 PE=1 SV=1	PF02770	Acyl-CoA dehydrogenase, middle domain	GO:0055114//GO:0006118	oxidation-reduction process//obsolete electron transport	GO:0003995	acyl-CoA dehydrogenase activity			KOG0136	Acyl-CoA oxidase
Cluster-19263.0	399
Cluster-49194.0	764																			PF01466	Skp1 family, dimerisation domain	GO:0006511	ubiquitin-dependent protein catabolic process
Cluster-6790.0	511	729365147	XP_010546799.1	178	2.2e-11	PREDICTED: UMP-CMP kinase 3 isoform X1 [Tarenaya hassleriana]>gi|729365150|ref|XP_010546800.1| PREDICTED: UMP-CMP kinase 3 isoform X1 [Tarenaya hassleriana]>gi|729365153|ref|XP_010546801.1| PREDICTED: UMP-CMP kinase 3 isoform X2 [Tarenaya hassleriana]						K13800	CMPK1, UMPK	UMP-CMP kinase	http://www.genome.jp/dbget-bin/www_bget?ko:K13800	O59845	191	9.7e-14	UMP-CMP kinase OS=Lentinula edodes GN=uck1 PE=1 SV=1	PF06414//PF02224	Zeta toxin//Cytidylate kinase	GO:0006139//GO:0006206	nucleobase-containing compound metabolic process//pyrimidine nucleobase metabolic process	GO:0005524//GO:0016301//GO:0004127	ATP binding//kinase activity//cytidylate kinase activity			KOG3079	Uridylate kinase/adenylate kinase
Cluster-45700.0	1370	302762008	XP_002964426.1	359	6.1e-32	hypothetical protein SELMODRAFT_405654 [Selaginella moellendorffii]>gi|300168155|gb|EFJ34759.1| hypothetical protein SELMODRAFT_405654 [Selaginella moellendorffii]										O76329	133	1.4e-06	Interaptin OS=Dictyostelium discoideum GN=abpD PE=1 SV=1
Cluster-24089.103183	722	545363068	XP_005646728.1	690	1.3e-70	palmitoyl protein thioesterase [Coccomyxa subellipsoidea C-169]>gi|384248701|gb|EIE22184.1| palmitoyl protein thioesterase [Coccomyxa subellipsoidea C-169]						K01074	PPT	palmitoyl-protein thioesterase	http://www.genome.jp/dbget-bin/www_bget?ko:K01074	Q20390	476	1.2e-46	Palmitoyl-protein thioesterase 1 OS=Caenorhabditis elegans GN=ppt-1 PE=2 SV=2	PF02089//PF00975	Palmitoyl protein thioesterase//Thioesterase domain	GO:0009058	biosynthetic process	GO:0016788//GO:0098599	hydrolase activity, acting on ester bonds//palmitoyl hydrolase activity			KOG2541	Palmitoyl protein thioesterase
Cluster-24089.103182	374	302853351	XP_002958191.1	341	2e-30	hypothetical protein VOLCADRAFT_84379 [Volvox carteri f. nagariensis]>gi|300256460|gb|EFJ40725.1| hypothetical protein VOLCADRAFT_84379 [Volvox carteri f. nagariensis]						K01074	PPT	palmitoyl-protein thioesterase	http://www.genome.jp/dbget-bin/www_bget?ko:K01074	Q54CM0	195	2.4e-14	Palmitoyl-protein thioesterase 3 OS=Dictyostelium discoideum GN=ppt3 PE=3 SV=1	PF02089	Palmitoyl protein thioesterase	GO:0006464	cellular protein modification process	GO:0098599//GO:0008474	palmitoyl hydrolase activity//palmitoyl-(protein) hydrolase activity			KOG2541	Palmitoyl protein thioesterase
Cluster-24089.103181	202
Cluster-24089.103180	945	545374021	XP_005651321.1	807	4.8e-84	hypothetical protein COCSUDRAFT_64653 [Coccomyxa subellipsoidea C-169]>gi|384253302|gb|EIE26777.1| hypothetical protein COCSUDRAFT_64653 [Coccomyxa subellipsoidea C-169]						K12837	U2AF2	splicing factor U2AF 65 kDa subunit	http://www.genome.jp/dbget-bin/www_bget?ko:K12837	P26368	179	4.4e-12	Splicing factor U2AF 65 kDa subunit OS=Homo sapiens GN=U2AF2 PE=1 SV=4	PF00076	RNA recognition motif. (a.k.a. RRM, RBD, or RNP domain)			GO:1901363//GO:0097159//GO:0003676	heterocyclic compound binding//organic cyclic compound binding//nucleic acid binding			KOG0120	Splicing factor U2AF, large subunit (RRM superfamily)
Cluster-24089.103187	1441	697188035	XP_009603052.1	409	1e-37	PREDICTED: phospholipase A1-Igamma2, chloroplastic-like [Nicotiana tomentosiformis]										Q3EBR6	358	1.2e-32	Phospholipase A1-Igamma2, chloroplastic OS=Arabidopsis thaliana GN=At2g30550 PE=1 SV=2	PF01764	Lipase (class 3)	GO:0006629	lipid metabolic process
Cluster-24089.103186	3173	545369382	XP_005649438.1	219	2.4e-15	hypothetical protein COCSUDRAFT_62303 [Coccomyxa subellipsoidea C-169]>gi|384251416|gb|EIE24894.1| hypothetical protein COCSUDRAFT_62303 [Coccomyxa subellipsoidea C-169]										Q9SGS2	154	1.2e-08	High mobility group B protein 9 OS=Arabidopsis thaliana GN=HMGB9 PE=2 SV=1	PF01388	ARID/BRIGHT DNA binding domain			GO:0003677	DNA binding
Cluster-24089.103185	472																			PF12519	Mitochondrial distribution and morphology protein 10	GO:0007005	mitochondrion organization			GO:0032865	ERMES complex
Cluster-24089.103184	1846																			PF00642	Zinc finger C-x8-C-x5-C-x3-H type (and similar)			GO:0046872	metal ion binding
Cluster-32615.0	707
Cluster-24089.103189	1296	545357245	XP_005644283.1	596	1.9e-59	hypothetical protein COCSUDRAFT_31106 [Coccomyxa subellipsoidea C-169]>gi|384246248|gb|EIE19739.1| hypothetical protein COCSUDRAFT_31106 [Coccomyxa subellipsoidea C-169]	349725393	FQ382464.1	45	5.58e-12	Vitis vinifera clone SS0ABG56YJ04	K12197	CHMP1, VPS46, DID2	charged multivesicular body protein 1	http://www.genome.jp/dbget-bin/www_bget?ko:K12197	Q84VG1	491	4e-48	ESCRT-related protein CHMP1 OS=Oryza sativa subsp. japonica GN=CHMP1 PE=2 SV=1	PF03357//PF03006	Snf7//Haemolysin-III related	GO:0007034	vacuolar transport			GO:0016021	integral component of membrane	KOG3232	Vacuolar assembly/sorting protein DID2
Cluster-24089.103188	1079
Cluster-7569.0	351	760444309	XP_011399223.1	384	2e-35	60S ribosomal protein L9 [Auxenochlorella protothecoides]>gi|675353887|gb|KFM26327.1| 60S ribosomal protein L9 [Auxenochlorella protothecoides]						K02940	RP-L9e, RPL9	large subunit ribosomal protein L9e	http://www.genome.jp/dbget-bin/www_bget?ko:K02940	P50882	295	5.8e-26	60S ribosomal protein L9 OS=Drosophila melanogaster GN=RpL9 PE=1 SV=2	PF00347	Ribosomal protein L6	GO:0042254//GO:0006412	ribosome biogenesis//translation	GO:0003735//GO:0019843	structural constituent of ribosome//rRNA binding	GO:0005840	ribosome	KOG3255	60S ribosomal protein L9
Cluster-29879.0	1729
Cluster-11316.0	499
Cluster-24089.12376	285
Cluster-29266.0	715
Cluster-44673.0	759	545375976	XP_005652112.1	273	3.2e-22	hypothetical protein COCSUDRAFT_64292 [Coccomyxa subellipsoidea C-169]>gi|384254094|gb|EIE27568.1| hypothetical protein COCSUDRAFT_64292 [Coccomyxa subellipsoidea C-169]														PF05493	ATP synthase subunit H	GO:0015991//GO:0015992	ATP hydrolysis coupled proton transport//proton transport	GO:0015078//GO:0004519//GO:0003676	hydrogen ion transmembrane transporter activity//endonuclease activity//nucleic acid binding	GO:0033179	proton-transporting V-type ATPase, V0 domain
Cluster-24089.12374	1211	224001660	XP_002290502.1	1269	1.6e-137	gdp-d-mannose 4,6-dehydratase [Thalassiosira pseudonana CCMP1335]>gi|220973924|gb|EED92254.1| gdp-d-mannose 4,6-dehydratase [Thalassiosira pseudonana CCMP1335]	588258782	XM_006958490.1	89	1.81e-36	Wallemia sebi CBS 633.66 GDP-mannose 4,6-dehydratase (WALSEDRAFT_64474), partial mRNA	K01711	gmd, GMDS	GDPmannose 4,6-dehydratase	http://www.genome.jp/dbget-bin/www_bget?ko:K01711	Q8K0C9	1359	8.4e-149	GDP-mannose 4,6 dehydratase OS=Mus musculus GN=Gmds PE=2 SV=1	PF01370	NAD dependent epimerase/dehydratase family	GO:0009298//GO:0019673//GO:0006012//GO:0006000	GDP-mannose biosynthetic process//GDP-mannose metabolic process//galactose metabolic process//fructose metabolic process	GO:0050662//GO:0008446//GO:0003824//GO:0000166	coenzyme binding//GDP-mannose 4,6-dehydratase activity//catalytic activity//nucleotide binding	GO:0005622	intracellular	KOG1372	GDP-mannose 4,6 dehydratase
Cluster-51966.0	503	566032126	ETI55037.1	223	1.3e-16	hypothetical protein F443_02246 [Phytophthora parasitica P1569]>gi|566032131|gb|ETI55042.1| hypothetical protein F443_02245 [Phytophthora parasitica P1569]	671174479	XM_008729482.1	161	6.83e-77	Cladophialophora carrionii CBS 160.54 hypothetical protein partial mRNA					P34229	525	1.8e-52	Fatty acid synthase subunit beta OS=Yarrowia lipolytica (strain CLIB 122 / E 150) GN=FAS1 PE=3 SV=2
Cluster-17114.0	566
Cluster-24089.12372	712	397625975	EJK67985.1	156	1.1e-08	hypothetical protein THAOC_10892 [Thalassiosira oceanica]										Q15582	187	3.9e-13	Transforming growth factor-beta-induced protein ig-h3 OS=Homo sapiens GN=TGFBI PE=1 SV=1
Cluster-47583.0	915
Cluster-57316.0	554
Cluster-24089.12373	644
Cluster-24089.91728	1176	545367410	XP_005648532.1	303	1.6e-25	hypothetical protein COCSUDRAFT_53177 [Coccomyxa subellipsoidea C-169]>gi|384250509|gb|EIE23988.1| hypothetical protein COCSUDRAFT_53177 [Coccomyxa subellipsoidea C-169]						K13118	DGCR14	protein DGCR14	http://www.genome.jp/dbget-bin/www_bget?ko:K13118	O70279	205	5.3e-15	Protein DGCR14 OS=Mus musculus GN=Dgcr14 PE=2 SV=2									KOG2627	Nuclear protein ES2
Cluster-24089.12370	788
Cluster-24089.90217	514
Cluster-27110.0	529																			PF02203	Tar ligand binding domain homologue	GO:0006935//GO:0007165	chemotaxis//signal transduction	GO:0004888	transmembrane signaling receptor activity	GO:0016020	membrane
Cluster-24089.12371	245
Cluster-1154.0	339						627857134	XM_007691429.1	100	3.61e-43	Bipolaris oryzae ATCC 44560 hypothetical protein partial mRNA
Cluster-56520.0	1067	168063952	XP_001783931.1	178	4.7e-11	predicted protein [Physcomitrella patens]>gi|162664561|gb|EDQ51276.1| predicted protein [Physcomitrella patens]
Cluster-55191.0	866	303288353	XP_003063465.1	241	1.9e-18	predicted protein [Micromonas pusilla CCMP1545]>gi|226455297|gb|EEH52601.1| predicted protein [Micromonas pusilla CCMP1545]														PF05144	Phage replication protein CRI	GO:0006260	DNA replication
Cluster-55191.3	438																			PF15245	Transcription cofactor vestigial-like protein 4	GO:0006355	regulation of transcription, DNA-templated
Cluster-55191.2	976	303271769	XP_003055246.1	222	3.4e-16	predicted protein [Micromonas pusilla CCMP1545]>gi|226463220|gb|EEH60498.1| predicted protein [Micromonas pusilla CCMP1545]														PF13606	Ankyrin repeat			GO:0005515	protein binding
Cluster-67350.0	1026
Cluster-59063.0	1024	673023890	XP_008865906.1	215	2.3e-15	isocitrate dehydrogenase, NADP-dependent [Aphanomyces invadans]>gi|574479134|gb|ETW06129.1| isocitrate dehydrogenase, NADP-dependent [Aphanomyces invadans]	159481268	XM_001698652.1	65	3.34e-23	Chlamydomonas reinhardtii strain CC-503 cw92 mt+	K00031	IDH1, IDH2, icd	isocitrate dehydrogenase	http://www.genome.jp/dbget-bin/www_bget?ko:K00031	O75874	163	3.4e-10	Isocitrate dehydrogenase [NADP] cytoplasmic OS=Homo sapiens GN=IDH1 PE=1 SV=2	PF00180	Isocitrate/isopropylmalate dehydrogenase	GO:0055114	oxidation-reduction process	GO:0016616	oxidoreductase activity, acting on the CH-OH group of donors, NAD or NADP as acceptor			KOG1526	NADP-dependent isocitrate dehydrogenase
Cluster-24089.1260	1420	545357643	XP_005644444.1	414	2.7e-38	hypothetical protein COCSUDRAFT_67632 [Coccomyxa subellipsoidea C-169]>gi|384246410|gb|EIE19900.1| hypothetical protein COCSUDRAFT_67632 [Coccomyxa subellipsoidea C-169]						K11274	WDHD1, CTF4	chromosome transmission fidelity protein 4	http://www.genome.jp/dbget-bin/www_bget?ko:K11274	Q6NYG6	152	9e-09	Tudor domain-containing protein 3 OS=Danio rerio GN=tdrd3 PE=2 SV=1
Cluster-34492.0	779															Q4WXV6	172	2.4e-11	Branchpoint-bridging protein OS=Neosartorya fumigata (strain ATCC MYA-4609 / Af293 / CBS 101355 / FGSC A1100) GN=bbp PE=3 SV=1
Cluster-4903.0	614						615399425	XM_007579723.1	63	2.53e-22	Neofusicoccum parvum UCRNP2 putative c6 zinc finger domain containing protein mRNA
Cluster-15935.0	1636	747091363	XP_011093407.1	157	1.9e-08	PREDICTED: chromo domain protein LHP1 isoform X1 [Sesamum indicum]										P83916	482	5.6e-47	Chromobox protein homolog 1 OS=Homo sapiens GN=CBX1 PE=1 SV=1	PF08496//PF01393	Peptidase family S49 N-terminal//Chromo shadow domain			GO:0004252	serine-type endopeptidase activity	GO:0005634//GO:0005886	nucleus//plasma membrane	KOG1911	Heterochromatin-associated protein HP1 and related CHROMO domain proteins
Cluster-26435.0	237
Cluster-32986.0	653	302854025	XP_002958524.1	658	6.2e-67	hypothetical protein VOLCADRAFT_108162 [Volvox carteri f. nagariensis]>gi|300256171|gb|EFJ40444.1| hypothetical protein VOLCADRAFT_108162 [Volvox carteri f. nagariensis]						K01887	RARS, argS	arginyl-tRNA synthetase	http://www.genome.jp/dbget-bin/www_bget?ko:K01887	Q9C713	594	2.3e-60	ArgininetRNA ligase, cytoplasmic OS=Arabidopsis thaliana GN=At1g66530 PE=1 SV=1	PF00750	tRNA synthetases class I (R)	GO:0006418//GO:0006420//GO:0006525//GO:0006560	tRNA aminoacylation for protein translation//arginyl-tRNA aminoacylation//arginine metabolic process//proline metabolic process	GO:0000166//GO:0004814//GO:0004812//GO:0005524	nucleotide binding//arginine-tRNA ligase activity//aminoacyl-tRNA ligase activity//ATP binding			KOG4426	Arginyl-tRNA synthetase
Cluster-24089.101769	1734	633902516	KDD71833.1	170	6.4e-10	hypothetical protein H632_c4322p1 [Helicosporidium sp. ATCC 50920]										Q0WKY2	132	2.3e-06	Carbon catabolite repressor protein 4 homolog 5 OS=Arabidopsis thaliana GN=CCR4-5 PE=2 SV=2
Cluster-24089.101768	1042	658025445	XP_008348123.1	1129	2.4e-121	PREDICTED: protein THYLAKOID FORMATION1, chloroplastic-like [Malus domestica]	645248232	XM_008231982.1	396	0	PREDICTED: Prunus mume protein THYLAKOID FORMATION1, chloroplastic (LOC103329504), transcript variant X1, mRNA					Q7XAB8	990	4.4e-106	Protein THYLAKOID FORMATION1, chloroplastic OS=Solanum tuberosum GN=THF1 PE=2 SV=1	PF04988//PF11264	A-kinase anchoring protein 95 (AKAP95)//Thylakoid formation protein	GO:0010207//GO:0015979	photosystem II assembly//photosynthesis	GO:0003677	DNA binding	GO:0005634	nucleus
Cluster-1762.0	852	167999434	XP_001752422.1	327	2e-28	predicted protein [Physcomitrella patens]>gi|162696322|gb|EDQ82661.1| predicted protein [Physcomitrella patens]										Q6AXB2	216	2e-16	Rab9 effector protein with kelch motifs OS=Xenopus laevis GN=rabepk PE=2 SV=1	PF07646//PF01344	Kelch motif//Kelch motif			GO:0005515	protein binding			KOG0379	Kelch repeat-containing proteins
Cluster-24089.101765	2634																			PF07684	NOTCH protein	GO:0030154//GO:0007219//GO:0007275	cell differentiation//Notch signaling pathway//multicellular organismal development			GO:0016021	integral component of membrane
Cluster-24089.101764	686	551621984	XP_005791390.1	472	2.4e-45	hypothetical protein EMIHUDRAFT_251582 [Emiliania huxleyi CCMP1516]>gi|485645208|gb|EOD38961.1| hypothetical protein EMIHUDRAFT_251582 [Emiliania huxleyi CCMP1516]						K05544	DUS3	tRNA-dihydrouridine synthase 3	http://www.genome.jp/dbget-bin/www_bget?ko:K05544	A8NZY7	217	1.3e-16	tRNA-dihydrouridine(47) synthase [NAD(P)(+)] OS=Coprinopsis cinerea (strain Okayama-7 / 130 / ATCC MYA-4618 / FGSC 9003) GN=DUS3 PE=3 SV=1	PF01207	Dihydrouridine synthase (Dus)	GO:0055114//GO:0008033	oxidation-reduction process//tRNA processing	GO:0050660//GO:0017150	flavin adenine dinucleotide binding//tRNA dihydrouridine synthase activity			KOG2333	Uncharacterized conserved protein
Cluster-581.0	533
Cluster-24089.101766	327
Cluster-24089.101761	2774																			PF03863	Phage maturation protein	GO:0046718	viral entry into host cell
Cluster-24089.101760	527															B9W4V8	150	5.7e-09	Aromatic peroxygenase (Fragments) OS=Coprinellus radians GN=APO PE=1 SV=2	PF02412//PF01328	Thrombospondin type 3 repeat//Peroxidase, family 2	GO:0007155//GO:0006804//GO:0006979	cell adhesion//obsolete peroxidase reaction//response to oxidative stress	GO:0004601//GO:0005509	peroxidase activity//calcium ion binding
Cluster-24089.101763	1663	545371467	XP_005650292.1	479	9.1e-46	Zinc/iron permease [Coccomyxa subellipsoidea C-169]>gi|384252272|gb|EIE25748.1| Zinc/iron permease [Coccomyxa subellipsoidea C-169]						K14709	SLC39A1_2_3, ZIP1_2_3	solute carrier family 39 (zinc transporter), member 1/2/3	http://www.genome.jp/dbget-bin/www_bget?ko:K14709	O23039	430	6.1e-41	Zinc transporter 5 OS=Arabidopsis thaliana GN=ZIP5 PE=2 SV=1	PF02535	ZIP Zinc transporter	GO:0030001//GO:0055085	metal ion transport//transmembrane transport	GO:0046873	metal ion transmembrane transporter activity	GO:0016020	membrane
Cluster-24089.101762	2574																			PF03863	Phage maturation protein	GO:0046718	viral entry into host cell
Cluster-26860.0	859															O93870	212	6e-16	Fluconazole resistance protein 1 OS=Candida albicans GN=FCR1 PE=3 SV=1	PF09270//PF00172	Beta-trefoil DNA-binding domain//Fungal Zn(2)-Cys(6) binuclear cluster domain	GO:0006355	regulation of transcription, DNA-templated	GO:0000981//GO:0008270//GO:0000978//GO:0000982	RNA polymerase II transcription factor activity, sequence-specific DNA binding//zinc ion binding//RNA polymerase II core promoter proximal region sequence-specific DNA binding//transcription factor activity, RNA polymerase II core promoter proximal region sequence-specific binding	GO:0005634	nucleus
Cluster-24089.76697	608
Cluster-24089.76696	3084	720016121	XP_010261054.1	1685	2.4e-185	PREDICTED: uncharacterized protein LOC104599977 [Nelumbo nucifera]	566186740	XM_002313979.2	163	3.42e-77	Populus trichocarpa hypothetical protein (POPTR_0009s07130g) mRNA, complete cds
Cluster-24089.76695	884																			PF02496	ABA/WDS induced protein	GO:0006950	response to stress
Cluster-24089.76694	5112	590649404	XP_007032400.1	423	8.7e-39	DNA/RNA polymerases superfamily protein [Theobroma cacao]>gi|508711429|gb|EOY03326.1| DNA/RNA polymerases superfamily protein [Theobroma cacao]										P04323	279	6.1e-23	Retrovirus-related Pol polyprotein from transposon 17.6 OS=Drosophila melanogaster GN=pol PE=3 SV=1
Cluster-24089.76693	1776	763767040	KJB34255.1	281	8.8e-23	hypothetical protein B456_006G0558002, partial [Gossypium raimondii]										P0C897	181	4.9e-12	Putative UPF0481 protein At3g02645 OS=Arabidopsis thaliana GN=At3g02645 PE=3 SV=1
Cluster-24089.76692	773
Cluster-24089.76691	636																			PF04647//PF00122	Accessory gene regulator B//E1-E2 ATPase	GO:0009405//GO:0009372	pathogenesis//quorum sensing	GO:0000166//GO:0046872//GO:0008233	nucleotide binding//metal ion binding//peptidase activity	GO:0016021	integral component of membrane
Cluster-24089.76690	213	1332579	CAA66667.1	352	6.2e-32	polyubiquitin [Pinus sylvestris]	628246273	XM_007726291.1	117	7.57e-53	Capronia coronata CBS 617.96 polyubiquitin partial mRNA	K08770	UBC	ubiquitin C	http://www.genome.jp/dbget-bin/www_bget?ko:K08770	P0CG73	352	8.7e-33	Polyubiquitin OS=Candida albicans GN=UBI1 PE=1 SV=1	PF14560//PF00240	Ubiquitin-like domain//Ubiquitin family			GO:0005515	protein binding			KOG0001	Ubiquitin and ubiquitin-like proteins
Cluster-52085.0	1969	169219363	BAG12189.1	993	2.7e-105	Parkin-co-regulated gene product [Chlamydomonas reinhardtii]	213514321	NM_001141061.1	64	2.35e-22	Salmo salar PARK2 co-regulated (pacrg), mRNA >gnl|BL_ORD_ID|6008173 Salmo salar clone ssal-rgb2-595-349 Parkin coregulated gene protein homolog putative mRNA, complete cds					Q9DAK2	608	1.7e-61	Parkin coregulated gene protein homolog OS=Mus musculus GN=Pacrg PE=1 SV=1	PF02547	Queuosine biosynthesis protein	GO:0008616	queuosine biosynthetic process	GO:0016853//GO:0016740	isomerase activity//transferase activity			KOG3961	Uncharacterized conserved protein
Cluster-18415.0	958																			PF04091	Exocyst complex subunit Sec15-like	GO:0006904	vesicle docking involved in exocytosis			GO:0000145	exocyst
Cluster-24089.76699	3318	548840549	ERN00660.1	2492	6.9e-279	hypothetical protein AMTR_s00106p00026610 [Amborella trichopoda]	769818374	XM_011623036.1	414	0	PREDICTED: Amborella trichopoda phosphoinositide phosphatase SAC2 (LOC18428728), transcript variant X2, mRNA					Q94A27	2218	5.7e-248	Phosphoinositide phosphatase SAC2 OS=Arabidopsis thaliana GN=SAC2 PE=2 SV=1	PF02383	SacI homology domain			GO:0042578	phosphoric ester hydrolase activity			KOG1888	Putative phosphoinositide phosphatase
Cluster-24089.76698	2088	148906400	ABR16354.1	1629	5.1e-179	unknown [Picea sitchensis]>gi|148906555|gb|ABR16430.1| unknown [Picea sitchensis]	148906399	EF676451.1	600	0	Picea sitchensis clone WS02738_B22 unknown mRNA	K01728	pel	pectate lyase	http://www.genome.jp/dbget-bin/www_bget?ko:K01728	Q9FM66	469	2.3e-45	Putative pectate lyase 21 OS=Arabidopsis thaliana GN=At5g55720 PE=3 SV=1	PF08264	Anticodon-binding domain of tRNA	GO:0006418	tRNA aminoacylation for protein translation	GO:0000166	nucleotide binding
Cluster-22563.0	757
Cluster-52898.0	819
Cluster-30260.0	789	761977338	KIZ07081.1	361	2.1e-32	aminomethyltransferase [Monoraphidium neglectum]										Q681Y3	283	3.2e-24	Putative transferase At1g60990, chloroplastic OS=Arabidopsis thaliana GN=At1g60990 PE=1 SV=1
Cluster-20228.0	250
Cluster-20228.1	1908
Cluster-20931.0	243	633906351	KDD73182.1	209	2.7e-15	ribosomal protein S9/S16 [Helicosporidium sp. ATCC 50920]	729459139	XM_010526659.1	37	2.6e-08	PREDICTED: Tarenaya hassleriana 40S ribosomal protein S16-1-like (LOC104802854), mRNA	K02960	RP-S16e, RPS16	small subunit ribosomal protein S16e	http://www.genome.jp/dbget-bin/www_bget?ko:K02960	P0CX52	203	1.9e-15	40S ribosomal protein S16-B OS=Saccharomyces cerevisiae (strain ATCC 204508 / S288c) GN=RPS16B PE=1 SV=1	PF00380	Ribosomal protein S9/S16	GO:0042254//GO:0006412	ribosome biogenesis//translation	GO:0003735	structural constituent of ribosome	GO:0005840	ribosome	KOG1753	40S ribosomal protein S16
Cluster-18912.0	562
Cluster-8508.0	811																			PF04060	Putative Fe-S cluster			GO:0051536	iron-sulfur cluster binding
Cluster-62153.0	1397	545370710	XP_005649970.1	436	7.4e-41	zf-DHHC-domain-containing protein [Coccomyxa subellipsoidea C-169]>gi|384251949|gb|EIE25426.1| zf-DHHC-domain-containing protein [Coccomyxa subellipsoidea C-169]										Q3EBC2	294	3e-25	Probable protein S-acyltransferase 17 OS=Arabidopsis thaliana GN=PAT17 PE=2 SV=1	PF04042//PF01529	DNA polymerase alpha/epsilon subunit B//DHHC palmitoyltransferase	GO:0006260	DNA replication	GO:0003887//GO:0008270//GO:0003677	DNA-directed DNA polymerase activity//zinc ion binding//DNA binding	GO:0042575	DNA polymerase complex	KOG1311	DHHC-type Zn-finger proteins
Cluster-37457.0	636
Cluster-39530.0	2492
Cluster-60058.0	971
Cluster-43660.0	1476
Cluster-35688.0	429	673041753	XP_008874837.1	243	5.4e-19	hypothetical protein H310_10276 [Aphanomyces invadans]>gi|574469560|gb|ETV96574.1| hypothetical protein H310_10276 [Aphanomyces invadans]	258566651	XM_002584024.1	101	1.3e-43	Uncinocarpus reesii 1704 ATP-dependent RNA helicase ded1, mRNA	K11594	DDX3X, bel	ATP-dependent RNA helicase DDX3X	http://www.genome.jp/dbget-bin/www_bget?ko:K11594	C8V8H4	516	1.7e-51	ATP-dependent RNA helicase ded1 OS=Emericella nidulans (strain FGSC A4 / ATCC 38163 / CBS 112.46 / NRRL 194 / M139) GN=ded1 PE=3 SV=1									KOG0335	ATP-dependent RNA helicase
Cluster-8076.0	1353
Cluster-24089.36655	6296	586712618	XP_006847033.1	1150	5.4e-123	PREDICTED: protein ROOT PRIMORDIUM DEFECTIVE 1 [Amborella trichopoda]>gi|548850062|gb|ERN08614.1| hypothetical protein AMTR_s00017p00179100 [Amborella trichopoda]	270145725	BT112677.1	226	6.68e-112	Picea glauca clone GQ03319_F13 mRNA sequence					Q689D6	308	3.2e-26	Protein ROOT PRIMORDIUM DEFECTIVE 1 OS=Arabidopsis thaliana GN=RPD1 PE=1 SV=1	PF08142//PF00587//PF03611	AARP2CN (NUC121) domain//tRNA synthetase class II core domain (G, H, P, S and T)//PTS system sugar-specific permease component	GO:0042254//GO:0009401//GO:0006418	ribosome biogenesis//phosphoenolpyruvate-dependent sugar phosphotransferase system//tRNA aminoacylation for protein translation	GO:0004812//GO:0005524//GO:0000166	aminoacyl-tRNA ligase activity//ATP binding//nucleotide binding	GO:0016021//GO:0005634	integral component of membrane//nucleus
Cluster-25547.0	624
Cluster-8155.0	447	729331194	XP_010536739.1	208	6.4e-15	PREDICTED: nicotinamide mononucleotide adenylyltransferase [Tarenaya hassleriana]						K06210	NMNAT	nicotinamide mononucleotide adenylyltransferase	http://www.genome.jp/dbget-bin/www_bget?ko:K06210	Q0DWH7	184	5.5e-13	Nicotinamide/nicotinic acid mononucleotide adenylyltransferase OS=Oryza sativa subsp. japonica GN=Os02g0814900 PE=3 SV=2	PF00489//PF01467	Interleukin-6/G-CSF/MGF family//Cytidylyltransferase-like	GO:0007165//GO:0008283//GO:0006955//GO:0009058//GO:0040007	signal transduction//cell proliferation//immune response//biosynthetic process//growth	GO:0003824//GO:0005138	catalytic activity//interleukin-6 receptor binding	GO:0005576//GO:0005896	extracellular region//interleukin-6 receptor complex	KOG3199	Nicotinamide mononucleotide adenylyl transferase
Cluster-8155.1	614																			PF01467//PF00489	Cytidylyltransferase-like//Interleukin-6/G-CSF/MGF family	GO:0040007//GO:0009058//GO:0006955//GO:0008283//GO:0007165	growth//biosynthetic process//immune response//cell proliferation//signal transduction	GO:0005138//GO:0003824	interleukin-6 receptor binding//catalytic activity	GO:0005896//GO:0005576	interleukin-6 receptor complex//extracellular region
Cluster-43907.0	1163	545372043	XP_005650528.1	625	7.5e-63	ARM repeat-containing protein [Coccomyxa subellipsoidea C-169]>gi|384252508|gb|EIE25984.1| ARM repeat-containing protein [Coccomyxa subellipsoidea C-169]										Q92359	534	3.7e-53	Pumilio domain-containing protein C6G9.14 OS=Schizosaccharomyces pombe (strain 972 / ATCC 24843) GN=SPAC6G9.14 PE=3 SV=1	PF08144//PF00806	CPL (NUC119) domain//Pumilio-family RNA binding repeat			GO:0003723	RNA binding			KOG2049	Translational repressor MPT5/PUF4 and related RNA-binding proteins (Puf superfamily)
Cluster-52813.0	1720
Cluster-32760.0	1390	595824032	XP_007205172.1	637	3.6e-64	hypothetical protein PRUPE_ppa005545mg [Prunus persica]>gi|462400814|gb|EMJ06371.1| hypothetical protein PRUPE_ppa005545mg [Prunus persica]						K16296	SCPL-I	serine carboxypeptidase-like clade I	http://www.genome.jp/dbget-bin/www_bget?ko:K16296	Q9LSV8	592	8.4e-60	Serine carboxypeptidase-like 21 OS=Arabidopsis thaliana GN=SCPL21 PE=2 SV=2	PF00450	Serine carboxypeptidase	GO:0006508	proteolysis	GO:0004185	serine-type carboxypeptidase activity
Cluster-22914.0	848	219113075	XP_002186121.1	156	1.3e-08	predicted protein [Phaeodactylum tricornutum CCAP 1055/1]>gi|209582971|gb|ACI65591.1| predicted protein [Phaeodactylum tricornutum CCAP 1055/1]	702073469	FO905843.1	56	2.77e-18	Leptosphaeria biglobosa Thlaspii ibcn65_scaffold00058 complete sequence					Q5AQ33	193	9.4e-14	Heat shock transcription factor OS=Candida albicans (strain SC5314 / ATCC MYA-2876) GN=CTA8 PE=1 SV=1	PF00447	HSF-type DNA-binding	GO:0006355	regulation of transcription, DNA-templated	GO:0003700//GO:0043565	transcription factor activity, sequence-specific DNA binding//sequence-specific DNA binding	GO:0005667//GO:0005634	transcription factor complex//nucleus	KOG0627	Heat shock transcription factor
Cluster-58235.0	761
Cluster-53564.0	1202	669162306	XP_008616715.1	140	1.3e-06	hypothetical protein SDRG_12420 [Saprolegnia diclina VS20]>gi|530731634|gb|EQC29876.1| hypothetical protein SDRG_12420 [Saprolegnia diclina VS20]										Q9W7R4	142	1.1e-07	Teneurin-3 OS=Danio rerio GN=tenm3 PE=2 SV=1	PF00008	EGF-like domain			GO:0005515	protein binding			KOG1218	Proteins containing Ca2+-binding EGF-like domains
Cluster-24089.29987	1441
Cluster-24089.29986	7348	302771075	XP_002968956.1	285	1.3e-22	hypothetical protein SELMODRAFT_440505 [Selaginella moellendorffii]>gi|300163461|gb|EFJ30072.1| hypothetical protein SELMODRAFT_440505 [Selaginella moellendorffii]
Cluster-24089.29985	1049	147782600	CAN72723.1	522	5.9e-51	hypothetical protein VITISV_025126 [Vitis vinifera]						K01592	E4.1.1.25	tyrosine decarboxylase	http://www.genome.jp/dbget-bin/www_bget?ko:K01592	Q7XHL3	519	1.8e-51	Tyrosine decarboxylase 1 OS=Oryza sativa subsp. japonica GN=Os07g0437500 PE=2 SV=1	PF00282	Pyridoxal-dependent decarboxylase conserved domain	GO:0019752	carboxylic acid metabolic process	GO:0016831//GO:0030170	carboxy-lyase activity//pyridoxal phosphate binding			KOG0628	Aromatic-L-amino-acid/L-histidine decarboxylase
Cluster-24089.29984	1183
Cluster-24089.29983	1013
Cluster-24089.29982	2683	168060249	XP_001782110.1	624	2.3e-62	predicted protein [Physcomitrella patens]>gi|162666450|gb|EDQ53104.1| predicted protein [Physcomitrella patens]						K13960	UBE2T, HSPC150	ubiquitin-conjugating enzyme E2 T	http://www.genome.jp/dbget-bin/www_bget?ko:K13960	Q941B6	536	5e-53	Probable ubiquitin-conjugating enzyme E2 37 OS=Arabidopsis thaliana GN=UBC37 PE=2 SV=2	PF00309//PF05773	Sigma-54 factor, Activator interacting domain (AID)//RWD domain	GO:0006351//GO:0006352//GO:0006144//GO:0006206//GO:0006355	transcription, DNA-templated//DNA-templated transcription, initiation//purine nucleobase metabolic process//pyrimidine nucleobase metabolic process//regulation of transcription, DNA-templated	GO:0003700//GO:0003899//GO:0016881//GO:0016987//GO:0003677//GO:0005515	transcription factor activity, sequence-specific DNA binding//DNA-directed RNA polymerase activity//acid-amino acid ligase activity//sigma factor activity//DNA binding//protein binding	GO:0005667//GO:0005730	transcription factor complex//nucleolus	KOG0417	Ubiquitin-protein ligase
Cluster-24089.29981	2456	586775580	XP_006857526.1	632	2.4e-63	PREDICTED: ubiquitin-conjugating enzyme E2 T [Amborella trichopoda]>gi|548861622|gb|ERN18993.1| hypothetical protein AMTR_s00061p00027740 [Amborella trichopoda]						K13960	UBE2T, HSPC150	ubiquitin-conjugating enzyme E2 T	http://www.genome.jp/dbget-bin/www_bget?ko:K13960	Q941B6	537	3.5e-53	Probable ubiquitin-conjugating enzyme E2 37 OS=Arabidopsis thaliana GN=UBC37 PE=2 SV=2	PF05773	RWD domain			GO:0005515	protein binding			KOG0417	Ubiquitin-protein ligase
Cluster-24089.29980	2506	168060249	XP_001782110.1	624	2.1e-62	predicted protein [Physcomitrella patens]>gi|162666450|gb|EDQ53104.1| predicted protein [Physcomitrella patens]						K13960	UBE2T, HSPC150	ubiquitin-conjugating enzyme E2 T	http://www.genome.jp/dbget-bin/www_bget?ko:K13960	Q941B6	536	4.7e-53	Probable ubiquitin-conjugating enzyme E2 37 OS=Arabidopsis thaliana GN=UBC37 PE=2 SV=2	PF00309//PF05773	Sigma-54 factor, Activator interacting domain (AID)//RWD domain	GO:0006351//GO:0006352//GO:0006144//GO:0006206//GO:0006355	transcription, DNA-templated//DNA-templated transcription, initiation//purine nucleobase metabolic process//pyrimidine nucleobase metabolic process//regulation of transcription, DNA-templated	GO:0003700//GO:0003899//GO:0016881//GO:0005515//GO:0003677//GO:0016987	transcription factor activity, sequence-specific DNA binding//DNA-directed RNA polymerase activity//acid-amino acid ligase activity//protein binding//DNA binding//sigma factor activity	GO:0005667//GO:0005730	transcription factor complex//nucleolus	KOG0417	Ubiquitin-protein ligase
Cluster-15409.2	509																			PF02100	Ornithine decarboxylase antizyme	GO:0019467	ornithine catabolic process, by decarboxylation	GO:0008073//GO:0004857	ornithine decarboxylase inhibitor activity//enzyme inhibitor activity
Cluster-15409.1	337																			PF02100	Ornithine decarboxylase antizyme	GO:0019467	ornithine catabolic process, by decarboxylation	GO:0008073//GO:0004857	ornithine decarboxylase inhibitor activity//enzyme inhibitor activity
Cluster-15409.0	511						398396825	XM_003851823.1	108	2.01e-47	Mycosphaerella graminicola IPO323 hypothetical protein (MYCGRDRAFT_59899) mRNA, complete cds
Cluster-24089.29989	4822	12002853	AAG43405.1	2648	8.1e-297	homeobox 1 [Picea abies]	12002852	AF172931.1	157	1.16e-73	AF172931 Picea abies homeobox 1 (HB1) mRNA, complete cds	K09338	HD-ZIP	homeobox-leucine zipper protein	http://www.genome.jp/dbget-bin/www_bget?ko:K09338	Q0J9X2	2320	1.2e-259	Homeobox-leucine zipper protein ROC2 OS=Oryza sativa subsp. japonica GN=ROC2 PE=2 SV=1	PF04977//PF05920//PF00046//PF01852//PF04900	Septum formation initiator//Homeobox KN domain//Homeobox domain//START domain//Fcf1	GO:0007049//GO:0006355	cell cycle//regulation of transcription, DNA-templated	GO:0008289//GO:0003677	lipid binding//DNA binding	GO:0032040	small-subunit processome
Cluster-24089.29988	4727	12002853	AAG43405.1	2691	8.2e-302	homeobox 1 [Picea abies]	12002852	AF172931.1	515	0	AF172931 Picea abies homeobox 1 (HB1) mRNA, complete cds	K09338	HD-ZIP	homeobox-leucine zipper protein	http://www.genome.jp/dbget-bin/www_bget?ko:K09338	Q0J9X2	2363	1.2e-264	Homeobox-leucine zipper protein ROC2 OS=Oryza sativa subsp. japonica GN=ROC2 PE=2 SV=1	PF00046//PF05920//PF04900//PF01852//PF04977	Homeobox domain//Homeobox KN domain//Fcf1//START domain//Septum formation initiator	GO:0007049//GO:0006355	cell cycle//regulation of transcription, DNA-templated	GO:0008289//GO:0003677	lipid binding//DNA binding	GO:0032040	small-subunit processome
Cluster-22422.0	779	545359939	XP_005645390.1	455	2.6e-43	Metallo-dependent phosphatase [Coccomyxa subellipsoidea C-169]>gi|384247359|gb|EIE20846.1| Metallo-dependent phosphatase [Coccomyxa subellipsoidea C-169]										Q944L7	245	8.1e-20	Uncharacterized protein At1g18480 OS=Arabidopsis thaliana GN=At1g18480 PE=2 SV=1	PF00149	Calcineurin-like phosphoesterase			GO:0016787	hydrolase activity
Cluster-24089.32977	444	698794704	XP_009830381.1	301	1.1e-25	hypothetical protein H257_06730 [Aphanomyces astaci]>gi|574114970|gb|ETV80457.1| hypothetical protein H257_06730 [Aphanomyces astaci]	302405143	XM_003000363.1	101	1.35e-43	Verticillium albo-atrum VaMs.102 peroxisomal catalase, mRNA	K03781	katE, CAT, catB, srpA	catalase	http://www.genome.jp/dbget-bin/www_bget?ko:K03781	P55306	316	2.7e-28	Catalase OS=Schizosaccharomyces pombe (strain 972 / ATCC 24843) GN=cta1 PE=1 SV=1	PF00199	Catalase	GO:0006804//GO:0015947//GO:0055114//GO:0006568//GO:0006979	obsolete peroxidase reaction//methane metabolic process//oxidation-reduction process//tryptophan metabolic process//response to oxidative stress	GO:0004096//GO:0020037	catalase activity//heme binding			KOG0047	Catalase
Cluster-24089.32974	376	813149062	XP_012200178.1	423	6.4e-40	hypothetical protein SPRG_06063 [Saprolegnia parasitica CBS 223.65]>gi|641535061|gb|KDO28985.1| hypothetical protein SPRG_06063 [Saprolegnia parasitica CBS 223.65]	685861312	XM_009259414.1	113	2.4e-50	Fusarium pseudograminearum CS3096 hypothetical protein partial mRNA	K03781	katE, CAT, catB, srpA	catalase	http://www.genome.jp/dbget-bin/www_bget?ko:K03781	O13289	449	8.6e-44	Peroxisomal catalase OS=Candida albicans (strain SC5314 / ATCC MYA-2876) GN=CTA1 PE=2 SV=4	PF00199	Catalase	GO:0006979//GO:0006568//GO:0055114//GO:0015947//GO:0006804	response to oxidative stress//tryptophan metabolic process//oxidation-reduction process//methane metabolic process//obsolete peroxidase reaction	GO:0020037//GO:0004096	heme binding//catalase activity			KOG0047	Catalase
Cluster-24089.32975	363	167998987	XP_001752199.1	299	1.5e-25	predicted protein [Physcomitrella patens]>gi|162696594|gb|EDQ82932.1| predicted protein [Physcomitrella patens]						K03781	katE, CAT, catB, srpA	catalase	http://www.genome.jp/dbget-bin/www_bget?ko:K03781	O13289	341	2.8e-31	Peroxisomal catalase OS=Candida albicans (strain SC5314 / ATCC MYA-2876) GN=CTA1 PE=2 SV=4	PF00199	Catalase	GO:0015947//GO:0006568//GO:0055114//GO:0006979//GO:0006804	methane metabolic process//tryptophan metabolic process//oxidation-reduction process//response to oxidative stress//obsolete peroxidase reaction	GO:0020037//GO:0004096	heme binding//catalase activity			KOG0047	Catalase
Cluster-24089.32972	222	294462449	ADE76772.1	250	4.3e-20	unknown [Picea sitchensis]										Q9LW63	186	1.6e-13	Putative pentatricopeptide repeat-containing protein At3g23330 OS=Arabidopsis thaliana GN=PCMP-H32 PE=3 SV=1
Cluster-24089.32973	767	695074345	XP_009384370.1	167	6.3e-10	PREDICTED: uncharacterized protein LOC103971933 isoform X2 [Musa acuminata subsp. malaccensis]														PF03435//PF01113//PF01118	Saccharopine dehydrogenase NADP binding domain//Dihydrodipicolinate reductase, N-terminus//Semialdehyde dehydrogenase, NAD binding domain	GO:0009085//GO:0055114//GO:0009089	lysine biosynthetic process//oxidation-reduction process//lysine biosynthetic process via diaminopimelate	GO:0016491//GO:0008839//GO:0016620//GO:0051287	oxidoreductase activity//4-hydroxy-tetrahydrodipicolinate reductase//oxidoreductase activity, acting on the aldehyde or oxo group of donors, NAD or NADP as acceptor//NAD binding
Cluster-24089.32970	5929	723754336	XP_010314968.1	205	1.9e-13	PREDICTED: putative monoglyceride lipase, partial [Solanum lycopersicum]														PF00975//PF01764//PF03558//PF07859//PF07819//PF01055//PF06821//PF02450	Thioesterase domain//Lipase (class 3)//TBSV core protein P21/P22//alpha/beta hydrolase fold//PGAP1-like protein//Glycosyl hydrolases family 31//Serine hydrolase//Lecithin:cholesterol acyltransferase	GO:0042967//GO:0006629//GO:0005975//GO:0009058//GO:0006886//GO:0006505//GO:0008152	acyl-carrier-protein biosynthetic process//lipid metabolic process//carbohydrate metabolic process//biosynthetic process//intracellular protein transport//GPI anchor metabolic process//metabolic process	GO:0004553//GO:0016787//GO:0008374//GO:0016788	hydrolase activity, hydrolyzing O-glycosyl compounds//hydrolase activity//O-acyltransferase activity//hydrolase activity, acting on ester bonds	GO:0019028	viral capsid
Cluster-13609.0	631
Cluster-21576.0	1000
Cluster-24089.32978	1660	148909539	ABR17864.1	787	1.7e-81	unknown [Picea sitchensis]														PF08117//PF01436	Ptu family//NHL repeat	GO:0006810//GO:0009405	transport//pathogenesis	GO:0005515//GO:0019855	protein binding//calcium channel inhibitor activity	GO:0005576	extracellular region
Cluster-20896.0	320
Cluster-4383.0	480
Cluster-8280.0	525	159483521	XP_001699809.1	186	2.7e-12	hypothetical protein CHLREDRAFT_141916 [Chlamydomonas reinhardtii]>gi|158281751|gb|EDP07505.1| predicted protein, partial [Chlamydomonas reinhardtii]										A9UQM0	184	6.4e-13	DDRGK domain-containing protein 1 OS=Monosiga brevicollis GN=22450 PE=3 SV=1	PF04996//PF01080//PF04111//PF02422	Succinylarginine dihydrolase//Presenilin//Autophagy protein Apg6//Keratin	GO:0006914//GO:0006525	autophagy//arginine metabolic process	GO:0009015//GO:0004190//GO:0005200	N-succinylarginine dihydrolase activity//aspartic-type endopeptidase activity//structural constituent of cytoskeleton	GO:0016021//GO:0005856//GO:0005882	integral component of membrane//cytoskeleton//intermediate filament	KOG3054	Uncharacterized conserved protein
Cluster-24089.82676	681						189205095	XM_001938848.1	137	2.06e-63	Pyrenophora tritici-repentis Pt-1C-BFP stress response protein Rds1, mRNA					P53693	176	7.1e-12	Protein rds1 OS=Schizosaccharomyces pombe (strain 972 / ATCC 24843) GN=rds1 PE=2 SV=2
Cluster-41234.0	253																			PF05393	Human adenovirus early E3A glycoprotein					GO:0016021	integral component of membrane
Cluster-24089.82674	1957	148907130	ABR16708.1	900	1.6e-94	unknown [Picea sitchensis]														PF01312	FlhB HrpN YscU SpaS Family	GO:0009306	protein secretion			GO:0016020	membrane
Cluster-24089.82675	236																			PF00399	Yeast PIR protein repeat	GO:0042546	cell wall biogenesis	GO:0005199	structural constituent of cell wall	GO:0005618	cell wall
Cluster-24089.82672	1781	116786536	ABK24148.1	284	4e-23	unknown [Picea sitchensis]
Cluster-24089.82673	791																			PF04574	Protein of unknown function (DUF592)	GO:0006355//GO:0006342//GO:0006807//GO:0006476	regulation of transcription, DNA-templated//chromatin silencing//nitrogen compound metabolic process//protein deacetylation	GO:0051287//GO:0017136//GO:0016811//GO:0008270	NAD binding//NAD-dependent histone deacetylase activity//hydrolase activity, acting on carbon-nitrogen (but not peptide) bonds, in linear amides//zinc ion binding	GO:0000118	histone deacetylase complex
Cluster-24089.82670	377
Cluster-24089.82671	664	148910467	ABR18309.1	515	2.4e-50	unknown [Picea sitchensis]										Q9SD05	367	4.9e-34	Protein STRICTOSIDINE SYNTHASE-LIKE 6 OS=Arabidopsis thaliana GN=SSL6 PE=2 SV=1									KOG1520	Predicted alkaloid synthase/Surface mucin Hemomucin
Cluster-24089.82678	3459
Cluster-24089.82679	3712	302800058	XP_002981787.1	657	4.6e-66	hypothetical protein SELMODRAFT_115022, partial [Selaginella moellendorffii]>gi|300150619|gb|EFJ17269.1| hypothetical protein SELMODRAFT_115022, partial [Selaginella moellendorffii]										Q8R151	722	1.9e-74	NFX1-type zinc finger-containing protein 1 OS=Mus musculus GN=Znfx1 PE=2 SV=3	PF00270//PF00004//PF02562//PF00644//PF04851	DEAD/DEAH box helicase//ATPase family associated with various cellular activities (AAA)//PhoH-like protein//Poly(ADP-ribose) polymerase catalytic domain//Type III restriction enzyme, res subunit			GO:0016787//GO:0003676//GO:0003677//GO:0003950//GO:0005524	hydrolase activity//nucleic acid binding//DNA binding//NAD+ ADP-ribosyltransferase activity//ATP binding			KOG1802	RNA helicase nonsense mRNA reducing factor (pNORF1)
Cluster-54588.0	963	657999036	XP_008391940.1	158	8.8e-09	PREDICTED: glycine-rich RNA-binding protein 4, mitochondrial-like [Malus domestica]										P28644	139	2e-07	28 kDa ribonucleoprotein, chloroplastic OS=Spinacia oleracea PE=1 SV=1	PF08777//PF16367//PF02714//PF00076	RNA binding motif//RNA recognition motif//Calcium-dependent channel, 7TM region, putative phosphate//RNA recognition motif. (a.k.a. RRM, RBD, or RNP domain)			GO:0003723//GO:0003676	RNA binding//nucleic acid binding	GO:0016020	membrane	KOG0118	FOG: RRM domain
Cluster-59264.0	760	545373419	XP_005651076.1	546	7.1e-54	hypothetical protein COCSUDRAFT_27077 [Coccomyxa subellipsoidea C-169]>gi|384253057|gb|EIE26532.1| hypothetical protein COCSUDRAFT_27077 [Coccomyxa subellipsoidea C-169]						K00507	SCD, desC	stearoyl-CoA desaturase (delta-9 desaturase)	http://www.genome.jp/dbget-bin/www_bget?ko:K00507	O65797	262	8.4e-22	Delta-9 acyl-lipid desaturase 1 OS=Arabidopsis thaliana GN=ADS1 PE=2 SV=1
Cluster-23779.0	524	302849346	XP_002956203.1	140	5.8e-07	hypothetical protein VOLCADRAFT_107139 [Volvox carteri f. nagariensis]>gi|300258506|gb|EFJ42742.1| hypothetical protein VOLCADRAFT_107139 [Volvox carteri f. nagariensis]														PF05625//PF10483//PF02780//PF09807	PAXNEB protein//Elongator subunit Iki1//Transketolase, C-terminal domain//Elongation complex protein 6	GO:0008152	metabolic process	GO:0003824	catalytic activity	GO:0033588	Elongator holoenzyme complex
Cluster-15353.0	1096	760444067	XP_011399102.1	420	4.1e-39	hypothetical protein F751_4699 [Auxenochlorella protothecoides]>gi|675353766|gb|KFM26206.1| hypothetical protein F751_4699 [Auxenochlorella protothecoides]
Cluster-24089.98897	728																			PF01108	Tissue factor			GO:0005515	protein binding
Cluster-24089.98896	2907	720093695	XP_010246129.1	159	2e-08	PREDICTED: LOW QUALITY PROTEIN: uncharacterized protein LOC104589483 [Nelumbo nucifera]														PF05373//PF16590	L-proline 3-hydroxylase, C-terminal//Exocrine gland-secreting peptide	GO:0055114//GO:0007165	oxidation-reduction process//signal transduction	GO:0016706//GO:0005186	oxidoreductase activity, acting on paired donors, with incorporation or reduction of molecular oxygen, 2-oxoglutarate as one donor, and incorporation of one atom each of oxygen into both donors//pheromone activity	GO:0005615	extracellular space
Cluster-24089.98891	2741	326508959	BAJ86872.1	2985	0	predicted protein [Hordeum vulgare subsp. vulgare]	687022018	LM523166.1	257	1.69e-129	Parastrongyloides trichosuri genome assembly P_trichosuri_KNP ,scaffold PTRK_scaffold0000009	K03234	EEF2	elongation factor 2	http://www.genome.jp/dbget-bin/www_bget?ko:K03234	Q874B9	2996	0	Elongation factor 2 OS=Komagataella pastoris GN=EFT1 PE=3 SV=1	PF03144//PF03764//PF01926	Elongation factor Tu domain 2//Elongation factor G, domain IV//50S ribosome-binding GTPase			GO:0005525	GTP binding			KOG0469	Elongation factor 2
Cluster-24089.98890	2500	170676878	ACB30552.1	446	9.2e-42	DREB protein [Taxus cuspidata]	743831041	XM_010936274.1	54	1.08e-16	PREDICTED: Elaeis guineensis dehydration-responsive element-binding protein 2F (LOC105054704), partial mRNA	K09286	EREBP	EREBP-like factor	http://www.genome.jp/dbget-bin/www_bget?ko:K09286	O82133	330	3.6e-29	Dehydration-responsive element-binding protein 2B OS=Arabidopsis thaliana GN=DREB2B PE=2 SV=1	PF00847	AP2 domain	GO:0006355	regulation of transcription, DNA-templated	GO:0003700	transcription factor activity, sequence-specific DNA binding	GO:0005667	transcription factor complex
Cluster-24089.77128	1734	294464282	ADE77654.1	1700	2.5e-187	unknown [Picea sitchensis]	270144917	BT111869.1	621	0	Picea glauca clone GQ03304_K21 mRNA sequence	K10756	RFC3_5	replication factor C subunit 3/5	http://www.genome.jp/dbget-bin/www_bget?ko:K10756	Q8VXX4	1466	4.7e-161	Replication factor C subunit 3 OS=Arabidopsis thaliana GN=RFC3 PE=2 SV=1	PF01926//PF03193//PF00004//PF14532//PF00005//PF07728//PF06144//PF05496	50S ribosome-binding GTPase//Protein of unknown function, DUF258//ATPase family associated with various cellular activities (AAA)//Sigma-54 interaction domain//ABC transporter//AAA domain (dynein-related subfamily)//DNA polymerase III, delta subunit//Holliday junction DNA helicase ruvB N-terminus	GO:0006281//GO:0006260//GO:0006310//GO:0006355	DNA repair//DNA replication//DNA recombination//regulation of transcription, DNA-templated	GO:0005525//GO:0005524//GO:0008134//GO:0009378//GO:0003924//GO:0003677//GO:0016887//GO:0003887	GTP binding//ATP binding//transcription factor binding//four-way junction helicase activity//GTPase activity//DNA binding//ATPase activity//DNA-directed DNA polymerase activity	GO:0009379//GO:0042575//GO:0005667//GO:0005657//GO:0009360	Holliday junction helicase complex//DNA polymerase complex//transcription factor complex//replication fork//DNA polymerase III complex	KOG2035	Replication factor C, subunit RFC3
Cluster-12552.0	597
Cluster-24089.77126	3837	356496987	XP_003517346.1	1323	2.8e-143	PREDICTED: peptidyl-prolyl cis-trans isomerase-like 2-like isoform X1 [Glycine max]	270140609	BT107561.1	330	6.24e-170	Picea glauca clone GQ03109_E15 mRNA sequence	K10598	PPIL2, CYC4, CHP60	peptidyl-prolyl cis-trans isomerase-like 2	http://www.genome.jp/dbget-bin/www_bget?ko:K10598	Q9FJX0	1184	5.2e-128	Peptidyl-prolyl cis-trans isomerase CYP65 OS=Arabidopsis thaliana GN=CYP65 PE=2 SV=1	PF08272//PF03547//PF00160	Topoisomerase I zinc-ribbon-like//Membrane transport protein//Cyclophilin type peptidyl-prolyl cis-trans isomerase/CLD	GO:0000413//GO:0055085//GO:0006265//GO:0006457	protein peptidyl-prolyl isomerization//transmembrane transport//DNA topological change//protein folding	GO:0003918//GO:0003677//GO:0003755	DNA topoisomerase type II (ATP-hydrolyzing) activity//DNA binding//peptidyl-prolyl cis-trans isomerase activity	GO:0016021//GO:0005694	integral component of membrane//chromosome	KOG0883	Cyclophilin type, U box-containing peptidyl-prolyl cis-trans isomerase
Cluster-24089.77127	1076	731347493	XP_010685014.1	446	3.9e-42	PREDICTED: pentatricopeptide repeat-containing protein At4g21065-like [Beta vulgaris subsp. vulgaris]>gi|731347495|ref|XP_010685015.1| PREDICTED: pentatricopeptide repeat-containing protein At4g21065-like [Beta vulgaris subsp. vulgaris]>gi|731347497|ref|XP_010685016.1| PREDICTED: pentatricopeptide repeat-containing protein At4g21065-like [Beta vulgaris subsp. vulgaris]>gi|870853757|gb|KMT05624.1|…										Q9LTV8	348	1.3e-31	Pentatricopeptide repeat-containing protein At3g12770 OS=Arabidopsis thaliana GN=PCMP-H43 PE=2 SV=1
Cluster-24089.77124	3864	586741082	XP_006850394.1	2211	3.1e-246	PREDICTED: probable beta-D-xylosidase 6 [Amborella trichopoda]>gi|548854027|gb|ERN11975.1| hypothetical protein AMTR_s00184p00056440 [Amborella trichopoda]										Q9LXA8	2065	3.7e-230	Probable beta-D-xylosidase 6 OS=Arabidopsis thaliana GN=BXL6 PE=2 SV=1	PF01915//PF00933	Glycosyl hydrolase family 3 C-terminal domain//Glycosyl hydrolase family 3 N terminal domain	GO:0005975	carbohydrate metabolic process	GO:0004553	hydrolase activity, hydrolyzing O-glycosyl compounds
Cluster-24089.77125	1751
Cluster-24089.77122	1211
Cluster-24089.77123	1404	769819324	XP_006837116.2	548	7.7e-54	PREDICTED: uncharacterized protein LOC18428013 isoform X1 [Amborella trichopoda]
Cluster-24089.77120	1854	148906072	ABR16195.1	1292	5.4e-140	unknown [Picea sitchensis]	764636963	XM_004307982.2	52	1.03e-15	PREDICTED: Fragaria vesca subsp. vesca protein TRANSPARENT TESTA 12-like (LOC101301249), mRNA	K03327	TC.MATE, SLC47A, norM, mdtK, dinF	multidrug resistance protein, MATE family	http://www.genome.jp/dbget-bin/www_bget?ko:K03327	Q9LYT3	755	1.4e-78	Protein TRANSPARENT TESTA 12 OS=Arabidopsis thaliana GN=TT12 PE=2 SV=1	PF01554//PF01093	MatE//Clusterin	GO:0006810//GO:0006855//GO:0008219//GO:0055085//GO:0015893	transport//drug transmembrane transport//cell death//transmembrane transport//drug transport	GO:0015297//GO:0015238	antiporter activity//drug transmembrane transporter activity	GO:0016020	membrane
Cluster-24089.77121	1497	674901929	CDY31139.1	665	2.2e-67	BnaA08g26890D [Brassica napus]						K10781	FATB	fatty acyl-ACP thioesterase B	http://www.genome.jp/dbget-bin/www_bget?ko:K10781	Q9SJE2	635	9.3e-65	Palmitoyl-acyl carrier protein thioesterase, chloroplastic OS=Arabidopsis thaliana GN=FATB PE=1 SV=1	PF01643	Acyl-ACP thioesterase	GO:0006633	fatty acid biosynthetic process	GO:0016790	thiolester hydrolase activity
Cluster-24089.2105	1070	545354111	XP_005642890.1	751	1.7e-77	argininosuccinate synthase [Coccomyxa subellipsoidea C-169]>gi|384244849|gb|EIE18346.1| argininosuccinate synthase [Coccomyxa subellipsoidea C-169]						K01940	argG, ASS1	argininosuccinate synthase	http://www.genome.jp/dbget-bin/www_bget?ko:K01940	Q8YEK8	664	2.9e-68	Argininosuccinate synthase OS=Brucella melitensis biotype 1 (strain 16M / ATCC 23456 / NCTC 10094) GN=argG PE=3 SV=1	PF00764	Arginosuccinate synthase	GO:0006522//GO:0006526//GO:0006531//GO:0006560	alanine metabolic process//arginine biosynthetic process//aspartate metabolic process//proline metabolic process	GO:0005524//GO:0004055	ATP binding//argininosuccinate synthase activity	GO:0005737	cytoplasm	KOG1706	Argininosuccinate synthase
Cluster-24089.2104	5281	545364525	XP_005647316.1	1244	5.7e-134	ATP-dependent DNA ligase, partial [Coccomyxa subellipsoidea C-169]>gi|384249290|gb|EIE22772.1| ATP-dependent DNA ligase, partial [Coccomyxa subellipsoidea C-169]						K10747	LIG1	DNA ligase 1	http://www.genome.jp/dbget-bin/www_bget?ko:K10747	Q42572	809	2.2e-84	DNA ligase 1 OS=Arabidopsis thaliana GN=LIG1 PE=2 SV=2	PF01068//PF04679//PF04675	ATP dependent DNA ligase domain//ATP dependent DNA ligase C terminal region//DNA ligase N terminus	GO:0006974//GO:0006259//GO:0006310//GO:0006281//GO:0006260	cellular response to DNA damage stimulus//DNA metabolic process//DNA recombination//DNA repair//DNA replication	GO:0097159//GO:0016874//GO:1901363//GO:0003677//GO:0005524//GO:0003910	organic cyclic compound binding//ligase activity//heterocyclic compound binding//DNA binding//ATP binding//DNA ligase (ATP) activity			KOG0967	ATP-dependent DNA ligase I
Cluster-24089.2107	678	302850873	XP_002956962.1	202	4.9e-14	hypothetical protein VOLCADRAFT_107482 [Volvox carteri f. nagariensis]>gi|300257680|gb|EFJ41925.1| hypothetical protein VOLCADRAFT_107482 [Volvox carteri f. nagariensis]	168015769	XM_001760371.1	36	2.87e-07	Physcomitrella patens subsp. patens predicted protein (PHYPADRAFT_73475) mRNA, complete cds	K01662	dxs	1-deoxy-D-xylulose-5-phosphate synthase	http://www.genome.jp/dbget-bin/www_bget?ko:K01662	Q6YU51	147	1.6e-08	Probable 1-deoxy-D-xylulose-5-phosphate synthase 2, chloroplastic OS=Oryza sativa subsp. japonica GN=Os07g0190000 PE=2 SV=1	PF13292	1-deoxy-D-xylulose-5-phosphate synthase	GO:0006694//GO:0016114	steroid biosynthetic process//terpenoid biosynthetic process	GO:0008661	1-deoxy-D-xylulose-5-phosphate synthase activity
Cluster-24089.2106	559
Cluster-24089.2101	1258
Cluster-24089.2100	472																			PF02228	Major core protein p19			GO:0005198	structural molecule activity	GO:0019013	viral nucleocapsid
Cluster-24089.2103	401
Cluster-24089.2102	630	552821656	XP_005845908.1	530	4.2e-52	hypothetical protein CHLNCDRAFT_136511 [Chlorella variabilis]>gi|307105557|gb|EFN53806.1| hypothetical protein CHLNCDRAFT_136511 [Chlorella variabilis]						K10747	LIG1	DNA ligase 1	http://www.genome.jp/dbget-bin/www_bget?ko:K10747	Q10264	324	4.5e-29	DNA cross-link repair protein pso2/snm1 OS=Schizosaccharomyces pombe (strain 972 / ATCC 24843) GN=pso2 PE=3 SV=3			GO:0006259	DNA metabolic process	GO:0003824	catalytic activity			KOG1361	Predicted hydrolase involved in interstrand cross-link repair
Cluster-24089.2109	549	551630452	XP_005818160.1	264	2.5e-21	hypothetical protein GUITHDRAFT_156656, partial [Guillardia theta CCMP2712]>gi|428161958|gb|EKX31180.1| hypothetical protein GUITHDRAFT_156656, partial [Guillardia theta CCMP2712]										P34121	419	3.8e-40	Coactosin OS=Dictyostelium discoideum GN=coaA PE=1 SV=1	PF00241	Cofilin/tropomyosin-type actin-binding protein			GO:0003779	actin binding	GO:0005622	intracellular	KOG3655	Drebrins and related actin binding proteins
Cluster-24089.2108	549
Cluster-4468.0	737
Cluster-31004.0	419	672142535	XP_008795122.1	184	3.7e-12	PREDICTED: cytochrome P450 734A1 isoform X2 [Phoenix dactylifera]										Q05047	158	5.3e-10	Secologanin synthase OS=Catharanthus roseus GN=CYP72A1 PE=2 SV=1	PF00067	Cytochrome P450	GO:0055114	oxidation-reduction process	GO:0020037//GO:0005506//GO:0016705	heme binding//iron ion binding//oxidoreductase activity, acting on paired donors, with incorporation or reduction of molecular oxygen
Cluster-25497.0	1915	302787783	XP_002975661.1	1594	5.3e-175	flagella associated protein 50 [Selaginella moellendorffii]>gi|300156662|gb|EFJ23290.1| flagella associated protein 50 [Selaginella moellendorffii]										A8JAM0	800	8.8e-84	Dynein regulatory complex subunit 7 (Fragment) OS=Chlamydomonas reinhardtii GN=DRC7 PE=1 SV=1	PF07646//PF00560//PF01344//PF13855	Kelch motif//Leucine Rich Repeat//Kelch motif//Leucine rich repeat			GO:0005515	protein binding
Cluster-24089.33625	222	148906747	ABR16520.1	222	7.7e-17	unknown [Picea sitchensis]										O64766	200	3.8e-15	Pentatricopeptide repeat-containing protein At2g35030, mitochondrial OS=Arabidopsis thaliana GN=PCMP-E15 PE=2 SV=1	PF00515	Tetratricopeptide repeat			GO:0005515	protein binding
Cluster-24089.33624	1260	116785036	ABK23566.1	940	2.4e-99	unknown [Picea sitchensis]	116785035	EF084244.1	260	1.64e-131	Picea sitchensis clone WS0272_C18 unknown mRNA	K01358	clpP, CLPP	ATP-dependent Clp protease, protease subunit	http://www.genome.jp/dbget-bin/www_bget?ko:K01358	Q9FN42	782	7.1e-82	ATP-dependent Clp protease proteolytic subunit 2, mitochondrial OS=Arabidopsis thaliana GN=CLPP2 PE=1 SV=1	PF01972	Serine dehydrogenase proteinase					GO:0016021	integral component of membrane	KOG0840	ATP-dependent Clp protease, proteolytic subunit
Cluster-24089.33627	3413	769808416	XP_011624492.1	1968	4.1e-218	PREDICTED: serine carboxypeptidase 1 [Amborella trichopoda]	224285227	BT070843.1	523	0	Picea sitchensis clone WS02756_I18 unknown mRNA	K16296	SCPL-I	serine carboxypeptidase-like clade I	http://www.genome.jp/dbget-bin/www_bget?ko:K16296	P07519	1808	2e-200	Serine carboxypeptidase 1 OS=Hordeum vulgare GN=CBP1 PE=1 SV=4	PF00450	Serine carboxypeptidase	GO:0006508	proteolysis	GO:0004185	serine-type carboxypeptidase activity
Cluster-24089.33626	295
Cluster-13383.0	651
Cluster-15627.0	493	168021781	XP_001763419.1	502	5.8e-49	predicted protein [Physcomitrella patens]>gi|162685212|gb|EDQ71608.1| predicted protein [Physcomitrella patens]						K01070	frmB, ESD, fghA	S-formylglutathione hydrolase	http://www.genome.jp/dbget-bin/www_bget?ko:K01070	Q9GJT2	455	2.3e-44	S-formylglutathione hydrolase OS=Sus scrofa GN=ESD PE=2 SV=1	PF00326	Prolyl oligopeptidase family	GO:0006508	proteolysis	GO:0008236	serine-type peptidase activity			KOG3101	Esterase D
Cluster-24089.33623	1030	294463418	ADE77240.1	651	6.4e-66	unknown [Picea sitchensis]						K18588	COQ10	coenzyme Q-binding protein COQ10	http://www.genome.jp/dbget-bin/www_bget?ko:K18588	Q6PBN4	308	5.3e-27	Coenzyme Q-binding protein COQ10 homolog, mitochondrial OS=Danio rerio GN=zgc:73324 PE=2 SV=2									KOG3177	Oligoketide cyclase/lipid transport protein
Cluster-24089.33622	1246						270136646	BT103598.1	78	2.42e-30	Picea glauca clone GQ0258_I06 mRNA sequence
Cluster-24089.33629	1580	769813209	XP_011623182.1	286	2.1e-23	PREDICTED: uncharacterized protein LOC18433777 [Amborella trichopoda]						K15340	DCLRE1A, SNM1A, PSO2	DNA cross-link repair 1A protein	http://www.genome.jp/dbget-bin/www_bget?ko:K15340					PF07647//PF00536	SAM domain (Sterile alpha motif)//SAM domain (Sterile alpha motif)			GO:0005515	protein binding
Cluster-24089.33628	601
Cluster-24089.81325	1180
Cluster-24089.81324	365
Cluster-24089.81327	7529	720046967	XP_010270661.1	615	7e-61	PREDICTED: UDP-galactose transporter 2-like [Nelumbo nucifera]	376335956	JQ440919.1	157	1.82e-73	Abies alba isolate AcesapA01 hypothetical protein (0_16015_01) gene, partial cds >gnl|BL_ORD_ID|13808730 Abies alba isolate AcesapA05 hypothetical protein (0_16015_01) gene, partial cds	K15285	SLC35E3	solute carrier family 35, member E3	http://www.genome.jp/dbget-bin/www_bget?ko:K15285	Q9SRE4	561	1.8e-55	UDP-galactose transporter 2 OS=Arabidopsis thaliana GN=UDP-GALT2 PE=2 SV=1	PF06330//PF06876//PF08449//PF00892	Trichodiene synthase (TRI5)//Plant self-incompatibility response (SCRL) protein//UAA transporter family//EamA-like transporter family	GO:0055085//GO:0007165//GO:0016106//GO:0016114	transmembrane transport//signal transduction//sesquiterpenoid biosynthetic process//terpenoid biosynthetic process	GO:0045482	trichodiene synthase activity	GO:0016020//GO:0016021	membrane//integral component of membrane
Cluster-24089.81326	776
Cluster-24089.81321	238	734403708	KHN32581.1	162	7.3e-10	hypothetical protein glysoja_045524 [Glycine soja]														PF05699	hAT family C-terminal dimerisation region			GO:0046983	protein dimerization activity
Cluster-24089.81320	507																			PF02513	Spin/Ssty Family	GO:0007276	gamete generation
Cluster-24089.81323	2899	116788272	ABK24816.1	251	4.3e-19	unknown [Picea sitchensis]	294464530	BT124531.1	65	9.65e-23	Picea sitchensis clone WS0474_N11 unknown mRNA					Q9SGS2	217	5.3e-16	High mobility group B protein 9 OS=Arabidopsis thaliana GN=HMGB9 PE=2 SV=1	PF01388	ARID/BRIGHT DNA binding domain			GO:0003677	DNA binding
Cluster-24089.81322	5463	298715287	CBJ27936.1	231	1.7e-16	Chromodomain-helicase-DNA-binding protein 8 [Ectocarpus siliculosus]										Q9SUT5	135	3.2e-06	Protein SGT1 homolog B OS=Arabidopsis thaliana GN=SGT1B PE=1 SV=1
[truncated: 187,080 more rows]
